# Supplementary material for: Homeobox transcription factor HbxA influences expression of over one thousand genes in the model fungus Aspergillus nidulans
Source: PLoS One. 2023 Jul 21;18(7):e0286271. doi: 10.1371/journal.pone.0286271 (PMC10361519; doi:10.1371/journal.pone.0286271)
Supplement: S1 Table — (XLSX) [file pone.0286271.s003.xlsx]

## Sheet: Deletion
geneid	Lfc	padj	ND1	ND2	ND3	NW1	NW2	NW3
AN6816	0.114353	0.933114	36.3637	37.9406	50.1834	27.3297	49.1024	36.6847
AN6817	0.0710344	0.932005	37.9584	26.7032	28.4769	35.8118	34.1064	20.2357
AN6546	-0.554097	0.0560372	61.2203	47.6058	49.3195	86.0587	98.4689	53.27
AN6815	0.0105395	0.994515	34.4217	16.9534	16.8083	32.3344	30.2062	9.27796
AN6812	0.22896	0.817465	22.8789	11.1762	12.0578	16.9154	15.7927	7.5702
AN6813	-1.31558	0.0426037	2.59444	0.811857	1.38004	4.01423	5.38082	2.57434
AN6542	1.03845	0.0319173	322.522	157.763	257.438	97.1592	180.265	85.8829
AN6811	-4.71278	0.534858	0	0	0	0	0.126146	0.03734
AN6548	0.800779	0.247557	120.794	245.489	187.549	115.535	111.823	94.3433
AN6549	0.0895697	0.966858	27.6071	56.9927	51.5393	43.7936	30.46	47.8366
AN6818	-1.69247	0.00152434	46.0943	24.7052	20.8483	148.505	118.929	44.1702
AN6819	0.239226	0.826802	14.8281	7.97959	11.3737	12.6248	14.1009	4.18297
AN6547	0.292792	0.641589	182.184	196.995	170.705	192.546	153.107	111.112
AN6540	-0.237928	0.86405	4.15252	6.50293	9.1964	6.168	9.20758	7.7253
AN6541	0.0662925	0.962763	11.6488	5.16555	6.80035	8.50256	10.6411	4.16784
AN8809	0.17299	0.810079	15.577	15.4395	15.7483	17.4478	18.2203	8.10302
AN8808	-0.688004	0.309042	20.0534	25.5734	17.38	51.1878	28.9889	23.9096
AN8779	0.0922417	0.973582	0.815474	0.170844	0.264839	0.416248	0.488587	0.245415
AN8778	-0.674171	0.372509	0.78487	0.450365	0.413486	1.06315	0.997254	0.592189
AN11228	-4.04852	0.628802	0	0.006798	0	0	0.172247	0
AN8803	2.84979	7e-08	3361.54	2267.72	2145.7	234.96	332.938	417.069
AN8774	-2.00955	1.84e-10	5.45586	3.19934	3.53072	17.1928	22.2929	10.673
AN8777	2.64611	0.000406363	61.6452	20.4196	10.1619	6.75494	5.90885	2.3597
AN8776	-4.80311	1.12e-11	0.506608	1.1302	1.39147	11.0233	42.2175	30.7491
AN11222	0.584535	0.386103	1.62921	1.66071	1.79967	0.963992	1.59598	0.908545
AN8770	1.37171	0.00321908	35.1025	15.9166	20.8721	8.17895	14.397	5.8705
AN8805	-0.0391001	0.983614	17.3501	31.5815	29.6554	25.9715	28.3867	25.8814
AN11221	0.228664	0.886576	139.97	68.5192	49.9641	115.625	91.5279	27.3415
AN7815	0.895289	0.458651	20.33	4.61326	5.65155	6.41714	9.26897	1.77182
AN7362	0.711087	0.259467	11.8157	10.8987	8.32137	6.99037	10.7202	2.92094
AN7361	-1.55608	0.00136608	16.5903	23.3274	31.2002	64.5169	81.4987	63.0498
AN7360	-1.64171	0.0114853	103.76	85.3585	205.22	319.059	398.207	443.341
AN7811	1.20806	0.142573	12.9439	7.90556	5.73459	4.97035	6.52706	1.15732
AN7366	0.940475	0.418585	37.474	8.22701	8.67315	12.5899	13.0274	3.6905
AN11321	0.606792	0.901299	0	8.87897	4.74089	0.60742	1.04593	5.77395
AN10755	0.873857	0.0843881	6.58122	3.5206	4.39719	3.40787	3.57177	1.31793
AN3305	-3.85776	5.92e-07	3.44705	13.0318	12.1847	85.002	120.655	182.972
AN11329	0.0535858	0.978989	7.9834	4.46781	7.38166	7.67519	8.64465	3.5588
AN7812	1.56548	0.0761625	84.787	22.4861	26.722	20.8006	23.2431	4.33587
AN7499	0.0211091	0.987516	13.3486	6.61307	7.54102	8.90235	13.345	5.58009
AN7498	0.41748	0.578255	30.9045	13.3133	16.6623	15.5726	20.4452	9.99407
AN7491	0.394908	0.620374	30.577	44.3008	25.794	32.8464	28.6003	18.0957
AN7490	-0.308846	0.833287	1.66505	0.545672	0.976794	1.87512	1.57614	0.622956
AN7493	-0.293936	0.80034	5.86856	8.72108	6.86811	14.1027	7.55679	5.74769
AN7492	0.128171	0.914139	22.2374	16.5483	12.9069	23.1325	17.1144	8.87608
AN7497	-0.242209	0.696211	222.445	147.493	153.784	265.581	237.882	130.97
AN7496	0.989342	0.144578	50.7779	19.1719	25.7921	14.469	27.5961	8.33572
AN10754	0.268513	0.621403	37.2354	28.6306	27.1568	32.6745	28.9011	17.2953
AN2984	1.23185	0.00710844	28.5405	12.8324	25.8118	8.9874	12.9088	6.85532
AN4207	0.337076	0.532461	58.963	55.7169	64.3751	43.958	59.5994	38.927
AN7635	-0.103949	0.901927	310.612	320.597	265.949	398.204	349.815	235.364
AN7142	-0.233942	0.840414	7.64402	3.41058	5.81049	9.11659	8.53304	3.13508
AN7141	1.41333	9.92e-05	16.8407	8.63875	11.5153	5.30179	5.8261	2.98296
AN7140	1.17644	0.00375649	19.5664	12.1462	10.1067	6.28271	7.84384	4.47503
AN7147	0.0246386	0.991606	20.7833	6.67412	8.09872	20.8215	13.3928	3.08211
AN7630	0.673405	0.259467	12.6551	6.52123	7.43808	6.59318	7.9722	2.88372
AN7145	-0.0785698	0.943048	30.3914	18.2219	23.1861	32.9236	33.0514	13.4015
AN7144	-0.558814	0.521642	18.688	39.5997	37.3115	47.5265	56.0976	40.4182
AN4201	0.401237	0.590249	33.1625	50.9354	41.7748	33.9665	34.67	27.4996
AN7149	-0.153078	0.888575	5.95317	4.45569	6.40131	7.51564	9.40727	3.08767
AN7148	1.23874	0.0232669	221.578	260.346	420.008	124.288	129.387	120.891
AN7639	0.149187	0.983647	0.470207	0.043042	0	0.203815	0.065724	0.130701
AN7638	NA	NA	0	0	0	0	0	0
AN4203	-0.728774	0.282442	6.33036	3.46237	3.3736	10.202	9.15772	3.48663
AN4055	0.0643333	0.951114	284.427	299.216	246.049	266.651	294.127	228.939
AN2518	0.832824	0.17432	20.9626	13.7223	24.3402	7.86404	14.8435	9.87478
AN2049	-0.439012	0.661718	23.9996	10.1365	9.66407	28.2606	22.9708	9.94361
AN2048	-0.283117	0.8765	23.7119	89.7336	62.1734	86.6029	54.7531	71.5927
AN2045	0.290694	0.657868	22.2691	20.8884	26.8666	18.2363	22.45	16.3393
AN2044	0.233971	0.882345	46.9049	26.2531	18.9144	42.5404	32.142	9.23695
AN2047	0.101383	0.923565	412.926	350.756	289.571	444.282	314.18	234.041
AN2046	0.0950199	0.89214	14.7927	12.9601	14.0418	14.4113	15.5179	9.78376
AN2041	-0.566756	0.86207	0.040557	0.746622	0.891266	0.698205	0.323758	1.21599
AN2040	1.5474	0.0165668	11.9392	5.91495	4.37327	3.34872	3.65766	1.05155
AN2043	0.850741	0.442611	48.3229	16.8644	14.0483	22.1922	19.8881	4.65464
AN2042	-0.203876	0.83506	12.6508	14.2972	17.7454	14.0353	24.9173	13.7152
AN3648	1.71525	8.02e-08	23.2286	14.9117	18.3531	6.28368	8.34059	3.33356
AN3649	-0.085701	0.910194	29.7781	25.5233	30.0723	31.1267	36.5928	23.625
AN3398	-0.384484	0.95332	0.465392	0	0.293351	0.479955	0.632796	0
AN3399	1.39891	0.411875	2.67628	0.448133	0.536314	0.898285	0.479981	0.077957
AN3640	-0.451695	0.707566	9.83318	2.67856	4.12877	10.4615	9.13355	3.67506
AN3641	-0.0423781	0.987089	26.7685	58.808	83.2472	27.6575	73.4511	66.7302
AN3642	0.272673	0.771496	23.9855	31.2128	35.7223	21.3574	31.6285	22.4671
AN3643	0.779569	0.292786	22.9726	8.49149	8.96177	8.25563	11.3208	4.48283
AN3644	0.112905	0.882345	128.977	124.464	139.628	131.161	138.545	96.4634
AN3397	NA	NA	0	0	0	0	0	0
AN3646	-0.256197	0.83506	33.638	54.7788	35.8069	79.2732	42.9797	32.6704
AN3395	-0.529878	0.850103	1.58832	0.226609	0.192354	1.60885	1.20391	0.201155
AN10320	-1.16148	0.348968	0.365915	0.279587	0.169146	0.612475	0.594673	0.583808
AN10321	-1.31256	0.00258554	2.73889	1.7685	2.34962	7.60815	7.54913	2.84345
AN10322	-0.571858	0.621403	2.53573	0.748041	1.04731	2.81444	2.48983	1.17441
AN10323	0.277293	0.840414	12.8048	6.25624	6.78883	9.58603	11.0012	2.46184
AN10324	-0.274109	0.781749	93.3769	125.241	77.1703	175.102	121.766	76.9509
AN10325	-0.522902	0.911995	0.119967	0.054121	0.102106	0	0.217515	0.156001
AN10326	1.72157	0.00886718	69.754	29.4494	17.8203	12.3711	16.8676	6.90695
AN10327	0.235911	0.832425	9.4824	3.91278	6.93042	7.82004	6.81173	3.12677
AN10328	1.5873	0.882345	0	0.014403	0.007638	0	0	0.004654
AN10329	-0.653047	0.534858	5.90408	11.7141	7.50043	23.051	9.5722	8.71678
AN_tA(CGC)1	4.50568	0.572348	0	1.55103	0.530551	0	0	0
AN_tA(CGC)2	3.27616	0.730476	0	0.26292	0.562108	0	0	0
AN_tA(CGC)3	1.41062	0.797233	0	8.69135	9.75011	0.30217	0	4.94437
AN11226	-0.399631	0.837394	24.3513	97.618	56.3453	53.1632	59.7173	106.165
AN8802	4.88923	2.85e-08	7.27537	4.81167	3.20138	0.41037	0.126139	0.019027
AN11224	-0.432917	0.767468	9.57269	34.2623	30.8216	36.4362	33.1102	32.1502
AN11811	2.58311	0.808353	0	0	0.085837	0	0	0
AN11810	2.12306	2.5e-06	19.2213	18.0916	12.2939	5.80682	3.66395	2.3052
AN11813	-0.644943	0.154071	62.5398	70.02	72.5242	116.598	112.061	91.4092
AN11225	0.478351	0.534426	21.4939	8.21837	17.128	12.2798	12.4666	8.39006
AN11815	-0.380888	0.609848	17.0422	18.1121	21.1281	33.1653	21.298	19.1639
AN11814	-1.15174	0.67662	0	1.41332	1.50684	1.44135	2.529	2.50352
AN11817	-0.0913079	0.987675	0	0.898059	0.296784	0.090534	0.405126	0.689022
AN10379	0.445091	0.817465	56.0431	200.54	224.126	54.6734	130.753	149.505
AN11818	0.105446	0.972594	0.934166	0.638147	0.379221	1.14607	0.615736	0.197177
AN4984-uORF	0.127613	0.987516	0.000462	0.000222	0.00018	0.000197	0.000135	0.000178
AN2432	-0.768518	0.0748046	72.2017	87.0249	86.7105	139.055	162.289	119.477
AN8806	-0.744327	0.131252	27.2342	18.4368	20.3021	52.5227	45.5517	18.4542
AN10288	1.07749	0.0112497	11.0707	6.75671	11.6636	5.97857	5.02976	3.15191
AN11220	0.444446	0.810053	1.90244	0.538911	0.460833	0.939063	0.763634	0.398766
AN8804	-0.100024	0.949372	26.4887	41.6326	58.6258	43.3743	49.7784	42.0687
AN10498	0.124728	0.942971	7.1449	1.89047	3.40388	4.49435	5.27451	1.93086
AN10499	-2.89995	0.000949286	5.26993	23.2497	21.3401	67.1606	110.863	168.45
AN10492	-0.199249	0.709776	12.9406	11.3654	11.3516	16.2036	17.499	8.79023
AN10493	4.22602	0.608915	0	0.137263	0	0	0	0
AN10491	0.260254	0.772143	7.90257	4.48405	4.32023	5.84899	6.11315	2.53233
AN10496	0.650684	0.764954	29.2208	261.984	296.422	63.9242	104.929	176.334
AN10497	0.699237	0.090987	6.35668	3.97901	4.2831	3.48785	3.98848	1.81869
AN10494	-3.8805	1.58e-20	11.3438	19.9034	14.018	244.87	234.882	194.614
AN10495	-0.239927	0.86757	9.99282	3.49858	4.72952	9.02886	10.6031	3.01446
AN2438	-0.629195	0.419348	16.0433	33.4326	24.2826	48.3308	40.6487	29.3428
AN10282	0.551563	0.142701	20.2996	20.3847	23.8644	15.8746	19.3052	10.3174
AN4155	1.95757	0.647648	0	0.284041	0.452234	0	0.083949	0.083591
AN4053	0.926732	0.0358421	10.8676	7.46071	11.7479	4.40363	7.36837	4.15232
AN4154	0.160602	0.935929	36.4363	41.6914	65.2922	16.9577	76.6769	37.3236
AN3024	-0.0109896	0.997981	5.10007	348.932	519.451	21.4657	172.414	538.01
AN3025	-0.506374	0.629474	24.7429	55.4599	53.5416	69.0578	59.2357	60.8337
AN3026	1.03983	0.0313989	25.6142	18.9577	31.0819	9.37691	17.5136	10.0643
AN3027	-0.255728	0.743295	12.6244	17.3389	15.2625	19.2329	22.0363	14.129
AN3021	-0.099588	0.899507	34.8996	25.9215	26.3302	31.8544	44.4641	20.2875
AN3022	-0.405943	0.882345	23.5735	171.095	231.986	70.8322	148.547	286.248
AN3023	0.151035	0.974377	1.7251	24.2744	37.2488	5.22647	9.59872	33.1484
AN3028	-0.303589	0.68209	27.2137	14.6924	15.3624	29.0106	29.7475	13.8836
AN3029	0.727219	0.0597019	28.3342	18.5578	22.3683	12.672	19.8204	10.0464
AN4555	0.185863	0.837593	7.80607	6.11339	5.32639	7.28064	7.67344	2.95042
AN4554	-1.30636	0.692301	0	0.115405	0.273095	0.085438	0.376533	0.444617
AN4557	0.192536	0.881282	29.9572	28.8481	45.6249	22.256	36.3208	30.2025
AN4556	0.5731	0.225859	43.8937	28.4982	33.8686	20.7133	34.8218	17.1505
AN4550	0.621007	0.215801	40.2178	21.718	25.1848	21.1937	26.5174	10.9468
AN0618	2.44195	0.536329	0.513412	0.280871	0.04276	0.167734	0	0
AN0619	1.93314	0.651475	0.226922	0.075888	0.081984	0	0	0.066937
AN0616	NA	NA	0	0	0	0	0	0
AN0617	-1.56099	0.000283403	2.49326	2.62578	1.74379	8.24625	9.3612	3.93103
AN0614	-1.66237	0.195113	5.66055	1.29336	0.65608	12.9417	10.7864	1.80333
AN0615	-2.45042	0.000595649	5.11752	1.84973	1.85996	28.6318	16.5229	5.49564
AN4559	-0.566078	0.402578	51.8603	53.0961	74.404	73.6209	102.829	84.0027
AN4558	0.245248	0.746601	38.6854	33.4138	50.6848	31.7744	45.2799	27.5521
AN0610	0.319363	0.797233	9.28822	12.1829	16.2445	6.83902	12.3223	10.3307
AN0611	-0.750099	0.849276	0	0.663212	0.39208	1.09852	0.601154	0.279415
AN2738	0.651021	0.200441	44.6583	21.4046	33.2937	20.6498	28.9794	14.417
AN10759	0.207426	0.831153	50.8667	65.3932	58.2465	47.6292	54.649	47.1092
AN12238	-2.37918	0.00372413	0.187869	0.247918	0.156653	1.10236	0.669853	1.17732
AN12239	0.0539273	0.981037	9.75707	3.0494	3.97896	7.0079	7.17313	2.5188
AN12230	-0.333572	0.702788	17.8063	14.7867	11.3641	26.8796	22.6839	9.23685
AN12232	-0.216029	0.927924	19.2991	79.1938	57.98	27.9186	75.2351	73.5484
AN12233	-0.293661	0.817465	44.9761	92.0727	52.7634	118.785	75.875	51.1696
AN12234	0.392229	0.861888	4.38361	0.528401	1.49007	1.56593	2.25681	0.968749
AN12235	0.19181	0.943924	14.1225	41.3232	72.919	12.4684	39.5068	51.2635
AN12236	-0.0997339	0.980909	1.34798	5.43186	7.55232	1.42277	3.81262	8.15748
AN12237	0.509286	0.734018	54.0319	111.991	177.212	44.6012	91.7697	94.0083
AN5394	-2.82841	0.319513	0	0	0.133061	0.256252	0.619162	0.172407
AN5395	1.07248	0.859907	0	0.197999	0.084938	0	0.16222	0.006979
AN5396	-0.581198	0.456174	4.99211	3.45599	3.29733	9.05539	6.36263	2.94911
AN5397	0.113379	0.985702	0	0.076162	1.09713	0.407766	0.551362	0.205523
AN5390	-0.357881	0.582009	7.61076	5.98721	10.331	11.5784	13.3416	6.78362
AN5391	-0.16914	0.915018	5.45348	2.81047	4.08324	7.72354	5.212	1.80941
AN5393	-1.52004	0.580796	0.494837	0	0.558816	1.17602	1.89171	0.253711
AN5398	0.0542081	0.996639	0	0	0.30434	0	0	0.211277
AN5399	-0.413537	0.264844	18.4442	16.5751	18.3097	25.8304	31.5311	16.0797
AN4036	-0.264492	0.809996	6.88686	13.1399	9.30306	14.7955	13.0461	8.82385
AN12169	-0.25476	0.940306	23.1294	225.017	306.81	60.8683	154.87	360.846
AN2973	-0.447232	0.355424	7.1517	6.58774	6.52541	11.8302	12.2169	5.17395
AN5170	-0.668758	0.559328	2.11864	0.525445	1.02609	2.40716	2.88323	0.806763
AN5171	-0.34935	0.916921	0.332767	2.6236	6.85367	3.29904	2.04585	5.87551
AN5172	-0.0392595	0.986895	6.941	5.79399	20.4982	11.3585	11.4147	10.586
AN5173	-0.979166	0.0227404	1.47229	1.05936	1.09051	2.4513	3.38571	1.5435
AN5174	0.0167558	0.98658	14.8479	11.7575	14.8681	15.8858	17.7162	8.82182
AN5175	2.11932	0.000927506	6.37829	3.11412	3.0885	1.04897	1.74277	0.332277
AN5176	0.264592	0.826802	2.5379	1.15098	1.22337	1.77085	1.45962	0.870726
AN5177	0.362019	0.744569	5.02165	2.26474	3.521	4.35344	3.05935	1.32654
AN5178	-0.128108	0.923892	12.7425	7.40505	6.9499	14.2917	11.9108	4.82616
AN5179	-0.463646	0.746601	8.84273	2.02802	3.89179	10.6811	7.39817	2.85174
AN7828	-0.180464	0.844626	7.38844	5.69512	4.22497	7.0686	9.0201	4.18145
AN0846	0.311602	0.844501	5.83069	12.8057	14.3269	5.74723	10.0013	9.96909
AN7820	0.334058	0.828621	50.2159	18.1834	15.5017	27.925	35.3094	7.77928
AN7821	0.99475	0.183856	196.467	93.0344	92.6974	88.9696	94.8729	22.5479
AN7822	-0.722062	0.286615	537.597	312.654	299.853	991.119	709.215	292.942
AN7823	1.06383	0.0772441	17.4758	8.60488	15.8704	9.66553	8.65535	2.94613
AN7824	0.977436	0.355801	42.6859	14.1355	16.4544	16.9912	20.1859	3.22636
AN7825	1.41102	0.0758152	30.8367	11.3718	13.3488	7.59826	13.032	2.12991
AN3697	-0.861776	0.180107	5.86386	11.0926	7.88862	14.3072	19.6483	12.5869
AN7827	-0.574701	0.354506	3.34051	2.87784	3.93783	6.39178	6.88237	2.76699
AN1259	-0.127879	0.88361	24.6362	17.8282	18.7318	30.707	24.7149	13.5483
AN1258	0.0718651	0.951941	11.4141	7.77825	9.86527	8.09303	15.5582	5.45464
AN1251	-0.0933723	0.945752	36.1139	33.6616	22.238	48.1512	41.4933	15.5548
AN1250	0.337998	0.891605	157.889	573.998	917.533	143.59	538.587	554.341
AN1253	1.05648	0.0215737	38.2821	41.4821	23.5903	19.1323	18.2143	12.9466
AN1252	-0.345712	0.818641	3.24139	1.45942	1.37	3.02621	3.98993	1.11245
AN1255	-0.184989	0.820943	23.5742	15.2944	18.2452	22.9898	33.1624	12.1269
AN1254	-0.738339	0.0355199	16.6675	12.2106	17.6419	29.4185	34.5989	16.4282
AN1257	-3.24069	3.6e-07	0.758783	2.26435	3.01781	22.9459	19.3507	16.4665
AN4486-uORF	0.127613	0.987516	0.001111	0.000313	0.002474	0.000379	0.000317	0.006185
AN12256	-0.556578	0.513929	4.30575	2.1087	2.60601	6.99106	4.65561	2.13744
AN5157	0.177375	0.860145	25.2906	11.4488	14.8327	14.7304	20.9351	10.3385
AN9349	-2.16768	0.486727	0.483868	0.050071	0	0.137037	1.59812	0.523615
AN9348	-1.06358	0.0279765	6.02803	7.04448	10.1943	20.336	22.2043	9.31595
AN9343	-0.833061	0.819794	0	2.36593	3.08795	1.30184	3.40604	4.45291
AN9342	1.45176	0.0169058	57.5959	24.7264	27.7299	16.3904	21.398	5.23395
AN9341	1.31339	0.865234	0.075154	0	0.065719	0	0.068961	0
AN9340	0.408112	0.82154	223.737	348.471	462.943	76.5881	544.861	203.609
AN9347	-1.61892	0.469995	0	0.279846	0.297523	0.721718	1.09531	0.281391
AN9346	2.30131	0.269845	0.808954	0.194876	0.17532	0.119234	0.143727	0
AN9345	-2.7641	0.790476	0	0	0	0	0.05216	0
AN9344	1.21471	0.82299	0.211023	0.025259	0.03581	0	0.137251	0
AN6159	0.0255773	0.991606	25.2863	6.27796	5.25719	16.5471	16.814	4.35989
AN6158	-0.0970719	0.924974	167.89	112.333	104.926	181.484	165.346	79.9061
AN6157	-0.280266	0.663822	40.3085	42.106	33.4871	59.8194	49.4929	34.2085
AN6156	-1.36997	0.106306	4.24319	1.54086	1.29158	10.3794	4.86472	3.16196
AN6155	-1.5504	0.492271	0	0.338652	0.386372	0.836125	1.12549	0.495428
AN6154	-0.06339	0.977835	5.18347	2.54806	2.24527	5.50093	3.50258	1.7302
AN6153	-6.26918	0.15842	0	0	0	0	0.403147	0.683421
AN6151	5.91261	6.33e-28	249.977	561.431	723.875	8.91047	8.2724	8.14282
AN6150	1.20649	0.010894	12.5411	6.01063	7.64236	3.60046	5.99101	2.18729
AN0964	-1.36485	0.19953	31.2156	5.19114	6.50533	47.6742	50.3255	15.0331
AN0293	-0.0441265	0.988417	23.7832	137.851	192.42	41.107	137.986	163.405
AN2250	0.525433	0.863571	2.34678	0.370285	0.473926	1.34256	0.967088	0.065425
AN0965	-0.0959133	0.951114	13.5361	19.4585	21.7853	27.1371	15.64	16.1074
AN2252	-0.629678	0.271555	3.9982	3.11194	5.48778	8.16631	7.55811	4.35184
AN2253	-0.0612502	0.989574	3.51358	3.61825	3.72793	7.48061	5.91813	0
AN2254	-2.83592	0.0603946	0	0.174937	0.501094	1.34973	2.42237	1.40691
AN2255	-0.865887	0.0774802	0.975568	1.39822	1.25897	2.74229	2.3596	1.6915
AN2256	0.717562	0.146475	4.69271	2.83028	4.23829	2.46792	3.63597	1.37699
AN2257	-0.267098	0.811159	12.9897	8.65779	16.8594	11.1842	20.5931	13.8324
AN2706	3.35811	0.247872	0.121023	0.106092	0.432181	0	0	0.046402
AN2259	-0.423471	0.743799	13.3387	11.37	17.9544	8.94875	23.9576	21.2176
AN2704	-1.48613	0.00339245	1.33918	0.918375	0.952199	3.31215	4.99826	1.37527
AN2705	-0.32039	0.832631	0.499516	0.989842	0.540486	1.20306	1.14408	0.440492
AN2702	-0.332829	0.568302	899.514	557.204	524.922	985.693	1006.48	548.056
AN2703	-0.197628	0.820943	38.5391	34.1646	56.4564	51.084	60.7663	38.222
AN2700	0.318664	0.820943	13.5548	5.02847	5.52223	8.46139	9.64396	2.41893
AN2701	1.28494	0.0201799	48.3244	19.5247	21.1949	11.7373	18.7955	7.0337
AN12250	2.49627	0.817757	0	0.048329	0	0	0	0
AN1812	0.865031	0.326607	1883.83	567.778	700.761	796.199	747.542	251.268
AN3259	-5.33123	0.469059	0	0	0	0	0.259275	0
AN3258	-0.205017	0.882345	118.086	35.7017	60.0147	87.7386	118.152	45.9071
AN3253	-3.4345	0.708105	0	0	0	0	0.069584	0
AN3252	0.313594	0.984655	0	0.033962	0	0.032049	0	0
AN3251	0.334919	0.911475	4.6857	0.585961	0.839101	2.98166	1.73575	0.334959
AN3250	-0.353769	0.892299	0.439381	0.268993	0.22913	0.531919	0.750905	0.063769
AN3257	-8.2586	1.09e-06	0	0	0	1.0254	0.8739	0.248866
AN3256	-1.62362	0.740914	0	0.069021	0.058452	0.145651	0	0.207091
AN3255	-0.463675	0.828692	12.4429	44.3124	67.9317	23.6987	51.4092	81.1515
AN3254	-5.15669	0.423092	0	0	0	0	0.049289	0.090691
AN5056	-0.44986	0.951249	42.3547	8026.95	12150.3	100.321	2234.81	19040
AN6544	-0.419661	0.484965	136.048	149.855	121.914	224.436	174.693	147.698
AN7143	0.569748	0.321597	32.5964	15.9004	30.3926	17.9774	23.2921	12.4055
AN7634	-1.88998	0.0116448	0.214258	0.488742	0.406786	0.917999	2.04028	1.31593
AN7637	-3.89586	3.98e-16	0.050449	0.036443	0.050967	0.494946	1.1115	0.520639
AN7636	-1.64431	1.66e-08	7.83165	6.48378	8.33244	25.9487	26.0922	18.8696
AN7631	1.09808	0.02493	13.2129	6.70026	7.03149	5.15875	5.65404	2.24169
AN7146	0.452041	0.476724	24.2894	16.0436	22.2859	11.9503	21.7465	12.2096
AN7633	0.235689	0.73571	11.6377	8.31119	8.98343	10.4407	8.27825	5.9683
AN7632	0.884606	0.0822404	119.053	57.3204	63.6344	48.5667	61.7083	24.2646
AN4022	1.09383	0.0115994	9.74244	5.80703	7.89007	2.97766	4.74536	3.09813
AN4708	-0.292632	0.568302	5.2152	4.4986	5.0786	6.68596	7.27808	4.45785
AN4709	0.243256	0.833881	16.2745	23.7259	30.2842	15.9633	25.9617	17.8287
AN4700	0.48896	0.327433	46.0677	24.6824	31.9978	24.6314	32.902	16.6899
AN4701	-2.56668	4.48e-16	4.77171	4.52219	3.70643	31.3276	35.634	14.6169
AN4702	-1.36694	0.0260361	143.633	66.0961	52.1708	308.902	295.109	102.929
AN4703	-5.66101	0.285863	0	0	0	0	0.456875	0.151068
AN4704	-0.627543	0.757824	0.873105	6.73951	4.79831	6.83247	4.58788	7.40472
AN4705	1.33217	0.00437063	9.73941	9.97865	10.039	2.72588	5.93492	3.31077
AN4706	0.275419	0.7933	5.35585	9.20213	8.75055	6.99298	6.76959	5.64445
AN4707	-0.305975	0.558924	52.4695	36.3183	41.7656	69.6282	58.9889	35.7756
AN9501	-0.284117	0.860305	11.1937	4.23893	3.77595	12.0359	9.67531	2.9178
AN9500	1.0141	0.216711	179.336	48.1454	69.1275	48.7167	78.4093	24.4628
AN9505	-1.40544	0.14009	0.95809	3.3322	3.11049	11.2129	5.79424	4.15172
AN9504	0.219982	0.826387	7.91955	3.78769	3.83507	4.56437	6.04276	2.90596
AN9507	NA	NA	0	0	0	0	0	0
AN9506	0.857845	0.341745	14.2152	4.16018	5.57433	4.8826	6.85018	2.00671
AN9509	0.0981319	0.936205	71.3456	59.8196	96.6918	63.4426	79.573	65.3129
AN9508	-6.13056	0.021483	0	0	0	0.210373	0.20251	0.248857
AN4304	-0.211529	0.810079	70.1416	87.3512	89.39	95.9427	104.837	84.392
AN4657	0.0172718	0.989882	30.2603	44.9558	31.8313	30.7006	46.1796	30.5135
AN4306	-0.534579	0.279853	28.4497	24.4585	19.6486	46.9317	35.7993	24.2491
AN0281	0.424377	0.57178	13.6681	17.0453	21.0129	11.6707	20.7325	8.44056
AN0280	-0.220091	0.786619	16.4074	10.9363	8.8598	16.8337	16.4702	9.50362
AN0283	-0.567895	0.681553	11.0893	32.2782	21.7344	17.4768	43.3086	35.1317
AN4655	-0.730843	0.372525	98.9386	136.844	207.45	180.535	304.6	240.401
AN0937	-0.536062	0.388045	4.89977	2.38906	2.93433	6.13336	6.01505	2.96853
AN0936	0.301245	0.534858	10.8193	10.2282	12.2179	10.1448	11.3919	6.28298
AN0935	0.0502366	0.982362	9.6626	20.1986	18.2676	15.4641	12.334	17.0059
AN0286	-0.454252	0.798657	35.7615	107.782	93.834	51.3821	112.076	141.709
AN0289	0.514318	0.39824	33.1625	16.0778	22.829	15.6645	24.7384	11.0664
AN12424	-0.972494	0.100673	48.0532	21.4856	23.7786	85.1127	65.7978	35.1264
AN12427	-0.0284405	0.991808	24.0023	66.7224	109.85	27.8147	57.752	98.1051
AN0938	0.0771859	0.951249	11.8296	5.29076	7.88225	10.0202	9.39954	4.73086
AN12423	-0.227852	0.911995	1.07432	1.22711	1.91396	2.47485	2.15386	0.730048
AN4301	-0.357114	0.792052	46.3377	124.715	76.9895	118.779	99.4112	101.108
AN4650	1.75886	0.0512818	14.658	27.9744	63.833	5.55401	15.1517	10.5537
AN10689	1.42674	0.000777714	22.0109	11.4008	17.2673	6.30952	9.91673	3.49561
AN10688	NA	NA	0	0	0	0	0	0
AN10687	-0.959547	0.764443	0.117791	1.61941	0.876917	0.913808	0.195926	3.15731
AN10686	0.440647	0.55699	42.0025	23.11	20.751	28.9003	23.9977	12.047
AN10685	-0.734799	0.0520189	64.8652	71.0767	63.767	117.616	129.507	89.1717
AN10683	-0.845039	0.725281	2.87653	21.2856	44.716	7.96343	40.6682	62.2151
AN10682	0.376614	0.852317	33.7828	84.0202	132.665	27.9219	65.3163	85.1094
AN10681	0.498387	0.473529	1327.29	794.047	777.5	1030.86	696.242	384.595
AN10680	0.447245	0.74397	49.7123	12.27	15.3981	24.3596	24.8907	8.84321
AN5007	1.11443	0.00608353	43.5757	43.9937	42.5158	28.6633	24.8565	10.483
AN5008	-0.746403	0.44303	52.8931	139.742	91.6675	183.537	134.464	156.584
AN5009	1.1219	0.0692387	43.8152	17.4989	17.7368	14.883	16.6122	6.10468
AN1884	-0.395811	0.672945	4.71649	2.31525	2.96176	5.42155	6.55151	1.96182
AN1885	-1.19965	0.645685	0	0.949722	1.13205	2.08817	1.85798	1.21657
AN1730	0.633276	0.478356	8.01644	4.04082	3.25386	3.97017	4.97237	1.48275
AN1887	-0.817518	0.376862	0.461313	0.828277	0.641008	0.897547	1.56631	1.01831
AN1880	1.70221	6.19e-07	58.1719	60.8809	77.33	18.7073	28.6666	14.8645
AN1737	1.03163	0.795717	0.41614	0.064705	0.137053	0	0.099062	0.142259
AN1734	-2.59612	0.00533347	1.84744	10.9404	8.92208	26.9442	42.3983	56.0528
AN1883	0.974928	0.0178252	42.8071	23.5006	33.7495	15.0612	24.1356	12.2592
AN1738	-0.977569	0.915951	0	0	0.127214	0	0.156064	0.092833
AN1739	-2.82812	0.739676	0	0.136113	0	0	0	0.780912
AN1888	0.338128	0.738019	6.1979	3.21378	3.1257	3.29018	3.45955	2.83037
AN1889	-7.34737	0.000774402	0	0	0	0.869447	0.60556	0.068637
AN6702	0.0814109	0.952068	13.8786	7.34802	12.3941	7.9024	17.1897	7.39982
AN6703	-3.74774	9.77e-08	0.247102	0.101277	0.078777	2.52084	3.06373	0.688995
AN6700	1.03276	0.0747473	165.001	60.2959	119.255	48.2228	83.2633	38.3573
AN6701	0.131783	0.817465	127.837	103.446	120.298	115.537	141.212	73.2895
AN6706	-0.641286	0.175998	14.2419	10.4547	11.3798	26.5493	22.3293	10.1191
AN6707	-0.594656	0.319114	5.9492	5.59937	5.55545	13.2743	9.41774	4.58589
AN6704	-1.2188	0.562814	2.00301	39.676	51.0478	20.7566	64.1004	110.006
AN6705	0.525855	0.359711	20.4223	12.8029	20.7688	10.5699	17.5946	9.62176
AN6708	0.323966	0.708886	52.7533	23.0142	34.3999	29.8718	44.4378	16.7578
AN6709	0.572434	0.227533	14.1861	13.1004	11.6687	7.42059	12.5496	6.74116
AN4964	-0.520968	0.770242	0.428138	0.894085	0.614446	0.621798	0.842255	1.15606
AN4965	1.08862	0.0430998	24.5796	13.1422	12.7385	6.02889	12.6255	5.49084
AN4966	-0.0768461	0.984737	21.9448	151.839	218.657	49.6002	82.0826	225.709
AN4967	0.765033	0.00286357	56.0084	42.9098	50.3344	33.806	34.7536	20.771
AN4960	0.587718	0.104194	16.7343	12.8951	12.549	11.6862	11.2454	5.97726
AN4961	-0.263921	0.869353	20.0683	14.4464	15.9835	41.6773	14.135	8.28262
AN0423	-0.26034	0.833613	30.5134	20.8255	20.9412	48.5662	33.3806	11.0783
AN4963	1.5949	1.28e-05	7.94931	5.123	7.22672	1.86683	3.06515	1.78585
AN0429	-0.136355	0.932855	111.217	222.45	140.133	202.406	147.727	166.51
AN2511	-0.661574	0.557934	22.0967	71.6665	43.342	112.269	65.643	51.3682
AN8630	-0.40214	0.643049	35.6817	31.4657	24.4392	65.8207	41.811	20.2515
AN8631	0.0311058	0.98601	30.7913	35.0296	33.9228	49.8016	24.3064	24.3925
AN8632	-3.41616	0.154654	0	0	0.028882	0.174466	0.092277	0.094273
AN2510	0.628836	0.591034	2.55552	2.97802	3.37907	3.73722	1.58266	0.854734
AN8634	-0.67152	0.0523799	16.3726	10.6345	12.7946	24.3154	27.5447	13.3856
AN0394	-1.35623	0.00142341	4.6337	4.95054	3.58081	12.5088	10.8606	9.92575
AN8636	0.699804	0.834247	25.0723	471.532	925.425	19.3171	246.967	489.238
AN11799	-2.63014	9.87e-07	1.21476	0.942916	0.572909	5.83068	5.63407	5.05248
AN8638	-2.5554	5.6e-06	120.578	158.862	254.948	728.816	1175.67	1120.92
AN11797	0.507117	0.736081	1146.74	4054.2	2621.78	2468.52	1167.56	1828.68
AN11794	-0.330123	0.741332	4.85239	2.70191	3.13953	6.68425	5.1976	2.1847
AN11795	-0.571052	0.569735	7.90769	2.56473	5.02443	10.1327	10.5374	3.40876
AN11792	0.00207107	0.998897	9.75043	4.02065	4.20035	7.50901	8.7553	2.60703
AN11793	0.897483	0.415822	10.3742	2.26572	3.23987	2.99143	4.54787	1.26515
AN11791	-1.374	0.681162	0	0.173966	0.137618	0.309043	0.182487	0.347729
AN1088	0.769244	0.459302	24.1295	52.6972	57.0065	19.8943	24.31	30.5984
AN1089	0.639871	0.705821	58.4191	194.105	334.865	58.6302	162.567	144.889
AN1084	0.310241	0.565033	64.8396	39.2112	54.3666	43.8122	57.9596	28.7462
AN1085	0.240702	0.863199	65.2461	92.1898	128.69	59.8883	85.3685	87.3894
AN1087	0.594093	0.242976	44.8552	30.0497	27.7072	30.055	28.425	12.4638
AN1080	-0.550398	0.274807	11.2945	13.7353	13.0736	23.5209	24.4993	11.1701
AN1081	-0.512328	0.471274	29.5181	16.8837	20.2936	48.9196	31.2012	17.7044
AN1082	-0.0901473	0.896263	26.8795	21.2443	24.6562	28.0335	35.0083	17.0427
AN1083	-0.770763	0.520928	6.02687	20.7881	20.2487	44.0376	20.9994	19.1652
AN6830	-7.92084	7.99e-06	0	0	0	0.270985	0.699817	0.425936
AN6831	-1.91094	0.00206292	0.411743	0.360781	0.181294	1.4901	1.25035	0.884054
AN6832	0.575701	0.723791	5.53789	0.883768	1.6471	2.18951	2.65335	0.720894
AN6833	0.948605	0.940852	0	0	0.457822	0	0.282089	0
AN6834	-2.80276	4.16e-12	1.04906	0.500848	0.804411	5.95609	7.95635	3.14629
AN6835	-1.23218	0.410925	2.1989	5.29289	17.193	7.10828	24.0632	23.6617
AN6836	-1.24069	3.7e-05	6.0655	5.17335	6.34198	14.6026	18.7253	9.58246
AN6837	-0.327035	0.677716	7.66155	4.81204	4.38269	9.90958	7.55388	4.20829
AN6838	1.5227	0.00115029	207.653	88.4611	106.454	57.6894	61.909	25.013
AN6839	0.150634	0.868537	4.29731	4.15273	4.29427	3.88092	4.26834	3.29126
AN8757	-0.602434	0.26912	2.6031	2.48328	1.85188	4.48928	4.52829	2.07118
AN8756	0.340878	0.851685	23.3518	6.16824	5.11036	13.0829	12.0552	3.34372
AN8755	0.0353057	0.980298	50.5076	27.8492	45.8052	39.0284	53.2287	29.6855
AN8754	-0.0115954	0.994515	11.1475	25.2846	21.8166	17.6558	20.3169	20.0204
AN8753	0.565076	0.503202	51.1873	23.758	23.3533	30.4723	29.5108	9.88312
AN8752	0.979136	0.0667469	213.748	186.71	196.578	167.409	103.534	49.7594
AN8751	0.309259	0.635798	39.9933	30.6974	30.186	34.0199	38.132	14.1681
AN8750	-0.0760406	0.978026	95.5544	235.881	260.964	134.96	220.536	243.531
AN4073	0.466926	0.30162	417.334	430.866	410.752	365.189	314.387	238.492
AN8759	-0.0796625	0.971001	7.23142	3.09366	2.70038	5.65444	6.9001	1.94646
AN1453	0.310366	0.754348	13.0355	6.05082	5.77115	7.92937	9.09775	3.65778
AN1452	-0.00719811	0.997526	8.47473	28.1716	33.7158	8.32164	32.2473	28.0848
AN11243	0.170779	0.810079	8.49046	6.39343	9.31565	7.71443	9.00198	5.17745
AN11244	-0.377106	0.653123	97.6907	137.69	158.693	159.092	192.927	157.295
AN11245	-0.231887	0.827734	4.82941	2.9496	2.7648	5.44753	5.50884	2.05997
AN11246	0.783834	0.470661	164.826	52.2521	44.7803	71.5677	67.9395	19.6043
AN3392	-3.83801	0.0964721	0.096125	0	0	0.64924	0.541082	0.113257
AN1450	0.402704	0.456238	452.46	310.763	274.15	321.293	333.755	157.347
AN3393	1.50234	0.901708	0	0.073177	0	0	0	0.017521
AN1457	0.299914	0.698916	10.9039	7.32055	7.30609	9.77316	8.13099	3.72369
AN3390	-4.74818	0.542959	0	0	0	0	0.237438	0
AN1456	0.413083	0.459042	11.2436	7.95764	10.8857	6.65649	11.1558	5.34729
AN3391	-0.792852	0.896885	0.35783	0	0	0.323288	0.208563	0.068364
AN1903	2.37188	0.669687	0	1.83521	0.959379	0	0	0.405302
AN3396	1.06161	0.580796	0.555128	0.092639	0.072388	0.106192	0.198272	0.043631
AN1454	0.630986	0.335306	14.182	5.40898	9.50923	7.39961	7.29021	4.13492
AN12315	1.70857	0.891605	0	0	0.048301	0	0	0
AN3394	1.64839	0.0205937	8.10671	2.25575	2.95976	1.78145	1.88696	0.677655
AN1808	-1.67392	0.00587614	0.499301	0.247853	0.326472	1.55517	1.53513	0.520324
AN11306	0.212082	0.93543	6.76316	47.0518	44.8055	26.3688	24.5608	32.3711
AN11301	-0.965569	0.80748	0	0.667145	1.70327	1.0186	0.652251	2.50346
AN11303	-0.160471	0.858774	100.935	123.298	115.28	158.621	126.984	99.0185
AN1809	-0.0208903	0.987516	41.3803	19.3429	23.4067	32.4748	38.9441	16.4252
AN5615	-5.26574	8.88e-08	0	0.151486	0.090383	3.11184	4.95922	2.45122
AN5614	-0.47823	0.700716	5.14851	1.90638	1.6568	4.01003	6.85746	1.8568
AN5617	0.0723989	0.951249	13.1611	7.07401	10.336	13.3202	10.6579	5.78428
AN5616	0.440019	0.585495	7.18871	7.39877	9.51224	4.52009	10.0193	4.09413
AN5611	-0.304983	0.729669	263.677	225.57	148.246	380.088	257.683	169.398
AN5610	0.971517	0.193683	7.81603	2.7308	3.68726	2.32425	4.09091	1.17753
AN5613	0.318513	0.583695	42.3797	24.5799	26.6159	27.4208	33.0348	16.2151
AN5612	0.260928	0.80015	13.3218	6.49879	6.14155	8.91318	9.34271	4.03324
AN5619	-0.0561984	0.961	21.3083	11.6552	15.1066	19.2655	23.1263	9.5064
AN5618	0.411522	0.460827	20.8986	11.3131	15.4209	11.898	14.9606	8.91604
AN1804	1.41546	0.487471	0.113684	0.139707	0.111724	0.022005	0.114265	0.014984
AN5878	0.437051	0.542959	20.0247	21.9431	26.1477	15.1124	18.0624	16.0577
AN7619	0.390714	0.691276	975.82	308.231	520.155	494.479	633.503	269.96
AN7618	-1.13286	0.559147	0.850938	5.17979	16.7215	6.09818	18.4684	21.8793
AN7617	-0.854763	0.179466	75.4619	65.6449	43.9071	181.706	102.772	63.1714
AN7616	-3.1384	0.0281123	0	0.464887	0.340056	2.17916	3.06387	2.24983
AN7615	-0.374088	0.552751	49.7673	30.5518	31.0816	63.5027	58.7015	27.3459
AN7614	-4.27983	0.02165	0	0.187972	0	1.79169	1.69154	0.822099
AN7613	-0.986279	0.223341	0.563798	0.31317	0.361589	1.18393	0.58164	0.63328
AN7612	-5.52223	4.61e-12	0	0.362643	0.239207	9.44045	17.4009	6.85779
AN7611	0.102358	0.970894	3.95117	11.66	14.8552	5.23071	11.3133	10.9631
AN7610	0.582727	0.659744	35.9576	13.4821	8.0289	16.7984	18.9053	4.83272
AN2067	0.877884	0.110679	23.2746	19.7523	31.0827	10.1118	17.7664	12.0515
AN2066	0.711473	0.164272	67.6245	44.846	76.0878	32.944	48.1538	32.7213
AN9086	-0.535099	0.350884	55.7846	58.2677	42.7677	108.488	84.4537	45.1646
AN9087	1.41276	1.03e-05	37.915	22.0518	28.5835	10.5788	14.5725	8.25074
AN9080	0.313666	0.44303	107.508	77.6341	90.6668	77.4679	94.7414	53.2324
AN9081	0.194689	0.790476	18.583	21.688	21.7624	18.9059	22.2276	14.1515
AN9082	-0.109733	0.91662	86.8485	68.0937	56.6125	104.385	94.0982	41.3489
AN9083	-0.769146	0.0250956	212.364	147.037	143.87	349.039	360.376	176.315
AN5190	-1.49284	0.280024	0.085669	0.588733	0.997523	1.00251	2.22329	1.59424
AN9088	0.138272	0.95657	0.374478	0.683378	0.369018	0.585003	0.451863	0.30135
AN9089	-0.298587	0.733288	2.788	3.46091	3.02616	3.33594	4.71499	3.39282
AN2069	0.0615474	0.950324	214.366	237.59	224.738	282.555	238.014	148.636
AN2068	0.793909	0.0810021	20.9411	11.0295	16.9626	8.61876	13.5912	6.49202
AN10756	0.258571	0.731393	30.1885	18.7942	20.6037	20.2732	29.7631	10.9487
AN10751	1.25466	0.108884	42.679	39.7569	77.5103	11.3557	29.9664	23.3922
AN10753	0.240847	0.860305	59.6781	61.3188	37.4306	79.7382	43.5872	20.1802
AN12018	1.07946	0.938134	0.028136	0	0	0	0	0
AN10020	0.356389	0.579805	67.2557	34.6899	45.4392	35.5516	51.1662	28.4777
AN11223	4.56387	0.566391	0	0.041035	0.091408	0	0	0
AN2391	0.803595	0.163792	19.2696	12.3884	19.336	6.91599	15.3943	7.37934
AN2390	0.304413	0.771496	3.88745	2.05349	2.06597	3.01259	2.34691	1.24986
AN10308	-0.553213	0.182289	11.6631	13.0165	13.678	22.7595	22.3089	13.121
AN2392	0.900299	0.928228	0	0.070331	0.111277	0	0.11954	0
AN2395	-0.13941	0.914701	356.004	633.488	509.891	565.377	606.253	492.925
AN2394	NA	NA	0	0	0	0	0	0
AN2397	0.623888	0.0583503	15.8833	12.2559	13.341	9.92071	9.97353	7.02495
AN2396	0.129453	0.903461	13.1544	18.6578	15.2399	15.7782	16.1988	11.7578
AN2399	NA	NA	0	0	0	0	0	0
AN10303	-0.288934	0.943166	22.0419	612.397	662.59	62.9707	374.6	923.004
AN10300	-0.312131	0.737635	7.57335	3.75706	7.29305	6.45483	11.2321	5.65963
AN10301	0.0285441	0.980298	15.0634	14.9467	14.5258	17.8549	17.5466	9.77477
AN10306	0.228846	0.840868	35.0183	41.6235	41.7464	23.8377	40.8819	33.8884
AN10307	0.669025	0.193713	39.6031	22.1932	36.8657	18.0052	30.2048	14.8147
AN10304	0.0940325	0.939879	6.95268	3.50679	6.50363	6.51917	6.6984	3.1389
AN10305	-2.0646	3.12e-05	9.90839	15.7624	11.8326	63.7033	43.6046	48.3103
AN0827	0.093047	0.933112	23.6705	18.833	28.432	18.8344	30.3273	17.8489
AN10028	-0.771506	0.0682005	21.0028	14.0178	12.6625	25.8775	38.827	18.5636
AN11879	-4.15727	0.0436257	0	0.329377	0	2.38176	1.20315	2.77047
AN11878	-0.46979	0.390014	2.16403	1.87244	2.58643	3.00057	3.72484	2.49736
AN11873	-0.0189294	0.990712	3.95553	2.0149	2.07581	2.10739	4.61233	1.68458
AN11872	0.829904	0.621403	0.886831	0.596172	1.3027	0.448684	0.277666	0.676046
AN11871	-2.89273	0.00179907	3.47622	11.4078	3.60762	33.4755	24.4481	66.6051
AN6917	-0.0789735	0.953872	7.64005	3.52573	5.85745	6.97694	8.59642	3.18091
AN11877	2.17865	0.845874	0	0	0.064775	0	0	0
AN11876	-7.47843	5.92e-05	0	0	0	0.912461	1.84322	0.629775
AN11875	-0.19641	0.950324	0.759391	2.4734	1.37698	2.32828	0.635527	2.05699
AN11874	-0.647318	0.124357	9.01882	6.1384	8.48931	10.9925	17.2733	9.25415
AN_tM(CAU)8mt	0.117691	0.993236	0	0.166786	0	0	0	0.009322
AN11710	-2.06797	0.604589	0	0.375374	0	0.30535	0.819363	0.544496
AN6916	0.493534	0.531295	20.2194	25.2774	24.3961	22.7584	13.0603	13.7296
AN0318	-0.186453	0.712624	7.20279	5.40585	6.29739	7.90757	8.94769	5.06531
AN3622	0.242847	0.738099	37.7153	34.4865	43.9301	28.4758	44.5513	26.2839
AN3623	-0.0777404	0.952645	54.5695	40.483	28.5782	62.3194	52.1141	22.6298
AN3620	-0.123706	0.888575	24.1049	24.9268	20.5088	31.9354	26.5508	18.6271
AN3621	-0.441188	0.498908	12.8624	16.1803	17.4325	27.6898	20.8681	15.8408
AN3626	0.576839	0.24899	12.7672	9.46652	14.8919	7.63436	10.7682	6.61102
AN3627	-0.249277	0.948952	59.9069	594.33	1548.49	113.292	882.319	1334.85
AN3624	0.610538	0.645562	29.1254	7.17122	9.05529	11.8386	16.0216	3.50869
AN3625	0.542679	0.146593	22.5239	16.5961	20.5322	15.1862	19.0145	8.41394
AN3628	0.160103	0.820943	27.0346	19.8457	24.2599	20.8727	24.5891	17.6297
AN3629	-0.153931	0.931503	19.3221	56.1972	45.9103	58.8491	44.1142	36.6545
AN4393	-1.05005	0.417286	1.43364	1.45275	0.759584	5.22102	1.6075	1.18567
AN4392	-0.5108	0.666449	5.00677	3.12669	1.78003	5.96778	3.81978	3.88067
AN4391	-0.886775	0.37758	3.53134	10.3271	10.3568	13.8059	14.4314	15.8131
AN4390	0.619865	0.519648	883.97	260.157	412.132	291.649	559.342	189.15
AN4397	-0.424152	0.45056	13.8271	16.252	17.1981	20.3047	27.1874	17.0587
AN4396	0.0669917	0.967912	140.418	255.353	170.407	252.548	190.987	123.594
AN4395	0.579242	0.183312	115.548	61.8885	79.9373	63.847	72.4645	38.3827
AN4394	2.33336	1.04e-06	41.1282	15.5785	23.9439	7.48484	6.20309	2.75645
AN4399	-0.00155755	0.998722	63.44	79.5086	60.9064	73.4524	70.1267	59.8186
AN4398	0.0240362	0.987516	18.0002	18.6779	27.5971	18.8968	22.6432	20.1903
AN2935	-0.762233	0.0442081	9.59797	8.68744	6.74765	17.0888	16.9452	9.60996
AN2934	-0.266361	0.794851	54.0525	46.1935	30.1198	78.7027	54.9792	29.7176
AN2937	0.879867	0.186741	153.931	55.7085	63.0847	50.948	69.028	30.1068
AN2936	0.181799	0.806447	55.7133	35.1512	49.667	39.357	58.6385	28.6192
AN2931	0.0955833	0.934425	1.97911	1.70288	1.94224	2.24462	1.78049	1.29921
AN0311	0.143831	0.875365	357.746	196.305	206.586	264.219	298.241	142.493
AN2933	-0.730366	0.195377	5.49214	7.75248	6.88605	12.5644	11.0299	9.80287
AN2932	0.257505	0.674659	120.448	74.4391	102.389	78.0407	111.685	61.2902
AN10599	0.294157	0.828582	19.0057	8.88988	6.37667	13.8681	10.5474	4.48687
AN0310	-0.476244	0.610738	22.2187	9.21762	10.9407	27.7057	25.0304	8.88361
AN2939	-0.0368557	0.981931	18.4711	19.6806	30.0366	20.8773	31.7895	18.602
AN2938	0.0124801	0.992848	15.4056	11.2286	8.55308	15.9046	15.129	5.82399
AN_tA(UGC)2	-2.69195	0.797233	0	0	0	0	0	0.445181
AN_tF(GAA)6mt	-3.70684	0.674017	0	0	0	0	0	0.852251
AN0638	0.262952	0.826802	96.2405	154.81	149.82	104.312	102.926	116.357
AN0639	0.442987	0.798841	4.83786	20.1234	15.706	8.25361	8.77087	11.8481
AN_tA(UGC)1	3.33276	0.723057	0	0.48646	0.390517	0	0	0
AN4579	-0.289467	0.787889	52.2942	54.7373	77.0508	51.8366	100.872	70.0957
AN4578	-0.0642688	0.981931	36.3054	76.5773	123.67	45.7303	91.0622	98.2115
AN0630	0.230769	0.813086	268.75	345.431	368.974	310.458	263.347	254.174
AN4576	-0.64898	0.144578	4.12033	2.8041	3.80495	6.22225	7.95259	3.37613
AN4575	2.17953	4.66e-08	503.925	217.004	383.488	81.6653	117.502	50.5242
AN4574	0.524139	0.648545	7.77319	2.50497	3.44379	4.97973	2.97881	1.66729
AN0634	0.146043	0.822403	51.9872	39.0734	40.2862	48.2273	43.4343	28.3725
AN4572	-0.0731007	0.964142	13.8052	9.46054	7.1479	15.4396	13.835	4.77827
AN4571	0.881987	0.196267	4.35122	2.63188	2.52787	1.55981	3.17629	0.807868
AN4570	-0.15116	0.931258	26.2326	42.5892	68.424	39.687	58.6905	51.2536
AN11812	-1.27997	0.891543	0	0.036251	0.147006	0	0	0.384588
AN11499	-0.0192638	0.985695	362.569	261.491	310.639	392.868	337.735	225.879
AN11495	-1.8932	0.0363726	3.38768	5.82278	10.0873	16.4682	17.2827	31.7358
AN11491	0.299237	0.868975	7.45107	3.63902	3.03327	3.17222	6.44456	2.11902
AN11492	-0.393497	0.933084	0	3.99165	3.77682	3.03362	1.61373	4.84989
AN5378	-1.45728	0.0480237	8.68604	3.81427	3.17186	23.2326	17.2139	5.1772
AN5376	-0.551278	0.552769	14.0275	10.7415	13.426	12.8548	17.1615	21.5436
AN5377	1.35497	0.914626	0	0	0.100379	0	0	0.019068
AN5374	0.489321	0.838123	1.52875	0.426583	0.384331	1.01965	0.608267	0.115323
AN5375	-0.0823915	0.953872	17.8446	8.94206	12.563	21.317	15.5554	6.62885
AN5372	-1.88363	0.00526406	2.89611	0.923252	0.867816	6.26689	8.19971	3.12042
AN5373	-0.397774	0.82154	248.509	78.1701	65.3287	307.923	186.547	50.5711
AN5370	-7.03612	0.00152434	0	0	0	0.386183	0.215008	0.05353
AN5371	-4.669	2.33e-15	0.886574	0.351624	0.225709	14.2973	18.2383	5.954
AN4131	0.144486	0.947103	9.84331	23.9952	34.9417	14.51	20.5767	24.2918
AN12276	1.10771	0.891605	0	0.253932	0.609799	0	0.527803	0
AN5118	-0.762908	0.301158	6.72637	2.92399	3.60889	9.16254	11.4097	3.25329
AN5119	-0.861725	0.160156	7.4916	2.89845	5.97818	13.1428	10.7938	6.11401
AN5112	-0.182866	0.933084	9.41527	21.7206	35.5558	17.3582	23.5696	30.4647
AN5113	-0.215493	0.901299	57.6848	144.899	149.894	126.799	120.855	149.157
AN5110	-0.771994	0.603425	14.3821	50.7134	67.5146	43.9793	69.1849	98.2127
AN5111	0.183353	0.819982	30.3925	28.0995	21.2666	30.6682	26.2331	15.4548
AN5116	0.0891505	0.938134	20.984	15.5348	12.0404	19.7612	19.3192	8.56966
AN5117	-0.176673	0.894747	13.6061	5.65684	6.11233	12.5655	9.68058	6.28363
AN5114	-0.248167	0.814426	7.69647	4.65344	4.40303	9.92793	7.11916	3.54796
AN5115	0.39577	0.475202	5.66561	5.00871	5.92205	4.58897	6.30932	2.44611
AN0860	-0.887911	0.168913	423.946	784.128	740.473	1142.92	1349.6	1119.95
AN12212	-0.109165	0.906047	42.5274	38.6493	30.3567	52.591	46.6557	25.4187
AN12213	-0.320833	0.621403	264.683	270.809	243.658	372.02	312.764	279.036
AN12216	-0.557868	0.692177	11.3624	26.1891	43.5777	24.6136	49.0209	43.0947
AN12217	-3.62732	0.101726	0	0	0.089356	0.459542	0.300192	0.395797
AN12218	-0.987639	0.101005	9.87235	15.9219	14.3488	36.9548	23.5201	20.7946
AN1907	-0.280135	0.790476	33.9783	52.418	43.0758	74.2572	45.7003	40.4015
AN1273	-0.45914	0.539555	10.1337	5.99273	6.22587	15.0556	11.6006	5.31128
AN1272	-0.336227	0.385604	81.8213	73.8529	72.9954	111.72	124.911	62.8974
AN1271	0.292829	0.762219	22.5431	25.3669	17.5681	26.9061	21.5014	8.91877
AN1270	0.658497	0.327273	100.88	37.7086	59.2809	39.9052	59.5661	27.2034
AN1277	-0.158648	0.798841	14.7219	10.209	12.0988	16.4049	16.1527	9.47225
AN1276	0.293718	0.85567	31.0613	8.46031	11.209	17.036	21.1816	5.31081
AN1275	-0.331783	0.580231	13.9413	17.0558	14.2222	23.5435	22.3877	13.1283
AN1274	-0.0213502	0.987516	53.9558	61.9525	67.9522	52.0647	80.2207	54.7239
AN1279	0.0886579	0.985668	12.2973	151.714	188.363	9.85642	90.5322	186.884
AN1278	-0.564907	NA	338.28	6852.14	7420.8	2588.02	2604.71	12902.8
AN11060	-0.101322	0.952443	12.0851	26.6371	27.2522	25.8652	22.1665	22.4947
AN11061	0.498431	0.347889	56.1055	48.4522	53.7913	30.1508	54.3095	29.3767
AN7884	2.41946	0.000280035	1.31382	0.35917	0.579334	0.109404	0.258844	0.069297
AN7885	-0.857461	0.899429	0	0.073045	0.045039	0.062312	0.115483	0.044561
AN11065	0.443283	0.657282	4.50333	7.9214	9.77084	4.87972	6.61423	4.94862
AN11066	0.829045	0.746601	4.00518	48.2294	45.0749	5.84175	6.50352	33.2275
AN7881	6.66957	5.72e-14	10.3721	5.21424	6.30007	0	0.142165	0.061169
AN6139	0.0332832	0.987516	14.6994	25.7929	30.8826	15.4292	24.5163	26.6591
AN6138	0.0704504	0.939032	12.0959	7.56765	10.8206	10.7329	13.0236	6.15265
AN6130	-0.157611	0.959162	1.24177	0.156896	0.302153	0.755947	1.02419	0.201859
AN6133	0.208495	0.913026	1.04808	0.346294	0.477455	0.449031	0.722598	0.408829
AN6132	0.916358	0.183467	85.1566	35.6014	39.9892	30.9761	46.2294	12.8479
AN6135	-0.68872	0.486186	2.80785	3.29611	1.88267	7.31801	4.99518	1.74039
AN6134	-3.32906	2.8e-12	0.193473	0.161585	0.080176	1.6906	1.96162	0.883466
AN6137	-0.242417	0.928207	29.1898	79.3431	138.804	27.4744	115.485	129.253
AN6136	0.651889	0.209789	9.69271	6.2387	9.75556	4.49152	7.86521	4.16123
AN7842	-1.78645	0.385137	0	0.374396	0.341859	1.36635	0.855974	0.511297
AN7840	NA	NA	0	0	0	0	0	0
AN7846	-0.532696	0.614873	2.74948	1.8018	1.15332	3.55984	2.66955	1.98384
AN7847	-3.09125	2.37e-06	0.238987	0.301718	0.107557	2.90183	1.95551	1.06919
AN7845	-0.410493	0.626351	1.66085	1.38624	0.947364	2.10855	2.41867	1.02776
AN7848	NA	NA	0	0	0	0	0	0
AN7849	NA	NA	0	0	0	0	0	0
AN0869	-0.802758	0.117654	24.0223	14.1085	14.1856	39.9192	40.3659	15.46
AN2728	-1.80115	0.187128	0.570931	0.034613	0.453351	1.33182	1.64042	0.752415
AN2729	-2.58406	0.0756844	0	0.119781	0.135251	0.621007	0.7684	0.361523
AN2238	0.0077669	0.997526	39.7392	235.945	237.711	46.4196	160.198	255.955
AN2720	-1.42159	0.000165099	5.5683	3.06672	3.25731	11.3729	12.7023	7.7443
AN2233	-0.402054	0.684624	35.2525	35.2692	20.2158	65.209	42.8249	19.6285
AN2230	-0.000441484	0.999808	5.9152	5.00939	3.04284	6.84948	5.44632	2.43806
AN2231	0.262505	0.753009	18.441	10.0752	13.4418	13.2569	17.3019	6.15727
AN2236	0.504386	0.587109	27.2574	25.8228	39.1682	13.3223	38.0809	16.1274
AN2237	0.118645	0.927912	8.81099	4.34903	4.62764	6.70571	7.48933	2.84825
AN2234	0.754082	0.571671	18.8165	5.22514	5.18117	9.75994	6.76793	1.72472
AN2727	2.42581	0.215797	1.84053	0.433798	0.6347	0.444241	0.145582	0
AN7266	-0.503425	0.623098	786.18	310.289	345.988	1098.4	669.472	331.025
AN7267	-1.06551	0.274808	106.912	32.2066	27.7118	169.729	152.696	43.0272
AN7264	-0.181774	0.939875	475.179	179.084	116.417	576.17	282.755	72.6554
AN7265	-0.917351	0.489558	474.005	213.774	80.3653	902.474	470.736	157.709
AN7262	1.58297	0.0149634	34.0108	10.4025	12.9378	7.04346	9.87565	2.98403
AN7263	-1.0555	0.227883	5.51853	3.22779	1.96537	11.8997	9.2156	2.6954
AN7260	-0.568053	0.318407	10.2589	8.57414	15.2837	17.2687	22.1136	12.3466
AN7261	-0.49376	0.591735	0.721753	0.374039	0.34292	0.643898	0.826251	0.526465
AN7268	-2.50994	8.25e-05	99.431	49.1328	31.2191	559.933	401.682	125.268
AN7269	1.1585	0.0460164	154.629	94.3442	69.0802	72.0184	54.4698	22.8503
AN8144	-6.4691	0.113781	0	0	0	0.744332	0.349751	0
AN12279	-1.1096	0.358954	0.765477	0.298277	0.310188	1.55995	1.50112	0.201888
AN4879	-1.1999	0.361998	4.43638	14.7039	38.1998	28.7869	58.8244	43.9579
AN1779	0.283576	0.70534	13.0952	8.13428	9.40814	10.7256	11.4489	4.31739
AN9496	0.433759	0.558218	5.22274	3.71334	3.7954	4.37475	4.00094	1.57306
AN_tP(AGG)5	4.69566	0.544822	0	0.956705	1.4388	0	0	0
AN2585	0.918766	0.0971507	1.54687	0.890799	0.955276	0.733341	0.67805	0.397365
AN4874	0.571496	0.651519	25.7219	62.9636	80.4784	30.8548	36.8475	42.2524
AN4875	0.127844	0.9263	32.4867	37.2641	43.2291	29.9347	32.762	36.2472
AN4762	-0.534162	0.200441	283.399	161.236	204.446	338.894	406.221	210.639
AN4763	-0.0908263	0.940272	33.2351	16.0409	22.0142	22.7793	37.9575	16.709
AN4760	0.160771	0.900005	23.6986	8.98067	16.0147	18.7204	18.4592	7.71835
AN4761	0.375937	0.472402	32.8822	18.8702	22.537	19.3236	24.8233	13.5991
AN4766	-0.619675	0.157594	15.5067	14.4586	15.7333	28.493	22.8469	18.8371
AN4767	-0.624603	0.418834	11.0217	4.10405	5.17769	12.7123	13.7811	5.62631
AN4764	0.169467	0.887603	5.59122	8.81238	10.8422	8.79938	8.99961	5.49919
AN_tS(UGA)2mt	-2.09292	0.85567	0	0	0	0	0	0.250213
AN4768	0.183893	0.845059	25.1164	13.2711	18.6381	21.0863	22.5339	8.82567
AN4769	1.24115	0.0162074	41.9671	18.1827	27.9985	11.9879	20.2979	6.68885
AN10519	-0.038719	0.981931	50.8163	57.6536	76.0384	56.0687	69.9093	60.0789
AN10518	-0.833223	0.00181965	169.505	123.728	126.399	278.763	310.052	173.196
AN10517	0.417854	0.545078	6.65793	3.90845	6.07345	5.35904	3.95631	3.07394
AN10516	0.506995	0.556487	62.207	89.4747	95.9266	44.0254	68.1233	58.6312
AN10515	1.02842	0.294525	61.7858	89.4985	118.868	17.7169	63.6463	47.7396
AN10514	-0.094337	0.913705	14.3357	10.1393	9.33873	13.7814	14.6853	8.25685
AN10513	0.716067	0.188285	14.7257	7.787	10.6779	7.45877	10.3357	3.47807
AN10512	0.0869639	0.962763	102.559	39.432	37.1264	67.724	84.5957	24.7694
AN10511	0.00538251	0.997965	26.7943	135.602	139.68	36.1404	88.2171	148.364
AN10510	-0.405179	0.890475	10.6124	67.2972	96.9302	22.8777	48.5306	127.748
AN9529	0.0236348	0.987516	52.2312	23.2536	26.6293	42.2649	41.7156	18.9469
AN9528	0.256977	0.820949	15.4699	12.7494	21.8236	9.73411	18.8077	12.7898
AN9523	1.37407	0.00241762	67.637	48.7937	58.3075	15.2467	33.4902	18.7256
AN9522	0.0837846	0.976016	25.6509	9.81853	6.91265	21.9494	16.2359	4.25104
AN9521	-1.096	0.0471859	2.40831	1.86892	1.15824	4.50362	4.68759	2.63539
AN9526	-0.295538	0.882345	27.8106	59.3834	80.8819	37.2338	59.3682	92.0515
AN9524	NA	NA	0	0	0	0	0	0
AN9314	-5.19191	7.42e-07	0	0.082767	0.022374	0.917399	2.04497	1.33225
AN9315	3.45187	1.41e-17	43.3111	20.9636	19.5777	3.1553	2.87069	1.66377
AN_tS(GCU)5mt	-3.44076	0.707566	0	0	0	0	0	0.710881
AN4186	0.310945	0.741715	6.45529	3.11509	3.43732	3.49279	4.84486	2.2892
AN4187	0.590857	0.343443	19.5362	10.3208	9.85556	8.53359	13.2074	5.40345
AN4185	0.278368	0.647648	3.65428	3.01329	2.66296	2.9806	3.32061	1.65146
AN4182	0.301979	0.6629	20.9572	11.0166	14.0294	13.1943	17.3831	7.73509
AN4180	0.0154308	0.997433	0.35824	0.213649	0.077555	0.155598	0.612943	0
AN4181	0.305349	0.820016	1.00395	2.1527	1.68212	1.51839	1.35386	1.1233
AN4188	0.586812	0.343748	20.257	13.2883	25.1809	11.3016	16.4799	10.9774
AN4189	0.687287	0.131182	111.371	68.197	77.8164	50.4226	82.0929	33.2052
AN8381	-3.23801	1.24e-06	0.311454	0.086576	0.084718	1.63138	1.83479	1.0509
AN8382	-1.95261	0.00381263	2.87972	2.60319	2.05816	5.85904	8.66384	12.0324
AN8383	-3.10732	8.99e-09	0.439899	0.173582	0.146184	2.10756	3.38205	1.2336
AN8384	-4.24244	1.04e-09	0.908316	1.5935	0.368756	15.5569	16.8917	20.3284
AN8385	-5.53207	0.0972764	0	0	0	0.145103	0.368719	0.095985
AN8387	-4.37975	0.587252	0	0	0	0.207945	0	0.059981
AN8388	-0.518406	0.899477	0	0.510529	0.245177	0.599516	0.367466	0.230655
AN8389	0.751879	0.378928	2.06288	0.967068	1.10177	1.12608	0.9852	0.414472
AN7433	0.485564	0.557934	14.9474	21.7233	17.5147	12.0089	12.5425	13.1124
AN1718	-0.987658	0.310008	25.5268	9.11422	14.0904	49.6313	46.4062	8.71022
AN1719	-0.230368	0.854997	54.2173	26.2395	30.5023	57.43	64.4853	17.3073
AN1868	1.00489	0.369161	26.1359	8.39743	7.20221	10.338	9.96426	1.9521
AN7432	-0.330323	0.770242	128.258	250.526	203.232	357.068	216.563	182.142
AN1714	-2.99507	7.01e-17	4.35464	4.76315	7.04422	52.4125	50.1171	30.6642
AN1867	-0.157524	0.93543	26.5412	10.9549	7.90818	23.0121	25.13	5.91511
AN1864	-0.744614	0.129442	26.4143	15.3324	16.7346	44.9612	38.7332	17.9096
AN1717	-0.0821129	0.96612	3.2391	7.39328	5.74317	7.43081	5.1748	5.00021
AN1710	-0.0274283	0.98658	8.56492	4.64741	4.69344	8.54443	7.29526	3.12953
AN1863	-9.30788	0.0953372	0	0	0	0	1.63379	4.02542
AN1860	-0.0709716	0.958803	25.5711	29.7464	38.9698	28.4942	38.631	30.7823
AN1713	0.046486	0.982182	126.421	222.03	220.929	123.052	247.756	179.748
AN11205	1.2098	0.0161918	18.1535	11.3031	7.50355	5.74845	6.18684	3.97357
AN7430	0.300693	0.608915	22.5628	18.4577	17.4556	16.0069	17.2536	13.5684
AN6728	-0.0331061	0.981355	4.55042	4.31708	4.41136	6.30016	5.29259	2.64762
AN6729	-2.10344	0.00594674	0.390812	1.53341	1.34292	6.84336	6.22811	2.53532
AN6724	-0.219298	0.822568	2.5637	1.69949	1.41618	2.18114	3.33611	1.3446
AN6725	-0.699851	0.384956	38.5168	20.0796	17.1052	63.5306	47.3888	18.1855
AN6726	-0.400996	0.58613	126.624	182.029	156.665	259.642	196.446	166.018
AN6727	-1.81667	0.00206292	13.2429	5.81188	6.92255	46.6509	39.2944	11.4138
AN6721	0.268575	0.719256	343.349	360.823	424.703	281.155	376.327	275.563
AN7436	0.184652	0.794851	292.72	190.772	239.75	203.624	253.594	173.118
AN4043	-0.0751034	0.962763	16.7703	7.36954	8.75708	15.7075	15.2141	5.35894
AN7435	0.185034	0.899245	4.53807	8.33639	9.57975	7.04443	6.4019	6.20496
AN0409	1.30218	0.003211	107.742	86.7784	127.547	32.3089	63.2675	35.8964
AN0408	-0.000497646	0.99983	20.0788	92.129	159.609	23.2108	111.257	120.58
AN0407	0.623109	0.0707425	11.0974	7.0757	8.79897	6.19968	7.61048	4.01714
AN0406	0.545167	0.39784	83.7595	36.7624	57.9985	37.9952	59.9877	26.6077
AN4984	1.18194	0.0291255	247.326	111.035	168.733	54.366	109.788	64.1215
AN0404	-2.1098	0.00249193	6.2065	2.41562	1.78072	18.494	24.2536	5.27755
AN0403	-1.55369	0.00205936	0.688472	0.848446	0.868271	1.96951	3.7335	1.71459
AN0402	-0.148659	0.917146	2.30878	2.73701	3.2604	2.79723	3.16774	3.02589
AN4980	0.186017	0.860305	43.6508	18.3786	34.675	27.4316	39.5565	19.0674
AN4981	0.437179	0.688765	12.8685	3.68915	5.38548	6.31155	6.60168	3.29291
AN8658	-0.307426	0.894499	0.339544	0.344656	0.217447	0.163634	0.563409	0.371045
AN4736	-0.315465	0.647648	26.0395	33.5585	34.6495	45.101	42.5191	31.3705
AN8652	-2.30235	0.000551676	0.45621	1.13868	1.66272	5.66944	6.32649	4.67685
AN8653	-0.132666	0.992392	0	0	0.072152	0.094931	0	0
AN8650	-0.333603	0.894322	0.203434	0.204448	0.225733	0.553348	0.168922	0.13206
AN8656	5.64077	1.89e-05	2.43324	3.69107	3.21686	0	0.010051	0.127758
AN8657	1.44917	0.189322	33.8929	11.8778	8.9587	12.4287	7.88219	1.33707
AN8654	1.26401	0.00409713	4.91505	2.78858	3.86389	2.03548	2.21153	0.813216
AN4730	-0.100517	0.903981	43.5636	39.2327	47.2055	45.9006	66.9432	31.7413
AN4045	0.555719	0.552769	40.2005	12.7629	16.0161	19.403	18.9971	8.95177
AN6588	0.425446	0.621403	525.188	193.552	290.461	232.293	364.496	162.802
AN6589	0.324561	0.774572	7.72523	2.68881	3.90221	4.41023	5.47616	1.94049
AN6858	0.900859	0.685126	64.5688	8.21247	4.13784	29.0529	10.8656	2.58682
AN12004	1.73231	5.66e-07	48.5547	39.5765	49.344	11.6428	17.4724	11.9242
AN12003	-0.45752	0.795717	1.08921	3.52406	3.25438	5.14865	2.54802	3.27142
AN12002	-0.208947	0.875744	12.2532	8.63531	5.83727	14.9917	13.6026	4.42879
AN12001	-0.399411	0.621403	21.3631	29.5304	24.7326	50.4227	37.7026	18.4049
AN12000	-0.129777	0.921953	21.7306	15.9801	14.7754	25.7476	28.4312	7.94861
AN6580	-0.242868	0.593688	21.7466	18.4039	18.0595	26.4813	26.9495	16.622
AN6853	0.695985	0.154654	23.4947	18.8065	29.0433	12.9799	18.5771	12.3613
AN6582	0.0580902	0.951891	10.0127	8.41384	9.05338	11.298	8.92465	6.44021
AN6583	0.0491879	0.97307	8.25825	10.4571	11.1519	11.3961	9.73519	7.9458
AN6856	-0.0347222	0.99589	33.7199	4040.25	6065.59	434.111	860.371	6899.89
AN6585	-0.392503	0.474228	4.9045	2.69961	3.60609	5.83777	5.79946	3.2598
AN6854	-0.296326	0.798841	24.3907	47.2257	45.9859	68.2262	47.1981	34.7725
AN12008	-1.61805	0.162557	0.342131	1.2085	0.654374	3.39006	1.27045	2.19535
AN11262	-0.313509	0.630912	10.5988	10.3299	11.7526	14.1026	17.1622	10.2272
AN8730	1.2716	0.275708	27.2353	4.89382	5.56672	7.68542	6.56763	1.83474
AN11260	0.893134	0.565469	6.66827	22.894	18.6083	11.1444	3.3638	10.1067
AN8732	-0.12368	0.961	0.417691	0.263824	0.15293	0.26464	0.369869	0.263402
AN8735	-0.879895	0.521189	2.23804	0.516699	0.466483	2.94358	1.76088	1.11657
AN8734	NA	NA	0	0	0	0	0	0
AN8737	0.132827	0.91749	1881.75	902.565	777.194	1319.51	1342.5	647.794
AN8736	0.69837	0.962193	0	0.083301	0	0	0	0.031517
AN8739	-0.0519708	0.966015	5.56248	6.58655	5.44662	6.19384	8.06047	4.53786
AN8738	-0.236369	0.90182	1.52599	2.97692	1.6913	1.54813	2.87282	2.72249
AN5585	-0.22912	0.805202	20.6261	12.4614	13.9223	26.4875	21.2268	9.66756
AN5584	0.0371896	0.982182	7.05297	6.74989	4.08608	7.15964	6.5262	4.13553
AN5587	-0.565025	0.552203	27.6687	12.9634	8.98986	34.096	27.9051	13.175
AN5586	0.974255	0.0471786	50.9123	38.5214	53.8592	18.0282	31.2191	22.2672
AN5581	-0.527554	0.300857	15.7958	15.6595	11.6066	24.7456	21.5359	16.2087
AN5580	-0.0452807	0.978656	81.6305	38.2509	60.5457	51.07	87.5453	47.1677
AN5583	0.591546	0.170031	154.665	117.933	118.006	89.6584	132.386	50.6497
AN5582	0.372344	0.81016	2.87843	3.24867	1.75268	1.52948	1.79163	2.36832
AN5691	0.229687	0.895754	4.11623	1.67673	1.53556	3.13945	2.72053	0.75179
AN4552	1.04382	0.436002	8.30426	28.3365	36.3168	6.26138	10.0529	16.1633
AN5589	0.790179	0.626351	29.3726	84.5522	129.947	15.5082	56.3387	60.7008
AN5588	0.120545	0.923892	42.216	46.162	55.6233	34.2278	54.6759	41.7006
AN1377	0.360846	0.65799	16.2409	13.9477	21.9168	10.3964	19.3511	11.1636
AN1374	0.311096	0.819982	14.4364	5.5846	6.01815	9.42332	10.164	2.68188
AN1375	-0.251023	0.708579	14.8529	17.342	20.084	22.912	25.9719	15.2287
AN0612	0.417841	0.971001	0	0.212646	0.249002	0.430387	0	0
AN0613	-4.9646	0.0278009	0	0.013605	0	0.455378	0.237129	0.058529
AN7459	0.514785	0.764123	57.1423	123.791	204.628	40.4248	95.3158	115.433
AN7458	-0.0882718	0.945032	4.81927	2.89231	5.64602	4.94929	5.02705	3.98029
AN7989	-1.47722	0.364317	3.52071	38.3551	76.1303	56.294	111.739	141.576
AN7988	-2.47962	0.000293622	1.55594	3.9817	5.27019	19.8148	18.5023	21.0255
AN7455	0.668981	0.524383	8.38061	2.63301	2.72855	2.86241	4.70205	1.39846
AN7454	-0.591066	0.217168	10.8327	9.56789	13.3994	17.0516	25.8222	10.6462
AN7457	0.0906526	0.927113	29.3114	21.1212	28.7376	22.1709	30.7925	20.8094
AN7456	-1.0312	0.140326	153.595	319.942	188.287	702.986	437.39	292.011
AN7983	-9.17237	1.83e-09	0	0	0	2.8249	1.94412	0.791955
AN7450	0.118183	0.948416	31.9783	71.8289	45.7322	74.8583	34.9564	33.2867
AN7981	-2.6049	0.0841388	0	0.269007	0.266097	1.13705	1.15769	1.10677
AN7452	-0.309982	0.921953	1.99949	17.3887	7.75423	6.9895	4.55067	18.2087
AN5639	-0.307273	0.587252	10.5832	10.1735	12.5264	16.4534	14.6975	10.5091
AN5638	-0.770923	0.25605	8.87018	11.9471	11.317	29.6618	20.6073	8.9138
AN5637	0.0961565	0.9263	44.9232	27.8388	25.591	37.3293	33.56	21.5599
AN5636	0.147685	0.892051	4.06364	3.58969	3.86828	3.17048	3.57637	3.33278
AN5635	0.532883	0.683401	51.1565	97.2626	155.423	43.6531	82.0766	77.3672
AN5634	-0.335774	0.890436	26.345	119.66	219.538	70.8069	235.536	158.108
AN5633	-1.6497	1.84e-07	1.21541	1.21541	1.4125	4.25418	5.40824	2.85269
AN5632	-0.0105091	0.994096	103.598	110.561	85.1049	163.433	107.166	50.5772
AN5631	0.892941	0.103238	28.1666	34.3835	43.7795	15.2467	25.7091	16.704
AN5630	-0.0831883	0.925398	12.0113	7.62179	11.3764	11.9011	13.8531	7.63205
AN7187	-1.22233	0.0588595	5.94709	2.48851	3.89856	7.06185	9.70328	9.88961
AN7186	-2.80261	0.00261136	1.61184	3.68279	7.18889	12.5127	25.1387	40.9484
AN7185	0.110907	0.892282	93.27	59.9001	69.2142	65.813	86.4409	53.4402
AN7184	0.650233	0.493489	29.2701	57.7868	57.8717	24.4848	32.6508	32.8815
AN7183	0.124814	0.941461	431.399	802.956	936.953	543.442	697.791	699.305
AN7182	0.214584	0.730476	19.809	17.3576	19.0168	21.3641	18.9708	9.99156
AN7181	0.758332	0.45142	1561.87	541.576	409.836	639.942	667.761	229.04
AN7180	0.609079	0.323765	6.53197	4.70021	3.42814	3.61619	4.06454	2.13319
AN8772	0.72114	0.1938	33.4403	43.9078	44.7316	25.5145	25.1574	22.6604
AN7189	0.213401	0.890226	11.3135	3.8894	4.675	6.66378	8.72229	2.5522
AN7188	-0.00372538	0.997526	17.9476	8.98844	8.62418	15.5242	16.6387	5.42816
AN7679	-0.0306201	0.977628	41.5476	35.5537	39.3813	40.1271	47.9749	31.5168
AN7678	-0.11179	0.933753	9.13945	5.81772	5.08078	8.2814	11.61	3.30351
AN7671	0.598819	0.363003	17.5439	24.0602	21.2004	11.5157	17.3483	12.631
AN7670	1.02954	0.305668	279.472	623.267	727.835	126.733	418.725	261.738
AN7673	0.0977788	0.931322	7.99506	5.63397	4.70102	6.18222	8.2049	3.41569
AN7672	0.297027	0.86757	42.159	73.8673	135.012	37.2697	81.4775	77.3113
AN7675	-4.6544	0.00525198	0	0.157118	0	1.60748	2.02359	1.42922
AN7674	-0.495558	0.699974	18.4911	11.718	35.2548	29.675	22.8278	33.2935
AN7677	-0.14875	0.833613	80.9239	68.2035	88.6537	89.2413	103.92	70.9662
AN7676	0.511072	0.763589	14.1081	3.23329	3.88923	6.56599	8.06531	1.31367
AN2001	0.275561	0.611629	398.527	413.842	340.604	390.308	384.437	212.604
AN2000	-0.341904	0.762219	1822.24	3618.98	3547.57	3937.97	3792.77	3612.19
AN2002	0.120283	0.909116	62.3858	59.8792	42.2313	70.2154	54.4515	32.0279
AN2005	-0.574493	0.712624	182.106	726.52	683.507	566.041	727.766	969.891
AN2004	-2.29209	8.89e-07	15.6085	31.7947	29.4992	139.91	169.252	88.8848
AN2007	-0.0841437	0.91419	74.2997	66.8935	81.5057	82.2335	98.0182	59.6543
AN2006	-0.093621	0.927393	12.4281	15.2464	16.5331	18.2939	21.2306	10.1469
AN2009	0.380891	0.662451	135.211	62.9372	91.0004	61.8079	124.123	44.3808
AN2008	-0.458574	0.518599	12.4112	19.2775	17.1471	27.7436	23.8404	17.3073
AN9064	0.268413	0.737211	147.675	85.0471	87.1938	114.404	113.234	48.4575
AN9065	0.0090198	0.994515	13.5515	17.9847	22.6955	15.4452	24.12	15.1833
AN9062	-0.181575	0.89214	14.6619	23.4938	21.9041	21.903	21.5275	23.0361
AN9063	-0.0663035	0.972047	39.0757	53.405	74.5723	47.4833	65.0702	58.4303
AN9060	-0.232244	0.757853	30.046	35.7654	35.9376	47.7268	41.2511	31.837
AN9061	-0.147632	0.810721	30.8981	26.5747	24.2614	33.6003	35.5896	22.5335
AN0292	0.305567	0.553008	27.9803	17.5955	23.8336	20.328	25.2202	12.1537
AN0925	-0.0462408	0.98314	25.7443	57.8072	58.3618	42.7398	50.4121	50.8124
AN0290	0.65348	0.0299874	68.4058	53.5489	53.9898	43.488	42.2055	27.3454
AN0927	0.0275241	0.987516	29.2239	38.0871	48.1776	35.0476	35.6798	38.7355
AN0296	-0.134122	0.94273	7.3651	24.2359	17.9423	23.1764	20.0994	13.8876
AN0297	-1.61129	0.000140314	138.926	65.1332	64.3261	295.665	345.96	183.129
AN4070	0.426963	0.626858	106.297	70.5087	46.038	79.8332	62.3365	29.9489
AN0922	0.778508	0.0882085	55.9006	34.6119	44.4513	21.2661	37.759	20.1421
AN0295	0.374422	0.824743	26.3471	38.9106	65.3606	14.9405	38.2301	41.1577
AN10180	0.700266	0.206946	19.5543	29.3178	24.2539	17.7218	15.7498	12.2632
AN10181	0.181897	0.882009	91.3028	37.5028	63.927	60.8802	87.598	29.2457
AN10182	0.0811902	0.936574	43.3414	23.8082	30.8943	34.5928	42.7144	18.4336
AN10183	0.0129757	0.993236	3.0123	5.3764	3.37926	4.61506	4.76691	2.8393
AN10184	-0.312098	0.539925	17.4659	18.999	18.5961	26.1905	26.2742	17.2512
AN10185	-0.790283	0.102425	22.5753	30.7535	29.4261	65.5956	54.8854	30.1164
AN10186	-0.529032	0.527434	22.3673	46.2154	34.091	65.2171	54.1712	35.72
AN10187	-0.995558	0.0323296	21.0354	21.2665	17.4156	60.2233	42.5818	22.4179
AN10188	-0.0419842	0.983148	23.513	54.4161	48.7372	45.7468	48.8044	38.2857
AN10189	0.155922	0.856721	22.6309	27.6928	29.302	28.7381	27.4258	17.4173
AN10671	NA	NA	0	0	0	0	0	0
AN3608	-0.146739	0.923892	7.91863	2.70197	4.36732	7.15157	7.43223	2.64635
AN3609	-2.43761	0.00348411	0.112217	0.376872	0.423116	2.75482	2.31944	0.668487
AN3358	-1.5324	0.0615718	0.524776	1.24109	1.35003	2.48125	3.01241	3.34482
AN3359	0.343188	0.891605	194.364	32.3667	29.6029	122.829	72.7546	15.5931
AN3356	-0.853859	0.464238	13.2101	43.3862	33.5668	43.4439	45.2895	66.3531
AN3357	0.202993	0.895754	1.86246	2.00489	1.92458	0.858756	2.53116	1.60623
AN3354	4.80295	0.521642	0	0.132876	0.049189	0	0	0
AN3355	-2.45594	0.23824	0.122383	0.047619	0	0.466335	0.440024	0.097879
AN3600	-0.858901	0.251813	12.362	21.9911	25.7342	31.7782	39.0334	36.4549
AN3601	-2.22327	3.9e-06	14.0643	7.13457	5.74648	57.6825	51.143	21.6033
AN3602	0.619807	0.225044	67.0054	37.422	45.0333	28.726	48.5519	22.0261
AN3351	1.85776	0.0281785	20.8787	5.13461	4.42531	4.13819	3.02862	1.31521
AN4379	0.449309	0.739295	698.578	151.492	254.16	239.467	420.912	155.979
AN4378	1.15977	0.336991	13.2584	2.33951	2.77984	3.46258	4.13337	0.958425
AN4375	0.509637	0.55537	7.73049	3.65573	4.63487	5.63043	4.35377	1.75284
AN4374	-0.220646	0.85769	85.6771	134.49	164.164	135.421	163.794	143.731
AN4377	0.00299465	0.997272	7.21444	7.11456	7.14865	7.53125	9.88364	4.85322
AN4376	0.472966	0.416643	20.3442	11.7697	14.2726	10.5702	17.0671	6.93247
AN4371	0.855748	0.0761751	11.0311	11.4493	14.3712	6.8205	6.96588	6.23227
AN4373	-2.4776	0.000424825	14.8434	7.34915	3.08384	69.5488	59.0506	19.4603
AN4372	0.547475	0.504775	5.0363	2.0888	2.67822	2.58657	3.0093	1.26272
AN2919	0.754127	0.0548186	224.063	126.082	198.307	111.799	145.201	73.9783
AN2918	0.418871	0.359888	23.2219	18.3638	22.2102	18.9742	21.9307	9.2124
AN2917	0.304051	0.605312	104.87	66.2395	76.3893	82.5261	87.6021	38.3684
AN2916	0.192966	0.850103	35.9174	17.191	23.4392	20.3049	34.6195	13.9429
AN2915	-0.709831	0.70806	0.084259	0.123632	0.216706	0.260919	0.342964	0.14785
AN2914	0.324756	0.647598	19.4104	9.75014	12.5388	10.8772	15.1834	7.60922
AN2913	0.189807	0.823267	13.0014	8.70929	7.91735	10.9742	11.001	4.98413
AN2912	1.94786	1.53e-05	67.2677	91.1024	63.4755	15.7036	22.6545	18.4632
AN2911	-0.12709	0.975968	78.5088	686.189	819.809	163.234	539.228	866.419
AN2910	0.159161	0.885181	37.3556	56.0354	39.805	44.2024	43.3477	33.3507
AN5071	1.48102	0.901299	0	0.171103	0	0.070184	0	0
AN11855	1.94699	0.86757	0	0.035164	0	0	0	0
AN11854	-0.188637	0.899792	68.6302	160.82	93.7722	180.552	128.26	82.125
AN11857	3.22936	0.735827	0	0.186031	0	0	0	0
AN11856	NA	NA	0	0	0	0	0	0
AN11851	0.0019816	0.99914	19.1449	12.5933	7.64467	22.7361	12.5046	5.97424
AN11850	1.50199	0.00507588	12.2694	13.9632	9.58646	3.04501	5.50801	3.97568
AN11853	-0.724985	0.0484739	8.07162	6.58924	6.8364	14.5801	16.1849	6.67112
AN11852	-0.590314	0.360354	2.46321	1.69673	1.64472	3.05593	3.16897	2.39663
AN11859	-0.935926	0.0796093	9.50985	9.88703	10.4488	28.8554	23.9647	8.82295
AN11858	-0.429564	0.355839	25.75	17.3317	23.3993	35.3071	40.3683	17.6217
AN3906	0.576218	0.241052	48.1864	29.7054	28.726	27.3352	33.1624	13.8226
AN4518	0.304729	0.893947	28.3673	6.21602	5.15586	17.0434	14.3253	2.6794
AN10726	-0.341805	0.674659	13.3524	6.15336	6.56969	11.6606	14.3497	7.29869
AN10720	0.194917	0.885181	6.43027	3.26803	3.15431	4.30077	5.88821	1.71164
AN10721	-0.240298	0.901969	20.0077	73.5815	63.9663	53.7423	57.4029	70.1199
AN10722	0.332223	0.682572	16.6245	21.4051	28.9141	18.0168	21.1501	14.6863
AN10723	1.44463	0.00381263	11.1314	19.3872	12.7891	7.02051	5.85473	3.7572
AN4511	-0.48469	0.673134	13.5972	6.28666	5.38209	19.0938	13.4025	4.71212
AN4510	-0.399084	0.51198	9.29064	8.29726	10.091	9.98884	16.9768	9.90271
AN4513	0.180504	0.820943	6.91801	7.04165	7.50383	6.03117	7.4062	5.45767
AN4512	-0.385964	0.596433	33.7451	40.5959	38.7839	73.5227	54.6535	28.2261
AN4515	-0.730158	0.0733612	39.4463	24.3707	25.34	56.3464	68.0876	29.0435
AN4517	0.164047	0.817265	67.6322	49.4485	67.1224	61.3735	77.2247	33.1115
AN4312	0.858555	0.176522	22.1432	8.04486	13.6282	8.01934	12.1523	4.65231
AN10921	-2.78569	1.48e-12	0.639567	0.426664	0.293885	3.23424	4.12413	2.15062
AN3829	-0.0440035	0.987516	17.1771	69.5578	100.771	26.0774	64.5637	88.0483
AN5359	-1.17803	0.219895	1.90004	0.890844	0.529857	2.90322	2.24292	2.04634
AN5350	-0.648907	0.332627	5.75759	5.76193	5.46202	13.4774	11.2166	4.04706
AN5351	0.583406	0.469761	73.7264	28.7859	33.8243	32.0978	45.8074	16.2267
AN5353	-1.65827	0.000108043	2.45247	1.39874	2.04724	7.86825	8.49929	3.18614
AN5354	-3.28529	2.26e-11	1.20232	0.674442	0.457151	6.46347	10.7346	5.54932
AN5355	-5.54851	2.99e-05	0	0	0.104617	1.40339	2.7648	1.38847
AN5356	0.345667	0.665681	27.8902	22.9753	36.0511	18.1282	35.3129	16.8588
AN5357	-0.45951	0.817465	47.9398	90.0163	195.121	51.1943	205.05	181.103
AN0652	-0.724375	0.912472	0	0.291558	0.465766	0.546132	0	0.614278
AN0653	-0.0283407	0.982182	18.8143	21.3006	18.6236	25.7158	24.7589	12.4493
AN0650	0.277017	0.732258	42.3448	25.9898	26.5148	37.1319	29.2101	14.6094
AN0651	0.0758701	0.932436	26.6781	25.3908	27.8501	24.9725	30.2738	20.8323
AN0656	1.11133	0.0389167	3.22166	4.05756	4.73388	1.74369	2.34472	1.54582
AN0873	0.319218	0.631514	3.97957	4.34556	4.68853	3.35139	4.53426	2.75027
AN0870	-0.0338446	0.984555	57.0735	35.5117	62.2241	35.7633	79.8855	43.1674
AN0871	-0.131937	0.936828	136.977	45.2879	53.6967	113.416	114.809	39.7539
AN0658	0.971406	0.4585	9.03091	1.71906	1.96904	2.4701	3.49104	0.791391
AN0659	0.204898	0.916921	7.20353	1.38534	2.34313	3.91544	4.19875	1.51889
AN0878	-4.58942	3.96e-21	0.375784	0.882701	0.772333	23.1991	20.5633	9.64799
AN0879	0.352458	0.678396	111.108	89.6978	63.2651	97.6449	88.9843	33.506
AN5134	0.267493	0.831094	7.47995	2.74389	3.65445	3.15651	6.38377	2.29115
AN5135	0.334857	0.891605	1.29556	6.07584	6.60779	1.51629	4.8403	4.43533
AN5136	0.291902	0.913061	9.15705	65.4936	78.7785	20.8293	43.4481	54.4736
AN5130	0.391322	0.550364	22.439	28.4493	31.1131	20.473	25.1629	17.5395
AN5131	-0.0781619	0.942947	1403.47	1767.42	1650.51	1941.45	1760.32	1416.41
AN5132	0.167179	0.826387	18.4335	12.2982	18.7957	14.6508	18.4656	11.2242
AN5133	0.0824243	0.963148	8.6292	3.34946	3.63862	6.51479	6.43132	2.34021
AN5138	0.0324258	0.981881	3.28993	3.13993	2.66525	2.84775	4.33521	2.04266
AN1298	1.20305	0.267473	377.403	1090.89	1133.24	179.854	414.432	475.344
AN1295	0.00108779	0.99914	53.1478	45.1253	42.9714	69.2515	43.955	30.9952
AN1294	-0.794188	0.550364	0.837334	0.668857	0.407175	1.5168	1.76019	0.402013
AN1297	0.564189	0.675085	18.0486	57.1523	36.7258	17.9948	26.0026	29.4469
AN1296	0.416795	0.492558	13.8031	14.5898	17.2632	10.937	12.8773	10.1269
AN1291	-0.934874	0.0379274	54.4525	76.8963	65.9677	162.539	132.552	93.0931
AN1290	0.56798	0.534853	42.4468	72.7635	86.4769	32.9295	67.3726	39.0965
AN1293	-0.168692	0.922054	67.9218	37.7239	29.5668	88.7873	53.0888	19.3185
AN1292	0.458928	0.75969	47.664	119.156	132.566	42.1145	83.7311	84.2528
AN_tF(GAA)3	5.54573	0.44303	0	4.11134	0	0	0	0
AN_tF(GAA)2	2.20592	0.836901	0	1.80497	0	0	0.534484	0
AN_tF(GAA)1	6.11082	0.372687	0	6.1493	0	0	0	0
AN_tF(GAA)5	-4.55095	0.372091	0	0	0	0.596954	0.445403	0.858622
AN_tF(GAA)4	7.03879	0.0512222	0	8.30438	3.63651	0	0	0
AN6445	-2.52646	0.113723	0	0.36632	0.31276	1.18669	2.29452	0.922019
AN6444	-0.902548	0.44132	0.98966	0.246288	0.344101	0.600565	1.49658	0.76209
AN6111	-0.169838	0.768742	46.2475	33.4011	43.4113	51.4134	54.7727	33.7948
AN6446	-3.53416	0.035915	0.622464	0	0.047889	2.98638	3.56114	1.17905
AN6441	0.229198	0.955371	2.68355	62.3307	108.603	8.64339	31.5208	85.4781
AN6440	0.391383	0.906856	2.67062	38.4956	41.835	4.16339	16.751	34.7137
AN20048	-3.54648	0.000615308	50.0054	170.096	50.8051	649.526	317.22	1748.93
AN6114	-0.686886	0.620374	19.0102	28.9578	49.6437	20.2589	65.3819	62.9193
AN6119	0.0149005	0.989882	52.7302	44.4184	66.9866	45.7119	72.6093	44.7985
AN6118	1.80122	0.0467156	52.0187	13.6485	9.46114	8.22797	11.7382	2.65681
AN6449	-1.92717	0.00687308	0.248556	0.523077	0.448831	2.34657	1.24921	1.235
AN6448	0.380052	0.532867	0.678611	0.540782	0.478031	0.437624	0.538364	0.335465
AN7868	-2.76404	0.0524166	0	0.112102	0.17227	0.635784	0.976576	0.575235
AN7869	0.0238193	0.992463	0.668535	0.605568	0.486669	0.860953	0.213326	0.560621
AN7864	0.452045	0.820943	21.1976	4.68686	3.88509	10.1598	11.02	1.91083
AN7865	-5.01752	1.04e-14	1.67248	0.594899	0.507567	46.7068	40.5935	8.77237
AN7866	-3.30032	0.000319178	9.29626	1.57094	1.47941	63.1221	54.1664	10.3941
AN7867	-2.19794	0.000661648	9.1645	3.63904	3.10227	34.5438	34.2969	8.74088
AN7860	1.29215	0.208087	0.976303	0.649837	0.49051	0.515993	0.164061	0.179599
AN7861	-2.11547	0.290969	0	0.484949	0.808304	2.15146	0.925502	2.33553
AN7862	NA	NA	0	0	0	0	0	0
AN7863	2.71904	1.24e-16	24.6203	31.3588	33.3875	5.61063	5.3944	3.10828
AN7745	0.137832	0.838656	17.9763	15.561	19.2769	19.5797	20.3209	10.0611
AN7212	-2.63784	0.390014	0	0	0.378683	0.858507	0.997321	0.654264
AN7747	-0.255694	0.605312	22.7221	18.6002	18.4975	29.6821	27.8575	15.8233
AN11169	-0.445904	0.527372	35.7531	35.0693	61.2041	60.7321	77.1603	45.6885
AN7743	-1.62289	0.000458955	4.33601	3.40566	7.112	14.3021	20.0208	12.0054
AN7742	0.40918	0.580796	54.3487	22.781	29.9068	28.2401	35.2611	17.7108
AN11167	0.440146	0.810079	26.2735	6.12568	5.658	14.8846	11.3394	3.02609
AN7240	-1.31399	0.112364	0.930564	0.611333	0.534413	2.0186	3.09999	0.569082
AN7241	-2.99455	0.00195507	1.79493	0.231493	0.226279	8.67222	6.4114	2.71815
AN7242	-0.453588	0.683966	2.73825	1.2012	1.17603	3.04419	3.2804	1.03059
AN7243	0.625492	0.50535	15.2563	7.51519	6.12488	9.81602	6.96864	2.77678
AN7244	-0.0497558	0.983876	5.93022	2.90473	2.39087	5.79786	4.70983	1.66627
AN11119	-0.227565	0.896263	37.7893	58.1652	89.7174	43.0482	77.925	84.7583
AN7246	-0.330309	0.550091	1.78942	1.84201	1.99276	2.39087	3.38396	1.60167
AN7247	-0.303541	0.651651	3.00491	3.05841	3.04191	4.47122	4.6707	2.51744
AN7248	0.373437	0.769901	4.78119	1.20006	2.54911	2.04049	2.7753	1.61219
AN11115	0.0392714	0.972507	14.1834	10.5742	14.1043	13.8362	17.84	7.76636
AN11116	-0.205797	0.80034	10.3349	6.84764	8.35422	13.7191	10.2388	6.16247
AN11117	0.227943	0.831094	124.56	207.627	172.862	154.915	148.557	129.042
AN11110	1.00271	0.130007	2.35361	3.04416	2.05837	1.04328	1.80251	0.974236
AN11111	0.0700595	0.978026	7.35912	4.27455	3.49008	7.93498	6.19536	1.48465
AN11112	-0.443707	0.267487	20.6844	21.9534	21.873	32.8353	38.233	20.0443
AN11160	-3.41106	6.98e-06	0.508956	0.36824	0.240637	2.93979	2.68947	5.0565
AN_tL(UAG)1	0.817428	0.951891	0.772849	0	0	0	0	0.234581
AN_tL(UAG)2	NA	NA	0	0	0	0	0	0
AN2214	-0.354648	0.459302	13.9414	13.8658	16.2008	20.9177	21.5705	14.5355
AN2743	1.2351	0.0154609	50.0656	19.025	31.2811	12.8614	20.8067	9.42802
AN2740	-0.0441034	0.982362	26.501	20.3432	36.5302	16.5757	38.384	28.396
AN2217	-0.359144	0.580807	9.69881	5.42881	5.94355	10.2657	12.4011	5.28127
AN2746	0.29345	0.844016	6.76388	2.29989	2.93924	3.84534	5.25777	1.27723
AN2747	-0.331537	0.697337	39.1547	65.5135	58.5083	76.6566	78.1319	55.4565
AN2212	-0.0153007	0.987516	168.378	152.869	145.191	204.459	183.652	100.37
AN2745	0.0597577	0.982362	42.4486	17.698	12.8136	39.2845	29.9102	6.22152
AN2748	-0.00424278	0.997192	3.87999	3.1457	5.19483	4.37855	5.81501	2.59995
AN2749	0.944745	0.0842266	24.2	21.8098	33.8548	10.1029	20.1383	11.592
AN2218	0.320095	0.853286	27.7081	45.0072	71.3064	17.0715	55.7951	40.5343
AN9298	0.547258	0.310168	4.42133	3.25219	4.64867	3.13487	3.01162	2.26774
AN3165	-0.0553323	0.983876	9.70437	15.6508	35.6087	10.6038	28.4601	22.6639
AN3164	-0.151294	0.80748	14.5072	14.2676	14.2503	17.6152	19.9529	11.4871
AN3167	-0.0891544	0.923892	16.4965	12.3699	19.4745	19.0785	20.9918	12.2835
AN3166	0.0239425	0.988742	3.92512	9.13054	7.12493	7.40697	10.3001	3.95659
AN3161	-1.034	0.580272	20.89	153.116	219.117	78.3752	269.037	388.856
AN3160	-1.63095	0.000244971	1.99541	2.01937	1.91152	5.31418	6.4421	6.0627
AN3163	-0.208398	0.865092	251.647	488.055	488.14	504.065	536.69	404.12
AN3162	-0.294472	0.707947	33.0713	31.495	20.3154	44.4953	36.0251	25.1962
AN3169	0.153709	0.802357	39.0418	37.0862	36.6198	38.4963	45.4878	21.7472
AN3168	-0.319903	0.564544	70.1338	76.2305	83.1706	120.353	105.477	68.2516
AN_tR(UCU)3mt	NA	NA	0	0	0	0	0	0
AN8793	-0.255145	0.764123	112.365	82.8266	131.529	105.682	176.988	107.441
AN4748	0.937131	0.567194	0.782101	2.15197	4.06745	0.987569	0.652445	1.65943
AN4749	0.831426	0.232483	6.57888	2.46861	5.65059	3.13365	4.1076	1.3964
AN_tT(AGU)4	-2.66934	0.798841	0	0	0	0.662145	0	0
AN4744	-0.00371888	0.997526	25.49	13.7833	17.0975	23.8463	26.9007	8.99922
AN4745	0.496307	0.482259	29.8554	33.0708	49.4799	23.3708	34.06	22.7188
AN4746	-0.213629	0.716135	10.9044	10.8772	10.9391	13.0812	17.0159	9.04442
AN4747	0.360789	0.662143	25.3331	10.9245	14.3016	15.8677	17.3349	7.30806
AN4740	0.188082	0.950507	21.4297	108.634	178.264	29.8665	99.2249	122.592
AN4741	0.269769	0.836653	7.49809	4.67335	4.32925	3.77295	9.07367	2.01934
AN4742	-0.0924624	0.936285	644.113	440.11	364.641	724.25	531.734	322.224
AN4743	0.722792	0.186518	79.6081	36.0102	46.8925	32.9866	47.4574	20.2998
AN10539	-0.781128	0.661998	12.3116	46.7559	91.9444	40.6631	77.1548	119.225
AN10531	0.096287	0.936205	13.3697	6.75644	7.00846	9.43916	11.5391	5.06593
AN10530	1.00447	0.164948	5.71458	2.31829	2.36609	1.98802	2.41453	0.913472
AN10533	0.333692	0.908677	129.355	608.796	1192.67	110.499	704.161	646.988
AN10532	0.445057	0.798651	20.1306	63.6707	52.7968	18.7158	32.5901	43.1455
AN10535	-0.129353	0.893016	7.89218	5.39633	6.88924	7.01292	11.6844	4.42623
AN10534	-0.0604767	0.966978	25.6512	22.8707	22.3363	39.2037	25.7805	12.8991
AN10537	0.224298	0.906847	5.88366	21.3312	17.4812	9.51501	16.3425	12.8209
AN10536	-0.0174369	0.99167	24.8638	43.5194	48.6078	43.3598	34.4071	38.5462
AN11173	-0.148809	0.863199	34.5616	36.5518	30.5101	51.2248	44.6614	22.4812
AN11781	-2.0396	0.860145	0	0	0	0	0.034677	0
AN8604	0.548279	0.227866	10.3136	9.62136	8.8554	6.42505	9.45572	4.50582
AN7690	-0.0941973	0.914582	132.567	115.711	110.237	114.62	177.625	97.2999
AN11783	0.415657	0.975324	0	0	0.084997	0	0.046633	0.014332
AN8606	0.245264	0.746601	10.4043	5.97079	6.96045	7.27954	7.20553	5.02525
AN11785	0.0130067	0.991606	4.04132	4.68431	5.04375	5.15951	4.9801	3.68634
AN8791	0.242705	0.893278	23.8068	38.9889	68.7672	20.0805	50.4321	38.6627
AN11787	0.441144	0.614153	139610	118116	79890.2	115780	62277.8	66869
AN11789	0.280204	0.936574	80.9967	1615.42	861.673	141.401	787.221	1046.19
AN4950	-0.310431	0.851345	3.72131	5.38842	9.34615	4.19268	9.72288	8.27942
AN8790	0.244473	0.75332	51.0417	31.7456	49.4874	32.6054	47.1978	30.8075
AN8609	3.63507	1.47e-40	494.698	321.567	324.151	36.9706	36.1847	20.2986
AN8608	-0.00250946	0.99914	1.57411	10.5218	6.11553	5.81735	5.61208	6.74481
AN8797	1.09222	0.0704838	19.9526	9.3458	8.95477	6.97233	9.05909	2.83115
AN1848	-0.271948	0.875792	304.432	76.305	91.0879	229.695	289.574	75.7677
AN1849	-0.11281	0.962763	32.2619	96.8186	91.047	44.249	87.7906	96.1586
AN1520	0.170782	0.786619	24.1177	21.993	27.4391	25.0713	28.3384	14.3888
AN5839	0.202199	0.82154	8.14044	6.0968	10.2291	6.35972	10.2427	5.165
AN5838	-1.01916	0.174584	0.713121	0.480403	0.281375	1.21876	1.30802	0.571655
AN1840	-0.0372067	0.987665	34.0126	12.2283	9.64959	36.1746	20.7972	4.49695
AN5834	-0.00808279	0.996743	2227.16	499.571	965.056	1216.37	2041.5	588.544
AN1842	-0.0263463	0.98658	40.3096	20.7766	24.2593	42.3202	31.9973	15.433
AN1843	-1.60873	0.00804889	6.69314	6.43015	2.69656	23.9316	17.9899	8.84441
AN5831	1.93132	2.59e-11	120.616	83.3341	84.7022	27.3144	27.1881	20.3626
AN5830	0.0809855	0.943606	79.4348	61.4356	51.106	87.4796	60.3443	38.1764
AN1846	0.636914	0.279327	61.5036	33.5345	69.6995	45.6689	41.3468	21.7527
AN1847	0.361574	0.76252	168.407	72.1638	67.3894	110.471	109.571	32.9904
AN12397	2.78852	0.775886	0	0	0.65502	0	0.117704	0
AN12396	3.8837	0.653123	0	0	0.248906	0	0	0
AN12395	NA	NA	0	0	0	0	0	0
AN12394	NA	NA	0	0	0	0	0	0
AN12392	-0.493401	0.560337	23.7479	41.3784	26.4396	60.9383	44.1149	29.8064
AN12391	-1.18961	0.577726	0.062439	3.52707	4.57642	8.10603	5.0093	5.94397
AN12390	-4.29694	0.598724	0	0	0	0	0	0.113165
AN12398	0.145418	0.941689	26.9184	7.95798	8.59347	20.9408	14.1359	5.43429
AN0469	-0.0367743	0.974714	12.5456	10.391	13.6909	12.8265	14.5451	10.1899
AN8675	0.0280742	0.98658	30.99	40.0778	55.9145	37.3164	47.6587	38.5309
AN8676	0.531008	0.292121	143.49	90.3536	115.656	68.3516	116.223	60.0989
AN8677	0.485441	0.479684	21.4067	10.3257	13.9784	12.176	16.1782	5.76036
AN8670	0.779744	0.373265	7.88055	4.04829	5.65797	4.20916	5.94303	1.08776
AN8671	0.227853	0.798841	3.77711	2.20822	2.2638	2.51579	3.53176	1.31167
AN8672	0.673598	0.301836	25.551	13.4871	15.8356	8.40252	18.465	8.11187
AN8673	0.312053	0.530764	6.26079	6.4351	6.06824	5.41878	6.6095	3.57759
AN0461	0.339575	0.82154	8.33642	2.18252	7.06945	3.53654	4.92392	4.51418
AN0460	-0.403216	0.664927	8.38063	6.39616	9.74563	7.6688	12.1812	11.1126
AN0463	0.842475	0.121119	11.5715	6.78702	8.52062	3.6152	7.84237	3.72385
AN0462	-0.259414	0.651312	17.7606	11.9413	16.0663	18.5212	25.9592	12.0048
AN0465	0.378789	0.760331	1067.2	272.857	444.508	520.469	616.587	253.155
AN0464	-0.111495	0.925029	16.0795	16.2658	17.9256	17.5681	17.7206	17.4486
AN0467	-0.699882	0.858774	70.2802	4107.96	7761.04	302.024	3291.96	12180.6
AN0466	-0.188121	0.754312	36.0045	26.5176	30.2196	44.3151	42.9652	21.9299
AN1592	-6.42129	0.00668745	0	0	0	0.202811	0.256275	0.124306
AN1593	2.58311	0.808353	0	0	0.024867	0	0	0
AN1590	-1.91273	0.0544139	12.8937	2.71517	2.31627	37.5046	25.6421	6.97525
AN1591	-1.53978	0.130381	14.125	3.07785	3.23321	28.4281	28.8754	5.5767
AN1596	-0.872763	0.18369	3.92291	1.51857	2.10125	4.26085	6.20064	3.26287
AN1597	-1.3266	0.00619531	2.18863	1.20473	1.28459	4.83395	5.10274	2.17902
AN1594	-2.53314	1.66e-08	0.611819	0.302545	0.386908	2.18681	2.80576	2.24572
AN1595	-0.915339	0.432939	2.03642	1.10233	0.460856	2.89563	2.99026	1.13821
AN10887	-1.73388	0.0387206	9.31449	1.78567	3.32626	16.3193	27.4126	6.47808
AN1598	0.725153	0.351412	1.34874	0.702892	1.23249	0.60651	0.978277	0.442216
AN1599	-0.0134508	0.99357	4.7618	2.02889	4.45449	4.09251	6.54131	1.57756
AN12021	NA	NA	0	0	0	0	0	0
AN12020	-3.02379	0.757853	0	0	0	0	0.256863	0
AN12023	-1.98026	0.0674975	0.609791	0.34629	0.178218	1.1772	1.75088	1.40872
AN12022	-1.29795	2.03e-05	11.113	7.4104	8.87193	26.0298	23.7553	17.2763
AN12027	0.746852	0.669056	71.1459	225.31	327.998	37.3077	142.181	166.601
AN12026	1.11183	0.588564	2.12896	2.44279	3.73825	0.537129	0.570949	2.06104
AN12029	1.20589	0.0137927	162.006	74.2107	97.6104	54.5341	72.9396	24.2909
AN12028	0.160388	0.987516	0	0.300106	0.129082	0	0.526474	0
AN8719	-0.0757005	0.943552	13.7897	16.5342	16.0751	21.7188	18.305	10.8595
AN6806	-3.49798	2.14e-12	0.223595	0.320304	0.343961	4.18002	5.21887	1.7828
AN11288	-4.35277	0.591476	0	0	0	1.25492	0	0.937627
AN8713	-0.0326756	0.991808	12.6031	57.4731	121.5	19.6069	65.4789	93.0395
AN8712	-0.0998446	0.925161	921.391	776.418	677.406	1230.01	854.603	534.83
AN8711	-0.505038	0.452459	13.323	15.3199	19.6856	30.2126	21.4509	17.7472
AN11287	NA	NA	0	0	0	0	0	0
AN8717	-0.261043	0.730476	10.9388	10.3066	11.435	15.4479	12.1243	11.1415
AN11281	-0.266287	0.869353	1.00745	1.47499	1.02556	0.988843	1.72667	1.45974
AN8714	-0.489811	NA	92.7206	2917.98	2882.88	375.69	666.272	5532.87
AN10157	0.432784	0.72754	67.1376	25.1889	23.0319	44.2273	31.5259	12.6475
AN6555	-0.572334	0.560337	2.37222	4.51994	4.01009	3.89705	7.46206	5.05101
AN10156	0.187903	0.832631	50.2212	72.1219	70.2655	65.3641	68.4599	41.3475
AN6554	-0.246203	0.654079	9.69705	6.62503	7.40946	9.75981	11.6675	6.93731
AN10155	0.283543	0.788898	12.1167	5.14635	5.95894	6.87653	9.24189	3.55276
AN10154	0.226927	0.787889	6.38331	4.26809	4.6584	4.9617	4.90495	3.23603
AN10401	-2.04469	0.00526406	3.69858	11.6509	5.5155	25.2644	29.4087	30.8794
AN1550	-0.646638	0.456174	2.89037	1.56734	1.18294	4.27557	3.28258	1.54236
AN10152	-0.417219	0.844154	3.64919	1.07082	0.448059	3.62538	2.37963	1.00192
AN7477	1.36971	0.0632208	236.356	470.978	292.631	97.25	118.534	152.163
AN7476	0.518711	0.557337	265.159	89.0797	155.373	162.195	141.022	61.6267
AN7475	0.395678	0.576137	13.7433	20.3002	19.5161	16.5399	14.6416	10.5219
AN7474	0.260945	0.805451	28.6723	12.5442	13.5606	15.5215	22.7698	8.78467
AN7472	0.801057	0.095976	22.9075	11.2717	14.0924	9.08021	13.0606	6.04906
AN7471	-0.157517	0.861612	12.8656	7.34766	8.16371	10.8428	11.4166	8.70965
AN7470	-0.0751087	0.983647	47.5936	265.238	349.399	65.8886	319.296	289.068
AN10150	-0.0614184	0.947103	238.631	237.78	268.399	304.126	277.474	202.517
AN6632	0.478197	0.249622	680.017	437.335	495.27	474.02	424.215	269.818
AN7479	1.21919	0.042125	30.6088	11.1045	15.1623	9.93226	11.708	3.83423
AN7478	-0.314087	0.594668	13.9211	14.0573	13.3977	20.685	24.2822	9.71493
AN1336	-0.213145	0.786021	38.9404	24.6974	37.8489	52.1454	41.0708	26.2158
AN1334	-0.623612	0.122429	60.8377	45.5175	38.1628	76.1727	100.433	51.2878
AN1335	0.0640301	0.951249	42.0234	39.1525	43.3326	44.2229	38.4503	34.6568
AN1332	-0.181007	0.899367	0.67312	0.694319	0.974271	1.06749	0.996366	0.668216
AN1333	-0.404403	0.419536	40.8388	43.8296	47.8419	62.871	66.5377	47.4466
AN1330	0.499547	0.855423	16.4971	93.4643	231.445	21.1529	83.4255	114.915
AN1331	0.545274	0.815361	13.6192	48.4961	119.154	13.2653	46.364	55.3621
AN3769	0.152396	0.908453	4.16548	2.76848	2.24555	3.41476	4.06593	1.29371
AN1338	-0.403686	0.487169	131.215	70.7787	87.2063	156.268	162.014	75.4866
AN1339	0.26771	0.680714	69.8525	66.2489	76.7218	53.0764	73.2101	50.2877
AN5659	1.72548	0.000731946	3.00229	1.75829	3.88843	0.968558	1.15198	0.557502
AN10880	-0.282478	0.702788	214.884	194.309	142.019	310.324	247.106	137.988
AN10883	NA	NA	0	0	0	0	0	0
AN10882	0.160476	0.882345	11.1359	16.602	16.9232	13.5736	16.358	10.8834
AN9101	-0.00579846	0.996639	53.7923	28.8539	26.946	52.6871	39.2905	20.7746
AN10884	2.77826	0.361489	0.685014	0.214746	0.130647	0	0.17225	0
AN9103	0.25163	0.893331	107.057	145.932	274.508	65.6119	201.714	161.376
AN10886	-1.66483	0.00972188	12.897	7.08304	6.79499	44.0311	39.1906	8.94349
AN5651	0.274876	0.826586	4.48367	2.33345	1.7774	3.40236	2.70363	1.22171
AN10888	-6.01078	0.198293	0	0	0	0.231863	0.118615	0
AN5653	-1.0487	0.099442	4.49321	5.28553	6.88526	18.7803	9.52318	7.38996
AN5652	0.612407	0.583695	33.6788	11.1001	11.9232	17.4727	17.0738	4.57197
AN5655	1.22845	0.0531494	29.3666	10.0572	11.2828	8.17259	9.76322	4.06978
AN9108	0.855088	0.022533	99.4862	79.9944	63.3113	55.8077	56.1328	27.4318
AN5657	0.257879	0.792052	37.1459	50.2634	58.0219	36.4711	48.9651	36.3668
AN5656	-0.354052	0.837682	2.05755	1.00745	1.10401	0.757339	2.03928	2.05301
AN6874	0.055877	0.982362	32.945	76.1386	110.106	50.6174	76.7477	77.2772
AN6875	0.924873	0.00709961	11.3082	8.11993	8.9269	4.59	7.30646	3.44019
AN6876	0.595294	0.175998	35.2033	37.5748	43.1138	24.7859	31.7946	20.9155
AN6877	0.387743	0.822198	3.1487	9.7569	5.89366	3.98444	3.90125	5.83532
AN6870	-3.29295	0.00050566	0.226665	0.119488	0.026302	1.02158	2.30708	0.543342
AN6871	1.10223	0.519324	0.122485	0.57814	0.439427	0.300702	0.099397	0.144529
AN6872	-1.03699	0.461518	0.577187	1.62658	2.14943	1.78617	2.79972	3.85002
AN6873	-0.984643	0.132911	1.00628	0.505616	0.753705	1.85733	1.67186	1.01346
AN6878	0.559588	0.415025	4.06361	5.24691	7.5012	3.96619	5.07652	2.79168
AN6879	0.222555	0.897967	40.3334	63.0996	106.051	36.0933	74.5151	63.9242
AN7652	-0.850351	0.114088	6.26883	3.66716	3.46701	10.3954	11.0692	3.97725
AN7651	0.441625	0.674371	18.5651	7.39634	9.69936	10.9733	13.4229	3.52111
AN7657	0.249927	0.833613	1196.75	404.169	728.007	626.174	1008.87	376.707
AN7656	-0.821477	0.478811	15.4996	4.89508	3.89285	21.8275	18.0058	5.14303
AN7654	0.582472	0.565575	13.5233	15.9201	28.7908	8.80544	15.7711	13.256
AN7659	0.474152	0.442611	40.1082	42.621	54.938	28.9615	41.7876	28.5457
AN4232	-0.175472	0.900867	10.902	5.42194	14.7738	13.2641	11.1154	9.86855
AN12488	0.273364	0.853286	5.22379	2.41677	2.16136	3.73501	3.81489	1.0536
AN9048	0.160467	0.952511	8.92574	20.9327	38.5297	6.93455	18.5562	29.3337
AN9049	0.242136	0.797233	4.38117	2.73755	5.09082	3.86306	3.77039	2.65936
AN2029	2.70904	4.89e-24	71.1067	69.2242	80.7859	12.9285	12.569	8.70229
AN_tY(GUA)6mt	-3.11433	0.746601	0	0	0	0	0	0.564523
AN9040	-1.2889	0.256089	0.708765	1.06805	0.328718	1.60176	1.89511	1.65709
AN2022	0.782904	0.4072	80.2206	38.7389	29.1568	45.1898	36.0366	10.4293
AN9042	-1.0912	0.0272807	2483.69	1250.42	1051.43	3449.52	4280.21	2443.44
AN4237	1.03757	0.146194	15.9467	5.74876	6.09623	4.66684	7.06842	2.29986
AN9044	-0.374876	0.942947	0.981133	0.794042	0.079287	1.35614	1.48097	0
AN9045	-0.150784	0.98601	0	0.175805	0.129226	0	0.241375	0.114231
AN9046	0.636072	0.926766	0	0.226117	0.40418	0.259932	0	0.141082
AN9047	-0.449988	0.815905	9.8956	26.0275	39.4315	12.6486	48.8379	39.0301
AN4238	1.3963	0.271491	75.307	184.73	335.473	22.3619	88.0949	99.6124
AN4239	0.515246	0.808367	47.7005	203.843	322.336	48.5962	174.005	163.69
AN1256	0.497921	0.108884	27.9332	23.2208	27.5294	19.893	23.9735	13.1873
AN12481	-0.888224	0.477767	0.332391	1.08755	1.26481	1.62628	1.41974	1.82438
AN0264	0.0785759	0.987516	0	0.847378	0.460705	0.557137	0.296728	0.414743
AN12487	-0.159386	0.805451	18.3717	17.5436	21.323	23.5242	26.577	15.4299
AN12486	-0.0438053	0.987516	7.24438	37.5788	20.0396	12.5423	16.8488	32.123
AN12485	-0.0511805	0.983876	29.2955	46.1511	80.2425	26.4082	70.372	59.2862
AN0260	0.104028	0.918942	6.0668	4.25129	5.00335	6.25022	6.13176	2.5791
AN6306	-0.49801	0.507309	71.7563	122.734	105.005	165.253	145.158	118.737
AN6307	0.124359	0.869353	89.3343	58.4315	70.6846	64.5722	82.6368	52.6651
AN6304	-0.0316675	0.987516	41.8269	13.5752	13.4255	35.6242	27.0755	10.0472
AN6305	0.107862	0.948775	46.6598	42.0427	68.551	27.5624	65.5607	48.7764
AN6302	-0.00717137	0.997192	39.9519	91.5829	89.6241	57.9163	60.1179	90.7686
AN6303	-0.12691	0.955371	7.20699	20.377	27.8315	14.6265	18.2043	24.4431
AN6300	-0.349669	0.622417	5.6386	7.10203	5.59848	8.10263	8.79733	6.63443
AN6301	-0.326701	0.959162	6.75493	466.443	728.038	66.882	117.934	1000.99
AN6308	0.365521	0.919595	11.0812	154.849	184.251	12.4487	64.9362	156.083
AN6309	-0.0216607	0.993236	11.007	44.6156	55.3003	16.7103	41.1401	48.5056
AN11253	-0.655404	0.556276	5.62324	11.1604	10.6042	7.99119	19.6503	15.0738
AN8741	1.70826	0.183685	43.8023	5.92873	6.29874	10.4302	5.64898	1.54034
AN11251	-0.651463	0.393908	1.89155	1.90847	2.15655	3.62247	4.90447	1.58804
AN2985	0.0119246	0.993236	11.6835	5.12074	7.12424	8.5377	11.8287	4.27817
AN8743	0.186427	0.922054	25.4892	47.1171	66.919	22.3795	58.0587	41.4046
AN2689	0.492001	0.793113	4.6632	0.714878	1.2158	2.0202	2.30527	0.540569
AN2688	0.226988	0.794067	16.27	20.7543	24.4955	17.3373	23.4848	13.3537
AN2687	0.71216	0.271302	11.4076	16.0441	19.2602	7.95793	13.1847	7.96129
AN2686	-0.802751	0.419282	52.1525	120.486	64.9436	229.478	98.8683	101.56
AN2685	-0.120064	0.901299	321.919	247.291	277.528	295.832	500.09	177.47
AN2684	0.800886	0.182291	19.0869	16.3017	31.2	14.1202	19.4715	7.10981
AN2683	2.28859	0.000371337	4.14288	1.49297	1.49755	0.473399	0.753501	0.264751
AN2682	0.948829	0.557109	15.7616	3.28271	2.76941	6.01182	5.36585	0.720003
AN2681	0.106594	0.941583	8.55367	3.69764	4.80298	7.44035	6.36743	2.60626
AN2680	NA	NA	0	0	0	0	0	0
AN3378	-0.653326	0.562982	7.80542	2.40116	2.28816	9.53224	7.42083	3.10593
AN3379	-1.53666	0.000320556	6.33839	10.3017	10.0647	29.3386	31.3923	19.5896
AN9296	-0.411972	0.529523	17.2968	16.1899	23.502	22.5896	31.5012	21.6427
AN3370	0.396221	0.86757	5.22994	29.2825	19.5928	6.30205	10.2199	20.6688
AN3371	0.922705	0.144821	42.3322	50.5623	63.7166	18.5138	38.1732	25.6406
AN3372	0.0245844	0.983647	20.9979	21.1514	23.2173	22.2158	23.8595	18.0959
AN3373	0.0919302	0.889945	34.4718	29.9205	29.3248	33.3593	34.8401	21.3051
AN3374	0.0892448	0.935678	6.67799	3.66762	4.09145	5.16337	6.0878	2.71246
AN3375	0.0218819	0.988572	86.9925	96.0499	126.427	73.2734	109.508	108.712
AN3377	-0.0580918	0.985695	7.8707	43.576	42.5294	20.4092	32.3115	40.8714
AN4689	0.0161997	0.992848	27.0702	62.3866	62.1609	51.2589	52.969	46.5422
AN4688	0.581365	0.552769	179.758	102.577	70.1789	116.874	104.546	30.4947
AN2424	0.45974	0.643314	30.1025	11.7594	13.3991	17.9784	17.7572	6.15327
AN4681	-0.397366	0.703268	4.34741	9.48009	7.2685	9.52117	10.933	7.99758
AN4680	0.820072	0.0898546	124.794	97.3327	62.9472	53.0883	70.2568	40.0801
AN4683	0.1618	0.863948	23.957	20.7688	28.1941	18.2742	27.7612	18.8335
AN4682	-0.405083	0.31891	109.175	90.1295	121.522	151.955	182.525	100.622
AN4685	-0.11372	0.962232	19.3244	63.1357	81.3358	43.1927	62.965	66.2718
AN4684	-0.204112	0.944417	67.713	319.012	377.761	99.2158	235.2	449.494
AN4687	0.983943	0.290144	229.408	78.1958	64.8796	86.8878	86.6939	24.2465
AN4686	-0.383367	0.70641	5.09567	9.13316	7.91213	8.07624	12.4164	8.76415
AN2979	0.870191	0.335101	48.8524	91.5423	117.734	32.0815	54.9581	50.5293
AN2978	0.00369994	0.997397	104.092	111.888	125.592	109.054	124.269	103.16
AN2421	1.37097	0.200441	139.448	204.638	266.025	19.5457	125.587	85.7281
AN2971	-0.155934	0.852118	7.47967	4.66814	5.64975	8.44061	7.16707	4.46141
AN2970	0.899789	0.250842	18.1445	32.8648	41.9043	13.4453	19.3973	16.4499
AN1431	0.0276771	0.983876	10.4383	10.5068	13.0589	9.94689	16.879	7.86692
AN2972	0.0716163	0.927947	33.9029	30.3952	32.1543	32.558	42.1716	20.4508
AN2975	0.112074	0.881079	55.3568	55.5521	48.3353	57.8012	58.2209	35.0889
AN2974	-0.302677	0.907364	1.41546	8.44374	9.69437	3.72624	8.39088	10.648
AN2977	0.167491	0.957414	86.5112	503.535	676.636	136.381	297.597	572.141
AN2976	-0.107912	0.962763	89.1855	288.081	240.735	170.381	208.65	261.825
AN3082	0.295988	0.74457	13.5105	6.83364	8.51735	8.41707	12.3018	4.01425
AN3083	-0.331617	0.572901	22.89	28.8931	27.8588	40.2826	41.3499	22.8369
AN3080	0.661574	0.135223	25.7405	14.3107	16.8559	13.3058	16.5033	7.27179
AN3081	-0.325413	0.557337	13.7134	14.5703	13.9324	19.8933	25.281	10.747
AN3086	0.18282	0.952443	7.56928	57.4881	57.2496	8.81143	55.3751	42.632
AN3087	0.0494295	0.987516	12.3126	62.2639	74.4429	15.7801	46.6912	69.2039
AN3084	0.567223	0.223387	34.3231	32.6629	39.1557	20.8733	33.3135	18.7311
AN3085	1.42728	0.360389	19.8714	70.0675	185.66	8.24175	46.9717	42.3726
AN3088	0.257307	0.746601	153.066	113.246	149.623	92.3681	149.145	101.864
AN3089	0.40087	0.651475	93.4112	87.595	123.033	53.1131	98.9084	73.6222
AN_tV(AAC)8	2.39671	0.824743	0	0.316845	0.026386	0	0	0
AN_tV(AAC)3	4.20991	0.121076	1.47773	3.41063	2.31966	0	0	0.203476
AN_tV(AAC)2	-1.43409	0.753513	0	0.389391	2.27978	1.2297	0.178161	4.57932
AN_tV(AAC)1	0.215571	0.978768	0	3.28044	0.46164	2.00689	0.529668	0.938646
AN_tV(AAC)7	-0.84409	0.952068	0	0	0	0	0.00615	0
AN_tV(AAC)6	0.117691	0.993236	0	0	0.039954	0	0	0.07826
AN_tV(AAC)5	2.39671	0.824743	0	0.218625	0.009989	0	0	0
AN_tV(AAC)4	1.13108	0.738832	1.55162	2.255	0.265974	0.907574	0.878768	0.214655
AN8089	0.228833	0.838123	9.78852	4.65515	6.48613	6.91384	9.19343	2.78557
AN8088	0.592932	0.298654	5.69558	4.14272	3.74204	3.66953	4.30322	1.54996
AN10708	-0.810851	0.282442	164.858	283.489	195.338	636.895	354.455	213.218
AN10709	0.683294	0.0566663	124.577	83.3045	103.568	60.7569	82.9731	50.4909
AN10706	0.138622	0.973849	47.0705	480.199	539.469	78.9387	300.986	495.027
AN10707	-0.418991	0.371916	15.3503	15.5572	11.8676	20.7099	25.061	13.3211
AN10704	-0.326159	0.683966	1.71168	1.80964	2.08078	2.7684	3.45979	1.28859
AN8080	1.14625	0.0166031	168.79	79.9265	95.6097	64.8785	70.2244	26.83
AN10702	0.314373	0.454766	36.7799	36.5136	36.0036	33.8575	36.2464	20.4678
AN10703	0.52674	0.645304	215.586	434.921	460.541	180.837	283.349	283.383
AN10700	-0.261556	0.830387	31.2758	22.7781	13.2696	40.9805	30.3767	13.4122
AN8084	-1.3242	0.00369274	33.1686	26.9868	18.4233	95.0716	75.8654	35.4819
AN3888	-0.516938	0.936205	0	0.297134	0.327206	0	0.375991	0.459773
AN3889	0.462694	0.588677	21.0847	9.73916	9.48449	13.3273	10.8593	5.58874
AN3882	-0.736744	0.274808	2.598	1.59467	1.72549	4.71937	4.3407	1.43757
AN3883	-0.253147	0.932005	2.78338	7.91609	8.11099	1.83889	5.05918	12.3265
AN3880	0.820688	0.292234	9.33152	5.37568	5.08237	5.46917	5.18214	1.3916
AN3881	-0.0331811	0.989326	10.8697	5.80514	2.66766	12.411	7.77827	1.42995
AN3886	-3.4819	0.00697171	0	0.19476	0.113545	1.43694	2.42876	0.462705
AN3887	-2.03155	0.0877694	1.43599	0.190029	0.228168	3.25405	3.98027	0.724987
AN3884	-2.76427	1.22e-09	1.06619	0.4157	0.677569	6.20351	5.09928	3.30726
AN3885	-2.5603	8.1e-06	0.554275	0.506369	0.342455	3.55631	4.38333	1.15072
AN4357	-0.99075	0.225125	3.59721	4.06044	2.36359	11.7824	7.2633	2.62494
AN4355	1.28737	0.149474	3.9679	1.80044	1.51108	1.46174	1.35121	0.347896
AN4354	2.70253	1.94e-10	195.219	109.437	95.3831	18.2092	21.7332	18.8349
AN4353	0.00112892	0.99914	98.1945	51.2901	52.905	88.9318	94.4369	30.5842
AN4352	-0.997929	0.238251	42.3147	13.6027	10.841	44.4098	61.2055	27.7676
AN4351	0.321624	0.806681	11.5419	9.3668	21.7632	7.45972	16.4556	10.1149
AN4359	-0.47799	0.712716	21.8761	27.628	54.3681	36.1561	43.4065	55.9538
AN4358	-0.105663	0.925657	21.5729	13.154	13.1154	23.703	19.9674	9.5979
AN5332	-0.971467	0.605312	9.57503	67.8907	95.1789	49.7455	75.6741	174.168
AN5333	0.168898	0.952068	11.6753	59.1514	91.6964	20.5396	51.4235	63.572
AN5330	1.78211	0.0185449	4.13575	6.19527	11.8299	1.45643	2.75541	2.13173
AN5331	-0.198809	0.929813	6.949	14.1242	20.9827	6.46115	24.3686	16.9996
AN5337	-0.15447	0.891605	7.11415	6.80019	9.47614	6.80586	11.9037	7.42894
AN5334	-0.750259	0.519648	3.1035	10.4376	9.80203	11.9678	12.8826	13.9089
AN5335	-0.790618	0.543869	11.32	34.3927	35.5203	24.3496	53.6029	56.8083
AN5338	-0.471188	0.899507	6.65021	163.958	265.533	14.8198	260.034	288.2
AN5339	-0.134585	0.981037	21.6106	1026.9	1174.83	67.3463	596.154	1429.23
AN5036	0.579392	0.532081	27.9626	12.8777	12.7652	15.7726	17.6848	4.75632
AN0850	0.246319	0.592762	28.1858	26.8416	26.7741	24.9928	30.3833	15.8821
AN0851	0.693617	0.148701	6.4831	6.89113	7.95211	5.34932	4.46844	3.47947
AN0852	0.365138	0.770983	8.49845	19.5356	20.18	16.0753	12.0966	10.2167
AN0853	1.60371	0.75332	26.8997	16.6827	18.5334	0	11.4213	7.7831
AN0854	0.915045	0.186518	43.3976	43.6243	68.0064	17.5003	35.7086	27.1134
AN0855	0.351507	0.735827	3.89735	2.79084	4.79631	2.26706	3.22721	3.07264
AN4535	0.0419197	0.977413	166.684	84.5572	91.6326	118.868	139.43	76.6622
AN0857	1.01355	0.0373091	11.1435	5.55741	5.88766	4.34833	3.71219	2.89093
AN0858	0.135705	0.966927	35.0565	155.838	194.747	35.6365	133.486	158.811
AN0859	0.193414	0.820943	37.0367	24.3863	20.7918	29.2883	30.8168	14.2616
AN0676	0.353414	0.871536	14.6875	78.0405	74.4276	30.7649	34.2705	57.5056
AN0677	1.23915	0.00893469	1130.08	1093.72	1464.89	410.105	603.116	507.622
AN0670	-1.12186	0.013078	17.7897	22.5987	17.9897	61.7316	50.3033	23.4741
AN0671	0.390506	0.556034	23.5046	11.2933	14.2482	13.6988	16.5716	7.85219
AN0672	0.487535	0.427978	14.8836	18.3093	20.069	14.4719	12.9163	10.7038
AN0673	0.556608	0.123154	57.6927	36.8858	45.6888	33.0695	38.5986	23.9438
AN9093	-0.396332	0.547399	20.6264	10.6271	13.0324	23.81	25.0636	11.1943
AN5488	-1.58737	0.221722	18.2405	22.835	67.4513	27.7513	94.025	161.967
AN5489	0.313862	0.777325	31.2673	11.9911	25.5251	14.8576	21.4365	16.6702
AN1105	-0.518442	0.530456	118.887	164.024	195.425	193.773	244.662	230.042
AN1104	0.395212	0.6762	20.3366	14.0607	27.3719	11.2962	19.8709	14.6386
AN1107	-1.27827	0.658622	0	7.83218	6.81757	16.5764	17.8326	6.04743
AN1106	-0.868541	0.207596	1.52198	2.25451	3.51334	5.29005	5.77146	2.97123
AN1101	0.45252	0.41178	19.3507	11.597	13.5456	9.60457	14.8186	8.20652
AN5481	-1.21212	0.43176	5.13691	39.6317	46.1433	34.8607	65.1243	96.2586
AN5482	0.751428	0.187128	439.258	405.341	559.024	212.054	345.097	261.13
AN5483	0.715091	0.401205	10.7461	14.8594	16.4829	5.60564	9.69278	9.34499
AN3598	1.32999	0.00450736	1094.47	499.852	554.889	381.633	324.612	165.21
AN0101	NA	NA	0	0	0	0	0	0
AN6683	-0.147764	0.840414	9.53876	10.5386	10.0522	12.4679	14.8743	7.48063
AN6682	-0.341392	0.630087	2.85943	2.05784	2.32402	4.32195	3.3346	1.82727
AN6681	-0.300145	0.488755	45.6823	36.6759	37.3583	60.8415	56.8965	33.1967
AN6680	-0.607327	0.653056	28.9977	7.61071	8.00702	35.6857	26.3334	8.46406
AN6687	0.0283884	0.983148	22.4579	28.7985	22.275	24.9196	28.6259	19.6492
AN6686	-0.330328	0.735827	6.82474	4.97843	3.14562	8.63354	7.12566	3.66503
AN6685	0.102961	0.930584	59.7939	30.0128	37.4783	38.2856	60.0055	23.9989
AN6684	0.235575	0.821061	14.9458	10.2721	7.91149	12.5251	12.8563	4.4869
AN6689	0.338141	0.575671	125.62	105.018	116.743	79.275	111.469	80.6752
AN6688	0.188177	0.823701	184.077	91.9786	125.153	118.657	162.355	77.3769
AN4825	0.752228	0.0422326	970.186	769.213	603.362	486.568	602.706	329.601
AN4824	0.52465	0.49952	28.9871	29.1951	40.4853	15.687	33.1555	20.0307
AN4827	0.0801556	0.972507	3.82013	1.60685	1.28037	3.39459	2.20279	0.959064
AN4826	-0.163955	0.917253	43.2256	67.9022	28.6603	81.8932	49.6452	33.1774
AN4821	-0.149735	0.940306	6.86806	2.20579	2.36955	5.72562	6.24789	1.47855
AN4820	0.55938	0.479955	89.9126	40.1164	44.1213	53.109	51.5567	18.7428
AN4823	-1.15208	0.104242	0.337728	0.559863	0.426025	1.25237	1.24137	0.661073
AN4822	0.0418597	0.982362	6.35049	3.42245	3.93836	5.71063	6.79665	1.78582
AN4829	0.589354	0.640661	1.50508	3.85111	2.42257	2.68966	2.20579	0.836139
AN6469	0.818297	0.56452	11.4928	59.8074	33.2656	18.7716	14.5898	23.8529
AN6468	-0.507541	0.670057	3.68371	9.885	9.70259	14.0146	9.73587	9.77273
AN6465	-0.0576757	0.981037	0.882468	2.11002	1.93877	1.97257	2.1398	1.29005
AN6464	7.26509	0.0350871	0	0.096227	0.292208	0	0	0
AN6463	0.064937	0.983647	0.980002	2.57616	1.80911	0.90507	1.51469	2.3341
AN6462	-1.56799	0.0909029	0.564374	0.544731	0.15234	1.18892	1.92666	0.800582
AN6461	-5.61467	1.96e-05	0	0	0.042416	0.62223	1.07981	0.815234
AN6460	-3.60156	0.013078	0.382401	0.42726	0	3.63181	5.62765	1.64895
AN11544	-0.0792436	0.980444	5.0167	2.70231	2.27462	6.59959	2.30659	1.85025
AN11543	0.207701	0.721896	428.621	294.401	331.988	317.312	351.147	240.879
AN11541	-1.1611	0.0358923	45.2762	85.9676	64.7766	165.181	151.464	127.397
AN0273	1.2763	0.000244971	85.4314	76.177	80.4087	29.3049	52.311	22.5129
AN8508	NA	NA	0	0	0	0	0	0
AN8509	1.40511	0.731093	0.748247	0.049943	0	0.055526	0.129295	0.082674
AN8506	-0.24956	0.822724	3.36609	1.9073	1.95736	4.08294	3.65284	1.32344
AN8507	2.89828	0.773632	0	0	0.036543	0	0	0
AN8504	3.8837	0.653123	0	0	0.036787	0	0	0
AN8505	-0.914217	0.144578	17.8373	23.9022	13.9399	50.7105	47.104	16.5555
AN8502	-0.0691974	0.981931	21.1214	6.96197	3.57234	14.2628	17.4922	3.56952
AN8503	-0.575583	0.795151	20.9062	224.652	170.835	150.407	161.316	275.234
AN8500	-1.33799	4.69e-06	33.719	30.4352	27.9798	101.87	87.5983	50.813
AN8501	-0.0395309	0.987516	18.1177	4.04836	4.27911	11.8278	14.1132	2.79499
AN3848	-0.497149	0.93203	59.8124	2718.01	2523.54	338.17	465.562	5091.4
AN3597	0.463961	0.782637	66.7417	13.5776	15.436	26.7738	36.6812	8.84733
AN6113	-0.520801	0.406521	17.5327	26.8653	27.164	37.06	45.4572	24.7316
AN11136	-0.372738	0.850685	75.5303	292.509	281.307	219.058	190.409	370.294
AN11137	0.195188	0.893947	145.052	301.205	213.415	236.863	159.508	178.482
AN11135	-0.52226	0.583695	14.5712	28.473	32.5509	41.623	34.428	32.7733
AN11132	-1.07042	0.0662758	66.0414	66.7735	47.0871	212.964	114.497	68.9084
AN11133	-0.00705749	0.996639	79.2649	147.25	108.035	156.447	84.9189	96.4788
AN11130	0.13189	0.951249	23.5395	46.1701	66.2502	23.1924	42.4624	50.8647
AN11131	-0.355991	0.681651	126.997	144.16	88.1979	193	134.224	129.821
AN11138	0.199163	0.841905	47.0887	20.7012	32.8767	32.1029	41.9185	16.6171
AN7228	0.47468	0.800455	290.833	78.9576	66.3257	192.651	114.286	25.5857
AN7229	1.07893	0.155088	43.1665	13.1603	16.0407	9.962	18.4744	6.53904
AN7222	-0.325178	0.822838	102.093	26.1385	38.2533	67.3085	114.051	34.2001
AN7223	0.789362	0.446956	13.5069	3.06535	7.29312	4.36916	7.57934	2.32007
AN7220	0.284048	0.824575	6.81933	5.74162	3.39359	6.79235	4.69752	2.27209
AN7221	-0.566687	0.372525	13.5464	15.3081	15.5798	20.797	21.8756	21.3878
AN7227	-0.0390512	0.986391	50.464	21.4817	15.5936	47.7656	33.7567	12.4175
AN7225	0.145194	0.901708	42.2093	27.1596	24.4422	40.7757	34.8688	13.7355
AN1411	-0.690111	0.651693	18.6758	102.976	50.0289	137.68	63.6744	83.038
AN1607	0.0993122	0.980909	12.7991	50.3082	108.742	19.0117	39.1553	82.2786
AN11153	-1.83369	0.00952759	2.68806	5.00753	3.95999	8.54956	13.6586	16.9416
AN_tE(UUC)1	2.89828	0.773632	0	0	0.643959	0	0	0
AN_tE(UUC)2	NA	NA	0	0	0	0	0	0
AN_tE(UUC)3	NA	NA	0	0	0	0	0	0
AN0451	0.481293	0.368338	32.3334	24.8706	40.4095	23.1971	28.979	18.2425
AN2768	0.24329	0.896263	12.9262	47.3675	43.6574	29.0688	27.783	30.3083
AN2769	0.933611	0.132342	15.7892	17.2456	22.5233	6.46483	13.4296	9.01703
AN2764	-0.381099	0.626351	14.7961	20.7614	18.6047	22.7309	25.6968	21.7238
AN2765	0.0489602	0.958803	329.596	286.934	370.454	304.474	420.095	244.277
AN2766	0.823799	0.364899	17.2462	27.5899	39.0079	9.56433	21.6882	15.7277
AN2760	2.79366	7.39e-19	101.008	72.2545	65.462	10.2717	16.4963	8.29913
AN2761	0.114353	0.844016	1093.64	814.195	889.357	979.453	1086.96	581.858
AN2762	0.104599	0.940891	40.6472	20.3729	18.7845	34.6912	29.4671	12.7322
AN2763	-0.129581	0.932005	12.0788	6.50765	5.34677	12.885	10.5656	4.02307
AN3419	-0.692202	0.322007	31.4754	22.5678	19.3521	62.4864	46.7767	17.1997
AN3418	-0.311355	0.901299	2.4329	0.677325	0.651251	2.80557	1.89056	0.313255
AN3149	-0.106566	0.929748	8.19427	12.3314	10.8785	12.0461	13.9978	8.80066
AN3148	0.0505205	0.989882	9.30789	163.782	243.262	19.9768	89.9398	232.367
AN3415	0.460111	0.693187	3.65206	2.74865	1.94196	2.50632	1.33211	1.925
AN3414	-0.949799	0.86405	0	0.300266	0.242378	0	0.83332	0.326135
AN3145	0.81048	0.361085	96.6408	29.8449	33.4365	31.269	47.4941	15.3547
AN3144	-0.483849	0.592435	26.7473	12.9389	12.0341	31.2004	34.6107	10.6504
AN3411	-0.0248712	0.980419	77.3683	55.6597	63.71	75.8811	78.5309	48.1305
AN3142	0.778969	0.300645	99.4189	40.2383	43.7595	39.4732	56.2239	16.6461
AN3141	1.38295	0.0191238	44.7829	15.9159	27.9989	8.21562	18.1649	7.87817
AN3412	0.683435	0.459302	16.9982	41.3735	28.9908	19.2356	17.9103	17.3818
AN4884	-0.00600942	0.996215	15.3734	19.9215	25.6748	19.9118	24.9192	17.1314
AN4553	-0.854847	0.0140179	32.2225	21.6544	25.9927	44.4854	62.0344	37.9463
AN10553	0.0717903	0.952068	273.619	120.726	161.774	187.459	237.037	112.642
AN10552	-0.550759	0.688765	4.85141	12.4939	14.5249	10.2933	16.1515	18.3204
AN10551	0.19362	0.860473	7.02814	5.6587	10.197	5.69175	7.98974	6.01572
AN10550	1.13092	0.34569	0.52542	0.292923	0.213466	0.270224	0.151258	0.062412
AN10557	1.2166	0.0634938	16.1871	4.85235	9.81163	3.49163	6.46895	3.20583
AN10556	0.0493428	0.948775	35.3451	31.1418	32.243	33.2698	39.2309	24.2056
AN10555	-0.721991	0.0888384	6.77506	6.76041	5.87738	14.5501	12.5661	6.42089
AN10554	-0.029545	0.985695	9.23413	13.9387	14.6728	14.9329	18.5926	7.83561
AN2020	1.6916	0.00191631	159.959	254.05	253.823	46.2111	102.892	61.3252
AN10559	-0.508047	0.83971	4.48738	21.5768	48.2811	13.1257	28.3306	52.5444
AN10558	1.17874	0.0048056	24.2421	13.5724	18.1641	9.35741	12.359	4.30644
AN3441	-0.0340063	0.991808	17.2191	104.411	145.682	19.5238	94.1867	134.925
AN_tR(UCG)1	NA	NA	0	0	0	0	0	0
AN_tR(UCG)2	NA	NA	0	0	0	0	0	0
AN3446	-0.304508	0.890436	1.83794	10.4342	7.73234	8.43092	7.13115	8.96192
AN3447	0.182304	0.920919	20.9244	49.8405	66.1788	33.498	45.081	40.8332
AN11156	-1.1654	0.00198139	15.0732	10.4394	9.11021	33.3964	31.7917	15.2733
AN3445	0.892172	0.0189258	46.6605	27.6462	39.4834	20.8213	29.9514	12.6928
AN4882	-0.115234	0.936285	11.4167	4.81959	8.52611	6.90076	14.0742	6.20235
AN0991	0.772482	0.344514	11.3856	13.006	10.0093	5.74391	5.28278	7.73892
AN0990	-0.252979	0.71973	21.3317	23.7813	22.0858	26.8663	29.7659	23.2173
AN0993	-0.371148	0.648655	4.64929	2.99497	4.92653	8.06686	5.51464	3.18347
AN0992	0.243041	0.685963	18.0969	17.1638	14.7328	16.1484	15.5683	10.9158
AN0995	0.476451	0.274808	7.11041	5.47509	7.0204	5.57569	6.44927	2.74591
AN0997	0.230359	0.614873	23.8107	19.318	20.4064	19.152	22.3046	13.4455
AN0996	-0.270884	0.770983	22.0447	35.9558	26.8545	37.7423	39.0339	27.9128
AN0999	0.703531	0.14276	39.1725	25.772	35.7823	16.9779	26.339	17.6911
AN0998	-0.269797	0.916034	4.778	22.5666	27.2202	13.3462	15.491	31.0215
AN4311	0.969702	0.0138078	18.3905	12.2423	19.8608	8.2251	10.4118	6.99876
AN4646	-5.19766	0.00182018	0.032168	0.731824	1.58472	8.88611	0.872629	58.3711
AN_tW(UCA)1mt	-3.11433	0.746601	0	0	0	0	0	0.579123
AN4640	NA	NA	0	0	0	0	0	0
AN4643	0.19014	0.937638	1.1646	0.271121	0.482959	0.345015	0.70864	0.514085
AN4314	0.617112	0.230957	19.3282	15.6483	20.3149	9.67203	18.5754	8.79476
AN2902-uORF	0.127613	0.987516	0.000416	0.000177	0.000192	0.000155	0.000213	0.000217
AN6532	0.197657	0.798841	31.1703	16.3893	22.9182	21.682	26.1164	14.234
AN_tG(GCC)11	2.07714	0.855423	0	0.324176	0.386017	0	0	0.153811
AN4464	0.362728	0.579254	31.6203	17.1055	20.5771	19.4254	26.0021	10.4535
AN4880	-0.100153	0.973582	9.44645	25.2836	45.8093	13.9692	39.6977	31.2454
AN1022	0.212338	0.953059	15.4977	242.348	308.364	45.8172	105.59	271.935
AN5016	-0.496251	0.722236	1.76492	1.08371	1.92277	1.20017	2.13955	2.74489
AN0191	-0.0171117	0.987516	29.5296	23.724	26.8725	35.1381	27.5373	19.3684
AN0190	-0.295667	0.82154	72.7206	29.6174	25.8942	79.0091	55.5999	26.536
AN0193	0.612529	0.361742	41.9286	30.8245	27.5738	34.3074	24.504	10.5084
AN0192	0.0760249	0.956174	55.1174	84.3671	83.6974	87.2461	65.9757	59.8208
AN0195	0.711101	0.510575	95.801	222.258	252.111	105.468	97.2532	131.021
AN0194	0.658025	0.366342	4.71987	2.43826	3.77751	2.40041	1.97067	2.18934
AN0197	-0.325899	0.534426	7.97523	5.85209	8.47204	10.0654	11.0503	7.06172
AN0196	0.639333	0.757	0.661077	0.133156	0.222255	0.171308	0.291765	0.16571
AN5817	-0.427194	0.372525	13.5993	13.1429	10.7157	19.9143	18.3563	12.7238
AN1823	-0.638486	0.698816	6.81994	1.31232	1.42169	8.27246	5.13834	1.80146
AN5815	-0.149033	0.916503	33.3982	20.9186	16.7012	39.0443	33.8854	11.0468
AN1021	0.284774	0.90536	11.3519	29.8543	57.3896	11.0201	28.4762	35.4912
AN5813	0.0841321	0.976729	10.1926	22.6864	36.7423	13.4374	22.4067	26.3121
AN0148	-5.79733	1.09e-13	1.18417	0.307108	0.130404	42.242	38.9612	11.6469
AN5811	-0.757049	0.0589636	11.3353	9.52858	7.62943	18.86	21.3719	9.9252
AN5810	0.946161	0.212772	182.662	82.1809	62.6315	80.3461	71.4775	25.6633
AN5013	-0.121716	0.932855	10.9174	4.38065	5.10132	9.98525	8.12783	4.33613
AN1828	1.94186	0.00115264	33.9099	34.7158	27.9751	6.30062	6.63559	10.0989
AN1829	1.08346	0.791543	0.343484	0.267113	0.19104	0	0.446672	0.009735
AN5819	-0.078019	0.932855	64.9826	48.3327	43.3517	69.302	61.366	37.5818
AN5818	0.240234	0.774572	29.7968	27.2517	20.7437	29.5542	20.9224	16.0621
AN5011	-0.214911	0.89721	120.636	37.604	41.6332	93.597	118.465	31.6154
AN5010	0.096021	0.9433	36.8431	22.7356	22.078	40.0593	25.8145	13.368
AN0443	0.376382	0.640661	60.208	75.7441	104.784	58.0542	77.1402	52.2309
AN0442	0.298768	0.82154	22.0801	47.4424	51.4751	33.2994	32.4262	31.9152
AN0441	-1.21221	0.00930843	5.88292	6.5026	5.61123	12.606	14.3801	13.5946
AN0440	0.0903967	0.923892	12.2016	13.2234	15.8221	15.7115	15.9259	8.64929
AN0331	0.25617	0.842009	9.91187	23.579	17.7901	17.9339	17.539	10.0422
AN0446	-0.686953	0.225296	47.9959	27.7861	29.7174	45.6959	90.4469	38.1351
AN0333	0.178446	0.904811	6.48209	2.03851	3.35422	3.91588	5.06565	1.81932
AN0332	-0.741728	0.664789	0.534208	0.090651	0.241445	0.469679	0.76464	0.241008
AN4469	-0.237665	0.674888	5.13362	3.74396	3.90453	5.59837	6.40597	3.41596
AN0449	-0.137981	0.838802	27.392	24.0936	20.7975	31.6665	33.6875	17.1064
AN0448	0.0317915	0.981037	27.0221	20.5927	19.0267	29.9538	23.748	13.4541
AN0339	0.145678	0.916964	19.6583	8.10333	9.50403	15.0941	14.322	5.52298
AN0338	-3.72597	2.08e-23	9.76364	5.29358	4.76104	101.752	119.506	49.9171
AN0143	-0.0406835	0.983732	23.0869	26.1882	18.5055	42.085	20.7209	11.389
AN4113	-0.0483757	0.993236	12.8137	425.18	710.587	15.7107	371.392	653.307
AN11738	0.37648	0.647105	4.78445	3.81283	3.88582	2.51214	4.49388	2.64322
AN11739	1.44834	0.782143	0.459635	0.118535	0.062179	0.252635	0	0
AN8698	-0.0288747	0.981931	66.9401	74.1848	81.5384	77.018	91.1571	61.5521
AN8696	0.872559	0.557109	8.38806	40.2132	40.7156	10.2768	13.8915	21.4927
AN8697	-1.36403	0.00790112	2.29497	1.30807	1.25638	3.14746	5.81691	3.38892
AN8694	1.63261	0.000199041	91.5672	93.0401	92.8913	20.8436	48.3875	22.9652
AN8695	0.934941	0.562512	35.1817	171.416	171.768	32.0245	47.4052	98.3537
AN8692	1.30818	9.21e-08	137.309	123.956	131.028	54.7823	70.5531	37.5042
AN11731	-0.0294002	0.987516	6.74787	11.8826	7.57291	12.1278	8.63282	6.79073
AN11732	-0.30686	0.757	8.61151	13.5982	9.79612	15.4448	12.9851	11.441
AN8691	-0.0582367	0.950324	6.65824	4.52587	5.13091	6.89036	6.15706	4.06424
AN8095	4.75443	2.84e-22	11.5732	8.96871	14.6965	0.658856	0.277348	0.343427
AN12049	-0.186243	0.858085	78.6255	50.6172	49.9913	85.9295	100.14	31.5025
AN12048	2.14777	0.000367525	99.4819	195.188	123.581	31.6539	24.6326	34.5001
AN2251	-2.01024	2.2e-06	72.5215	27.6864	47.9568	226.576	259.486	121.019
AN12042	0.312008	0.863199	5.02444	11.3172	14.7841	4.77341	8.95642	10.0788
AN12041	-3.98696	0.641534	0	0	0	0.630615	0	0
AN12040	NA	NA	0	0	0	0	0	0
AN12047	0.31963	0.984171	0	0	0.065646	0	0	0.036084
AN12046	-1.67194	0.474228	0	0.589512	0.436712	1.48734	2.19451	0.328856
AN12045	-0.488807	0.45835	30.3199	44.6221	32.4222	65.7671	62.941	31.1688
AN12044	-0.658431	0.331165	27.8935	28.1301	23.2103	69.0876	41.8466	21.4743
AN8334	-5.53296	2.83e-19	0.384812	0.268317	0.217751	22.8624	18.6296	3.52774
AN2708	-2.68433	0.364317	0	0	0.200327	0.252698	0.866582	0.292926
AN2709	-5.33123	0.469059	0	0	0	0	0.415993	0
AN2258	-0.0100532	0.99589	2.31997	0.719344	1.12796	0.829744	2.03713	1.17712
AN2707	-0.279838	0.973917	0	0.125467	0.223633	0.121054	0.421537	0
AN8332	NA	NA	0	0	0	0	0	0
AN7411	6.60604	0.153976	1.02256	0	0.020601	0	0	0
AN7410	5.30415	0.385725	0	0.088876	0.219643	0	0	0
AN7413	-0.763392	0.402018	1.30931	0.761001	0.596081	2.03798	1.3604	1.07381
AN7412	-1.36988	0.912745	0	0	0.108871	0.374165	0	0
AN7415	1.84719	0.576057	0.509148	0.053429	0.061554	0	0.035508	0.08808
AN7414	1.38509	0.429964	0.360499	0.796915	0.562854	0.552882	0.132514	0.045088
AN7417	NA	NA	0	0	0	0	0	0
AN7416	-1.63288	0.0708147	0.931319	0.351462	0.424261	1.72248	3.09695	0.816669
AN7419	-7.60411	7.58e-05	0	0	0	0.41227	0.871754	0.14701
AN7418	0.57706	0.514098	2.50136	1.88712	1.57804	2.17744	1.45263	0.604954
AN5673	0.805418	0.494125	22.9304	6.86584	5.26482	8.8815	9.64161	2.50776
AN5672	0.894193	0.0721128	14.1652	7.83239	7.96305	7.10827	6.52954	2.9985
AN1312	-0.781539	0.906766	0	0	0.201141	0.093048	0.205801	0.065486
AN5670	0.0976358	0.924974	180.087	198.773	236.961	193.442	220.135	163.04
AN1314	-2.12541	2.21e-06	0.463299	0.536478	0.350215	2.1968	2.15888	1.628
AN5676	-0.112672	0.922054	3.98898	3.72521	3.13	5.26547	5.22599	2.01345
AN1316	0.485205	0.56152	6.99155	9.12268	5.4163	7.01942	5.91186	3.23184
AN5674	0.661016	0.117863	20.7801	16.0526	20.6716	10.4753	16.4752	9.66033
AN1318	-0.340222	0.808353	0.844863	0.37415	0.819333	1.06492	1.04583	0.521246
AN1319	0.712342	0.44303	334.154	81.0773	148.201	119.129	159.399	67.6494
AN5679	-0.461763	0.746601	68.9342	192.099	108.45	202.419	113.505	180.705
AN5678	-0.22663	0.850293	32.2525	15.6675	12.5456	29.9857	30.5449	12.5739
AN5849	1.39165	0.00445022	65.1969	29.9287	34.3562	18.1977	25.1635	8.32733
AN9129	-0.0924441	0.936574	1.0048	0.998977	0.969396	1.32891	1.44398	0.591101
AN9128	-0.660315	0.547992	5.93213	17.237	11.1849	21.0838	15.7458	17.5773
AN9127	-0.302768	0.856721	1.10787	2.07662	1.62068	1.64069	1.63823	2.33421
AN9126	0.115419	0.908453	21.6644	11.5574	14.6605	17.1279	19.7411	8.7128
AN9125	-0.873619	0.0610402	5.90827	3.29185	3.83901	10.6835	9.00761	4.7689
AN9124	0.261395	0.749054	80.0841	52.6589	46.952	42.0567	73.1605	36.7274
AN9123	0.926071	0.851685	1.03465	123.77	163.314	6.71009	20.1932	96.4719
AN9122	-0.0355707	0.98625	2.86255	3.83149	3.56164	5.85632	4.26621	1.4226
AN9121	-0.0860893	0.963016	6970.5	1905.4	3138.04	4640.47	6204.01	2228.95
AN9120	0.119353	0.898903	37.5627	20.8204	27.1633	27.7475	37.6617	15.9651
AN5844	-0.557403	0.416703	4.07012	4.89541	3.2122	6.98734	6.3027	4.83533
AN6898	0.152497	0.963016	34.3379	258.481	263.789	93.0248	100.494	253.872
AN6899	0.45028	0.265359	17.7277	11.8969	14.0024	11.9596	11.8377	8.10425
AN6896	-1.45772	2.36e-05	3.91843	2.93937	2.62023	11.7094	9.78359	5.34048
AN6897	0.391304	0.795151	17.3505	21.3583	44.0638	11.9758	25.3865	23.1216
AN6894	0.138381	0.959224	12.8403	38.1967	63.3209	18.6883	27.4673	48.0737
AN6895	-0.594173	0.149189	3.70113	2.5072	3.41773	4.75405	6.35673	3.59866
AN6892	0.489458	0.655995	33.08	52.0381	80.8138	29.5283	47.023	39.6314
AN1811	0.117236	0.890475	66.0852	41.1815	52.2407	57.4135	66.6183	28.799
AN6890	-0.146127	0.844303	24.9141	14.6175	17.1513	23.6795	24.9039	14.6492
AN6891	-0.200474	0.787777	68.8825	40.0796	45.6393	73.9322	68.2042	38.4309
AN8999	1.07636	0.214726	1.23218	0.398489	0.591805	0.30014	0.503488	0.237086
AN8998	0.921483	0.404185	1.1853	1.67355	0.790009	0.479944	0.780302	0.625208
AN1810	0.95326	0.207596	186.354	221.118	440.883	108.636	200.412	130.535
AN8991	2.89828	0.773632	0	0	0.132539	0	0	0
AN8990	1.46527	0.0898546	85.4613	178.909	212.652	25.4327	102.191	51.1017
AN8992	-1.69773	0.440338	0	0.247253	0.216124	0.419949	0.999248	0.32625
AN8995	-0.605274	0.810721	1.20135	0.351149	0.492077	1.69967	1.67227	0.089108
AN8994	-0.943247	0.0754214	12.6224	7.72236	8.07764	27.602	20.1001	9.29813
AN8997	NA	NA	0	0	0	0	0	0
AN8996	-3.90737	0.37165	0	0.024316	0	0.108444	0	0.310204
AN9022	0.207095	0.86757	5.49568	9.59066	9.33791	6.99123	7.59488	6.57069
AN9023	1.21695	0.160156	16.6071	38.4127	55.3453	12.2843	17.0367	16.9827
AN9020	-0.235684	0.899429	1.9194	3.9873	2.37482	2.48126	3.77147	3.3977
AN9021	0.786009	0.146593	9.77862	5.06631	4.99971	4.92781	4.62856	2.23651
AN9026	-0.310506	0.771496	0.809944	0.430767	0.65554	0.886642	0.742745	0.660849
AN9027	-0.624246	0.349044	3.45239	2.03539	2.02071	4.85932	3.66574	2.89879
AN9024	0.146769	0.884198	20.9904	25.0874	25.8991	26.5599	21.1657	17.6719
AN9025	0.436731	0.658637	72.6038	88.2422	99.4351	38.1761	94.2405	59.808
AN9028	0.970896	0.193655	26.0382	9.39098	12.7342	11.4764	10.773	3.47876
AN1814	0.65689	0.0603961	157.101	157.562	153.152	96.3154	133.577	74.1141
AN6096	4.90267	0.493098	0	0.097762	0.236792	0	0	0
AN10742	-0.376159	0.820943	5.3141	16.7904	11.8502	10.2365	16.1343	16.7552
AN6094	-0.331049	0.661373	22.9252	15.7644	12.3155	27.6019	26.6073	12.361
AN6095	-2.18247	0.00077728	3.42305	1.32951	1.08423	12.7926	11.5058	3.53896
AN6092	0.408887	0.444554	24.158	18.0723	24.7989	15.1151	21.2524	13.9441
AN6093	-0.361276	0.714409	15.9395	7.26178	10.1968	22.2823	14.4163	7.44049
AN6090	0.0864226	0.951249	15.2667	6.94454	7.18725	11.7389	12.1519	4.78892
AN10743	0.253446	0.597756	110.3	77.5453	91.7813	79.1354	98.6664	58.7106
AN10740	-0.00380167	0.997526	1116.24	450.161	636.917	908.844	924.261	423.79
AN6098	-2.29739	0.259743	0	0.246942	0.080147	1.002	0.313638	0.431522
AN6099	-0.810782	0.199099	2.96782	5.55951	4.52675	8.65627	8.7893	6.1561
AN10037	-0.463937	0.486057	35.4055	49.497	37.4923	73.8529	57.168	42.1602
AN10746	0.0591201	0.955151	8.3083	7.85151	7.05588	7.27193	8.44097	6.41124
AN8194	-0.0915693	0.940306	247.536	117.21	119.803	197.178	208.665	113.797
AN10031	0.798057	0.209139	429.006	184.629	271.77	124.533	243.205	135.064
AN10745	0.561533	0.586024	126.191	101.313	266.77	80.3266	149.069	101.731
AN10319	-0.0180267	0.99167	7.75441	2.3593	4.45958	5.09971	7.53829	2.58725
AN2387	-0.35679	0.816194	1.99297	0.589066	0.811369	1.97751	1.77636	0.689188
AN6320	0.101679	0.905038	8.4195	5.88498	7.4139	8.32142	8.84316	3.93547
AN6321	0.335786	0.647353	42.2841	50.3239	41.9892	41.0824	33.9596	30.957
AN6322	0.159351	0.893278	12.5789	6.0259	7.42471	10.5586	9.75177	3.93255
AN6323	0.222931	0.819511	6.07826	4.70038	5.92522	6.47507	6.76546	2.15982
AN6324	0.554602	0.563787	6.20453	10.9817	14.0264	6.94377	7.13725	6.90189
AN6325	0.344348	0.772011	12.5428	29.5081	22.7437	15.6933	21.9637	14.8245
AN6327	-1.97948	0.0149594	12.7966	3.11388	2.2427	24.2904	33.9359	13.4767
AN6328	-0.0779068	0.917582	40.3256	27.3538	30.4502	38.0191	43.9117	23.6582
AN6329	0.0785797	0.972961	10.8719	4.18051	3.22624	6.15439	9.60938	2.5001
AN9458	0.34745	0.744298	15.6731	8.00938	7.97003	10.0227	13.0606	3.49689
AN10317	-0.192376	0.851685	28.4892	21.6092	38.9039	40.2712	32.0934	28.1103
AN2389	0.795284	0.402709	5.44149	3.09451	3.19427	3.30835	3.33446	0.702924
AN0499	4.56243	4.42e-14	348.656	607.508	472.566	14.959	14.3827	26.0542
AN1573	0.325669	0.893016	155.613	24.1504	24.8739	83.3136	74.0411	13.8987
AN3312	-0.533437	0.410925	50.4262	48.779	38.4303	101.57	74.7497	34.742
AN3313	-0.0521536	0.981037	9.3831	3.07089	9.39476	9.05234	10.0794	4.21838
AN3310	-2.69311	0.0922012	0	0.398921	0.371456	0.972416	1.94041	2.09139
AN3311	-0.425348	0.922677	0	1.07767	0.734399	0.692744	0.677685	1.00053
AN3316	1.46989	0.656758	0.937486	2.19106	6.06415	0.402955	0	2.13428
AN3317	1.07946	0.938134	0	0	0.027309	0	0	0
AN5896	-1.53809	0.608493	0	0.066149	0.597871	0.390554	0.637304	0.843304
AN3315	0.261473	0.97646	0	0.390823	1.03388	0	0.158608	0.781678
AN3318	0.145406	0.925029	4.32102	1.75113	2.35613	2.53351	4.31973	1.19604
AN5035	0.754405	0.360783	11.5295	8.25802	9.18386	3.07349	7.38113	5.92429
AN11091	-0.903616	0.347782	2.56783	7.28621	7.11028	10.3115	10.2557	10.8643
AN0490	0.443628	0.446342	24.4584	12.8545	18.4395	17.0641	17.1064	8.02737
AN11093	-2.20006	1.01e-07	1.54312	0.908447	1.40586	5.34568	9.60974	3.57957
AN11092	-0.239581	0.860145	9.47465	3.42142	3.40388	7.63875	8.02545	3.76469
AN11095	-1.19272	0.0776482	28.8981	40.7202	57.4266	80.3552	91.1843	105.755
AN11094	-2.91162	1.37e-19	1.74847	1.2426	1.63088	10.6288	14.8782	9.35521
AN11097	-13.8413	1.06e-26	0	0	0	51.2558	56.0125	22.0633
AN11096	0.864403	0.810079	0	1.52146	0.983309	0.481369	0.624271	0.365727
AN11099	-0.311177	0.823889	6.85583	2.19811	3.01973	5.94903	7.73607	2.07208
AN11098	-0.573111	0.340194	8.33412	3.63053	5.46413	8.78501	10.4995	6.40991
AN11769	1.35033	0.267286	12.1981	2.44576	4.42427	3.24469	4.00255	0.654865
AN2405	0.799525	0.387189	34.2075	14.006	14.8478	17.0991	17.5122	4.16112
AN2404	-0.215578	0.95363	60.7462	756.811	1712.93	170.342	1226.04	1343.81
AN2407	-0.955635	0.0670149	2.3831	3.13269	4.07554	6.1779	7.45953	5.22386
AN2950	0.0626359	0.993236	0	0.331527	0.558224	0	0.326909	0.454724
AN2957	-0.0476718	0.98601	28.3647	6.0129	5.76757	14.2157	20.4324	7.23735
AN2400	0.701843	0.941461	0	0.25912	0.056674	0	0.268284	0
AN2955	-0.283848	0.883037	2.76524	0.563301	0.790434	1.24596	2.91011	0.930315
AN2402	-3.54273	0.00412149	0	0.130022	0.068934	1.16178	1.30683	0.436591
AN0494	1.15334	0.399642	34.4675	5.44521	4.27623	7.67598	9.78612	2.77154
AN2959	-2.0285	0.281052	0	0.575976	0.530085	1.76894	1.76759	1.28631
AN2958	-0.154868	0.921051	13.5415	5.70214	4.75527	12.1193	9.81201	5.1098
AN2408	-0.0696203	0.951891	13.1195	7.35966	7.17342	12.3222	11.4137	5.91009
AN0367	-0.236696	0.856968	214.699	102.705	72.7688	208.942	183.361	80.9997
AN0497	-1.84873	0.00264473	5.26599	2.34209	2.35629	15.0639	19.1489	4.35671
AN11899	0.758	0.371916	47.3461	37.7802	31.8923	15.1835	21.5043	26.8984
AN11898	-0.26214	0.6899	24.3774	17.1505	24.3398	23.6812	34.6869	20.8743
AN11891	1.08348	0.096395	70.5402	81.1451	126.527	29.3245	58.0459	42.2003
AN11893	0.183534	0.891605	7.70144	5.57719	6.93206	8.57665	8.38483	2.32445
AN11892	-0.171759	0.820943	10.9137	6.16006	8.00897	10.925	10.6374	6.75732
AN11894	-0.761266	0.34586	17.8306	18.505	12.231	48.9195	22.3378	14.9466
AN11897	-0.479873	0.568302	5.00327	2.8258	2.94121	7.50362	5.55956	2.53202
AN11896	1.97981	0.464596	0.346282	0.555028	1.69335	0	0.58714	0.118031
AN10768	NA	NA	0	0	0	0	0	0
AN10769	0.224116	0.933616	12.5392	51.3924	75.4032	15.9075	40.9059	53.8411
AN2523	1.26809	0.00160894	69.4829	36.4307	52.0935	20.3628	33.4788	13.7842
AN10760	0.739922	0.319671	31.1221	29.5615	41.0165	12.1764	28.5389	19.3142
AN10761	-0.586427	0.635042	1082.09	922.06	584.795	2652.27	1115.36	435.725
AN10762	0.265314	0.684624	9.77304	5.45268	7.41771	6.7452	8.24406	4.18043
AN10763	0.0698872	0.969066	14.3145	31.2032	28.9956	28.3371	30.0274	16.6438
AN10764	0.0292256	0.987516	19.781	13.6188	11.9399	26.4268	16.779	4.91911
AN10765	-0.656958	0.0515674	82.1088	64.7013	65.4745	142.367	136.617	68.3715
AN10766	NA	NA	0	0	0	0	0	0
AN10767	-0.582764	0.3371	4.69947	4.3232	4.56831	10.2499	7.89642	3.47927
AN4331	-0.516013	0.245855	11.4313	7.76272	11.1405	18.2838	17.3892	9.06132
AN4330	-0.381507	0.754062	3.98928	7.11053	10.1132	10.5201	8.25942	8.61909
AN4333	-0.335059	0.794597	21.3106	8.59835	9.61326	23.26	22.8882	6.59226
AN4332	-0.303611	0.82154	8.5143	3.16025	2.91992	7.66052	7.98475	2.93475
AN4335	0.0132814	0.989882	7.06622	7.29209	5.59554	8.14889	7.85002	4.44369
AN4337	-4.58833	0.563108	0	0	0	0	0	0.2392
AN4336	0.709922	0.348184	1.39933	0.935471	1.63302	0.839612	0.909029	0.665496
AN4339	-1.76103	0.000260459	1.81078	2.08975	1.22052	8.55111	6.82598	3.11957
AN4338	-1.73295	0.00232874	3.72173	1.33557	2.41982	9.60743	12.6287	3.84418
AN5318	0.71243	0.265259	19.1852	14.9431	24.4409	8.41988	18.1335	9.61571
AN5319	-3.07214	0.000111025	0.158748	0.351366	0.084059	1.95193	1.87831	1.56165
AN5314	-5.44857	6.29e-25	0.240854	0.164195	0.228346	12.0771	15.682	3.19063
AN5315	3.10156	4.69e-06	9.04103	3.31286	4.09068	0.861652	1.0474	0.164676
AN5316	NA	NA	0	0	0	0	0	0
AN5317	0.219373	0.948445	5.06759	47.0609	38.626	8.41992	14.667	44.1788
AN5310	0.223667	0.932379	9.2063	3.02133	1.80517	7.93436	3.8741	0.937177
AN5311	1.54685	0.0442081	6.14549	2.84756	4.3236	1.0165	1.17174	1.84424
AN5312	0.645532	0.37655	4.88259	3.16931	2.07565	2.41559	2.96105	1.29869
AN5313	NA	NA	0	0	0	0	0	0
AN5785	-0.156043	0.922054	29.6059	53.6483	68.6979	53.6318	57.9758	55.4597
AN5033	7.00308	0.00187476	0.377233	0.157647	0.085698	0	0	0
AN5784	-0.455604	0.617852	187.197	339.993	274.252	507.303	321.398	292.46
AN0839	-7.60224	7.24e-28	0	0.091347	0.156757	18.959	30.7357	9.93696
AN0832	-0.112305	0.947602	50.2883	73.678	91.0129	60.4543	72.0839	87.7446
AN0833	0.129474	0.947103	103.845	238.216	280.626	176.896	159.109	210.997
AN0830	0.414749	0.644228	16.7904	7.58561	7.46936	8.76455	11.4505	4.42883
AN0831	0.172491	0.874361	71.7835	69.8571	109.331	64.0622	90.3725	66.4103
AN0836	-0.482695	0.647269	15.1865	7.08194	5.96471	20.334	14.8217	5.95234
AN0837	1.02539	0.0261349	14.2556	7.0057	9.7901	4.45808	7.65351	3.42499
AN0834	0.693411	0.320849	43.1995	59.391	70.6753	28.4559	42.7833	34.5697
AN0835	-1.51394	0.000559728	5.72252	5.43971	6.20639	20.2698	26.2367	7.52754
AN1870	-0.47611	0.636426	169.283	74.5315	57.8287	182.005	183.035	69.739
AN_tV(UAC)1	0.304964	0.978894	0	0.670526	0.662056	0.393708	0	0.340989
AN6669	-1.88814	6.68e-06	18.5564	9.71571	8.1082	45.2382	55.3843	33.2412
AN6668	-3.5279	3.41e-20	551.697	287.768	274.587	5540.1	5378.91	2359.13
AN6665	NA	NA	0	0	0	0	0	0
AN6664	0.140881	0.951249	0.7384	0.466398	0.498491	0.948089	0.520526	0.175981
AN6667	-1.47547	0.218929	20.7981	3.9826	4.12641	39.008	41.1504	5.79495
AN6666	-2.16807	0.00552823	14.4985	4.5442	3.74103	49.7502	48.6331	10.5342
AN6661	0.56823	0.904678	0	1.34516	0.93864	0.224441	0.237818	0.875704
AN6660	NA	NA	0	0	0	0	0	0
AN6663	-0.531006	0.51198	1.58621	0.892833	0.955142	2.35918	1.9842	0.829722
AN4809	0.0196727	0.989882	280.693	577.283	430.725	446.194	438.838	392.179
AN5780	0.0622403	0.95595	13.8544	12.5351	12.8698	10.6217	20.2119	8.44329
AN4806	-0.0605912	0.983669	140.627	606.184	292.555	287.793	268.118	468.697
AN4805	-0.0450475	0.976016	20.081	10.3919	13.4857	19.2209	15.043	10.8227
AN4804	0.288905	0.604244	16.6157	14.0689	13.0073	14.7418	15.4427	7.16855
AN4803	0.423907	0.592769	403.37	159.202	203.217	213.439	245.796	118.248
AN4802	0.278109	0.774572	462.709	178.604	264.496	301.712	309.791	147.788
AN4801	0.352738	0.337713	22.5613	18.4675	22.2127	18.4414	20.7981	11.5074
AN4800	-0.284272	0.697643	51.4029	24.4464	32.8811	46.5308	56.8805	30.0564
AN1127	-0.547396	0.191909	30.0817	22.3127	26.6498	34.531	49.9213	31.1194
AN1126	0.0762114	0.931156	882.433	533.431	642.819	682.315	797.56	480.049
AN1124	0.239592	0.826802	94.242	148.27	164.701	121.593	116.115	105.553
AN1123	-0.0400082	0.988543	6.77939	31.2953	35.2496	13.9766	18.2712	36.1136
AN1122	0.444381	0.452788	541.555	263.006	333.854	315.57	358.79	176.885
AN1121	-0.235495	0.813195	9.6282	14.2935	15.93	15.8058	18.8922	13.0352
AN1120	1.10093	0.107594	39.8231	20.9495	40.6387	9.16981	20.8378	15.3576
AN11059	2.02469	1.92e-05	36.3269	21.4591	13.4973	7.12951	6.28287	4.10085
AN1129	-0.250037	0.841905	8.17596	5.20242	3.73624	10.6383	7.65057	3.13762
AN1128	0.695375	0.25101	8.83794	4.21194	4.82345	3.70155	5.53525	2.15241
AN20002	-2.53047	0.459302	0	0.066114	0	0.088456	0.194586	0.132073
AN20003	-5.72235	0.000200331	0	0.017407	0.033422	0.432263	0.425101	2.04433
AN20000	-4.09314	0.0291988	0	0.674092	0.115209	1.92429	0.977017	8.98784
AN20001	-4.55274	0.00617357	0	0.27425	0.027286	1.03236	0.854845	4.48785
AN20006	1.15612	0.669712	0.093028	6.59568	5.35429	0.487304	1.32999	2.97954
AN20007	-5.8463	0.00125236	0	0.071896	0	0.394179	0.800295	3.04014
AN20004	2.90207	0.397634	0.223529	22.4535	18.561	0.10045	0.213534	3.92366
AN20005	-0.554166	0.845874	5.08208	138.285	127.827	56.7041	109.469	198.493
AN20008	-6.27718	3.85e-06	0	0.098173	0.010745	1.14768	1.38187	5.58437
AN20009	-2.2846	0.836653	0	0	0	0	0.083513	0.049122
AN6723	0.743468	0.297891	463.827	474.52	308.063	403.392	289.366	110.138
AN6409	1.05431	0.00550673	7.71772	6.95117	7.55371	3.68349	3.74536	3.1299
AN6408	-7.36886	8.14e-17	0	1.02894	0.573305	132.532	97.3496	68.4533
AN6401	-0.913183	0.0281029	32.3065	18.8605	20.459	49.8833	45.4087	36.7015
AN6400	-0.633583	0.219654	2.33726	2.34687	2.2089	4.63576	4.92431	1.87905
AN6403	-2.21955	5.77e-08	14.7734	19.4544	17.6525	67.1233	97.4343	75.5001
AN6405	1.54184	0.00035593	8.01309	4.9465	5.78106	2.27877	2.05585	1.89517
AN6404	-3.19581	1.09e-06	3.6128	4.67395	9.34534	27.0647	78.9337	53.9583
AN6407	-5.20421	0.130381	0	0.00883	0	0	0.376176	0.264309
AN6406	-0.370484	0.793446	1.40033	1.71077	1.57746	2.5543	2.44323	1.362
AN11563	0.837004	0.00935477	117.203	115.783	121.315	85.4343	74.1897	44.7901
AN11565	0.159082	0.85567	331.538	167.269	207.231	235.82	258.55	143.027
AN11051	-1.18406	0.0779701	3.84186	1.50146	1.55225	5.03022	8.28986	2.83915
AN7898	-2.69972	0.00335121	0.087372	0.107533	0.396731	0.903489	1.64085	1.36052
AN_tV(UAC)2mt	-2.15255	0.845059	0	0.107383	0	0	0	0.661855
AN8528	2.12447	0.0053585	23.7466	9.91917	8.00151	5.18407	4.25421	0.856635
AN8529	1.45124	0.581061	0.881307	0.068502	0.106082	0.231413	0.026891	0.080481
AN8520	2.85625	1.03e-09	60.6039	50.6949	38.7845	10.9253	8.61383	2.81106
AN8521	0.319217	0.971001	0.563408	0.06484	0	0.356954	0.175797	0
AN8522	-0.795967	0.412054	0.505127	0.431971	0.361492	0.984512	1.0638	0.355761
AN8523	-0.607807	0.712624	2.45727	0.414391	0.734305	1.88764	2.89069	0.839653
AN8524	-1.07166	0.379074	4.24496	3.19488	1.80205	13.3844	6.90758	1.26325
AN8525	-0.42093	0.684742	3.16515	3.31848	1.87103	5.78893	4.45647	1.76312
AN8526	0.511499	0.933114	0.197693	0.025098	0.021223	0	0.076381	0.060283
AN8527	-1.50911	0.274573	0.0915	0.21361	0.406619	0.798089	1.10268	0.358052
AN8801	-0.182171	0.838656	80.4391	43.0076	46.9583	81.7791	76.9391	38.9878
AN7204	1.24992	0.0660327	0.713071	0.708851	0.586735	0.349121	0.34259	0.179778
AN7205	0.732688	0.09874	13.5065	8.49097	14.0917	7.00695	9.03984	5.6675
AN11152	0.702216	0.0758309	9.84507	6.67494	6.69381	5.75679	6.08882	2.89566
AN7207	0.344264	0.983647	0	0.174309	0	0	0.195363	0
AN11154	-0.301532	0.805202	159.141	184.552	124.137	343.799	182.287	91.0977
AN7753	0.425533	0.80748	0.64737	1.47486	1.5538	0.803589	0.623365	1.13283
AN7750	0.528208	0.326479	30.3697	26.6362	36.3512	18.6928	27.0226	18.6697
AN11157	-1.26188	0.288093	3.08587	15.8099	10.78	15.3769	23.0963	29.9173
AN11158	-1.3088	0.0604379	2.28689	6.20299	4.16485	14.7724	11.774	7.00049
AN11159	-2.47454	8.74e-08	3.96152	2.67976	5.1113	16.4029	26.7491	20.4622
AN7208	-0.562277	0.592769	15.9905	26.504	34.3329	29.0763	38.0864	41.7451
AN7758	0.121253	0.892282	13.8863	13.8146	13.1438	17.081	14.1744	7.84104
AN7759	0.459292	0.545248	19.7881	13.4046	30.2826	16.8038	19.0269	11.1046
AN4383	0.0211529	0.990533	21.4524	7.73395	9.76886	18.0065	17.8722	4.79058
AN8807	-0.507879	0.333987	19.9197	18.2489	18.8625	39.2958	27.5452	16.9998
AN0252	0.20188	0.841549	208.365	99.9314	148.429	112.826	205.603	87.5259
AN8155	-0.129141	0.923215	10.2811	7.03465	6.05994	12.5611	10.2637	4.1179
AN4868	0.247848	0.923215	1.98745	8.50952	8.72184	3.9977	3.28572	7.49353
AN1183	1.26604	0.0273352	9.71014	5.59565	3.5767	3.04905	3.58276	1.47974
AN3129	3.20047	5.29e-06	23.6231	69.2627	84.1126	4.26928	7.08034	7.31181
AN3121	-0.0880823	0.941583	532.62	360.355	305.758	603.827	494.65	229.84
AN3120	0.0268492	0.987516	15.4286	6.03525	5.86337	11.5874	12.328	4.0647
AN3123	0.0316223	0.982362	7.7094	9.28352	9.12695	7.74089	13.3778	5.78202
AN3122	0.493823	0.274444	18.1474	14.9621	19.205	11.5132	15.5401	10.148
AN3125	0.788746	0.0279162	8.33879	7.92079	6.8885	5.60372	5.17041	3.01386
AN3124	0.60744	0.116962	6.84057	7.32736	7.98377	5.32881	6.45249	3.3278
AN3127	2.0402	9.48e-07	27.3317	27.6479	18.6214	5.97421	5.89622	5.58073
AN8158	-1.64186	0.00461151	5.89177	13.4884	10.5834	30.5262	34.9146	29.0235
AN10579	-0.32533	0.752837	4.33622	2.70635	2.86034	5.18308	6.39789	1.75407
AN10578	0.221595	0.801087	218.829	196.47	284.51	173.198	246.629	175.767
AN5193	0.827964	0.247872	80.5084	38.1733	36.3947	43.6684	34.3079	13.2961
AN10575	0.277157	0.861926	608.862	143.906	195.728	292.48	376.425	130.429
AN10574	0.470957	0.777325	32.8142	37.1583	82.9818	13.374	51.6973	40.905
AN10576	0.617824	0.571238	10.8792	4.07501	4.50424	2.58964	7.94104	2.54549
AN10571	0.624025	0.492079	1.7491	1.98873	1.90338	1.19153	1.12689	1.23708
AN10570	0.11886	0.939032	37.2626	30.2174	19.8152	44.1697	29.8899	11.7422
AN10573	3.47681	2.43e-12	102.403	66.8505	53.5371	6.16078	5.06646	7.20319
AN10572	0.220667	0.883037	10.2218	6.43666	6.86244	11.7749	7.56735	2.3738
AN5191	-0.011148	0.995592	15.7493	5.39303	5.10376	12.1657	11.757	3.68021
AN5196	-0.280742	0.717526	29.2599	20.941	37.8097	35.1626	42.8976	28.7394
AN5197	0.429632	0.691276	23.8807	7.5508	10.6676	12.3906	14.9664	5.02163
AN1147	0.182879	0.837394	32.3262	20.0224	21.1723	20.4185	33.5277	13.3128
AN1149	-0.0220851	0.985695	52.5026	58.1559	44.3806	64.0114	65.1938	34.7543
AN_tH(GUG)2	1.37541	0.805795	0.070591	0.957259	0.714032	0	0.045168	0.499887
AN5198	-0.425922	0.531955	5.84929	4.20244	3.81563	8.20955	8.30829	3.15656
AN3437	0.329709	0.82154	10.2142	16.95	28.4594	10.9242	15.975	15.8781
AN3435	-0.28278	0.666121	16.9065	10.0032	10.9648	16.8462	21.4891	9.28952
AN3434	-0.804543	0.385725	15.854	36.9583	32.5786	46.896	44.3437	53.7412
AN3433	-0.971342	0.186802	78.4302	104.482	163.828	169.074	253.819	235.951
AN3432	0.0465971	0.981037	55.3914	32.8308	27.0081	59.9402	38.6392	17.8964
AN3431	0.495306	0.478369	108.685	73.0369	58.4124	78.4041	72.3706	28.5751
AN3430	-0.474963	0.45256	23.7176	11.894	16.7035	32.6156	27.4651	14.3091
AN3439	-0.155643	0.933114	30.0807	53.9547	71.4919	40.6588	56.9077	66.9854
AN3438	0.946518	0.0774697	20.3117	11.5212	11.3182	6.87964	12.5114	4.13136
AN4477	0.736885	0.0437542	20.113	16.1185	18.5163	9.76106	15.1725	8.39307
AN4474	-1.1264	0.10041	778.763	1682.52	1421.67	4419.47	2553.69	1920.68
AN4475	0.0869545	0.933084	557.07	323.927	368.911	516.013	459.439	233.815
AN4472	0.819946	0.108806	20.4858	11.8331	14.3268	7.46843	14.4944	5.47995
AN4473	-0.167246	0.911395	21.8353	7.97836	10.9841	19.3051	22.0004	6.76609
AN4470	0.586871	0.101645	69.013	51.0302	67.9407	43.377	48.3824	33.2218
AN4471	-0.0803424	0.947602	13.5427	6.79737	13.0005	13.3112	12.725	8.92399
AN4478	-0.0674039	0.983091	12.9592	33.5633	50.9367	14.1241	30.4728	47.8558
AN4479	0.905844	0.0748262	111.981	67.7268	59.9077	46.5073	66.1017	22.2656
AN_tV(CAC)1	-0.0478131	0.994503	0	1.61854	0.341583	0.779747	0.042133	0.858622
AN_tV(CAC)2	0.414341	0.981037	0	0	2.12231	0	0	1.06871
AN8328	-1.03637	0.600039	0.380376	1.02852	2.8503	1.29991	1.57792	4.60689
AN8329	-0.8737	0.702857	0.163373	0.829992	2.22903	0.666867	1.62449	2.95814
AN8326	-0.450128	0.592751	5.71462	6.86077	8.15627	8.67543	16.1223	5.63868
AN8327	NA	NA	0	0	0	0	0	0
AN8324	0.892479	0.882345	0	0.273529	0.826046	0.412766	0	0.168271
AN8325	NA	NA	0	0	0	0	0	0
AN8322	0.00717065	0.99589	11.7452	16.6475	9.8042	18.5199	12.5253	8.51502
AN8323	-0.0959841	0.945752	13.0142	21.7505	17.649	21.9011	17.6859	16.5731
AN8320	-0.327473	0.978894	0	0.774494	0	0	0.856526	0.25111
AN8321	-0.211455	0.923215	2.362	4.81334	1.69224	5.51563	4.36495	1.52552
AN5871	-0.45912	0.744013	5.04269	2.59034	9.64042	7.42584	6.68583	8.19109
AN5870	0.202736	0.928161	36.0157	8.91447	6.73129	20.8236	20.1719	5.6
AN5873	1.15313	3.12e-05	15.3874	14.562	14.5375	7.08505	9.3417	4.40165
AN5872	0.272611	0.701357	167.523	160.134	135.974	143.123	123.978	111.259
AN5875	0.557192	0.64748	20.1696	56.4249	48.2665	25.3035	26.9605	30.7081
AN5874	1.67752	0.0189768	30.9708	54.2558	80.7368	12.1403	17.8403	19.59
AN5877	0.243775	0.780135	9.93044	8.9228	11.182	7.49683	9.23527	7.98856
AN5876	0.273631	0.898041	0.506163	0.734149	1.4658	0.676848	0.556568	0.874715
AN5879	0.205839	0.872896	211.571	268.473	342.809	178.755	265.95	246.442
AN1805	-0.315185	0.610314	241.416	172.953	165.629	323.838	290.068	137.379
AN1806	-1.56744	4.55e-09	1.73036	1.44643	1.54814	5.61884	5.54441	3.20441
AN1807	-0.405937	0.866797	0.849054	0.203543	0.2833	0.680855	1.0433	0.18563
AN1800	-1.01079	0.0588256	47.4398	52.3743	88.7192	118.757	187.598	89.4237
AN1801	-0.266816	0.817757	134.503	253.41	195.35	269.174	223.405	211.488
AN1802	-0.298288	0.716491	166.295	129.502	135.917	252.362	144.664	132.354
AN1803	-0.976022	0.941026	0	0	0.118474	0	0.29439	0
AN13001	1.04997	0.369233	3.9113	0.764776	1.69265	1.40284	1.45667	0.353796
AN11716	-0.412026	0.838225	14.7262	68.3059	59.746	51.1022	41.9169	83.8612
AN11717	-1.11559	0.0714957	3.82911	5.10013	3.75261	11.507	9.15283	7.41531
AN11714	-0.644756	0.221722	17.9267	20.706	16.793	40.9267	29.4475	19.3211
AN11715	-0.398508	0.681979	53.0945	97.3696	80.9815	136.765	89.5097	83.6184
AN11712	-0.468203	0.654499	29.1826	12.0318	10.4182	34.3927	24.8476	13.1902
AN11713	-1.39014	0.0566663	44.7064	18.9199	14.9801	109.517	79.1518	27.4078
AN0319	0.263416	0.816194	23.1956	20.9591	33.7013	15.6262	26.4387	21.0997
AN11711	-0.276533	0.763589	10.161	13.2463	8.18745	16.4846	15.1456	8.43676
AN0317	0.961874	0.0200245	29.7593	21.423	28.7793	10.9561	19.7313	10.7463
AN0316	1.74409	8.95e-05	203.988	83.7472	122.636	39.4797	61.6509	24.5713
AN0315	-0.551422	0.674659	15.6669	45.1106	37.3289	46.0426	36.957	55.0747
AN0314	0.343674	0.925161	50.6518	352.447	696.746	19.3462	397.335	395.374
AN0313	-0.643854	0.668156	16.4105	42.7274	67.7197	33.0696	78.8109	78.2037
AN0312	0.356991	0.753009	6.3891	3.08932	8.14652	4.62283	4.28226	4.25376
AN11718	-0.680995	0.468837	17.3281	46.0822	43.0929	61.4178	63.037	50.0296
AN11719	0.568162	0.923892	0	0.197351	2.48711	0.481586	1.72876	0.009741
AN1369	-0.088264	0.932379	12.3626	7.04494	7.98015	10.3572	13.3721	6.1217
AN8920	-4.58675	0.367503	0	0	0	0.088775	0.03735	0.01191
AN8921	-4.70024	3.83e-06	0	0.132893	0.070138	1.28176	3.12053	1.62816
AN4564	0.362198	0.691066	20.8408	8.93601	10.3217	11.165	15.5784	5.60636
AN4565	-0.906683	0.0315466	27.117	20.891	15.7433	50.0941	50.483	23.6866
AN9499	0.0461397	0.981931	5.32173	2.13632	2.79659	4.60202	3.17497	2.10359
AN9498	0.00587059	0.996215	13.2442	11.359	10.0498	16.0498	15.2636	5.56122
AN9497	0.726289	0.216724	21.2457	14.6703	11.9368	14.1604	10.7041	5.22581
AN1365	-0.497114	0.82033	25.0265	147.566	144.617	106.406	84.5714	214.807
AN9495	-0.133159	0.908281	2.22036	2.81382	2.40838	3.4709	2.7727	2.09183
AN9494	NA	NA	0	0	0	0	0	0
AN9493	0.661314	0.963148	0	0.255056	0	0	0	0.110309
AN9492	1.25141	0.0219126	37.6825	19.958	22.2343	9.20206	20.2161	6.01513
AN9179	-2.5527	0.00169658	2.38921	3.80399	7.15435	9.81656	37.5487	28.9232
AN4569	-0.576438	0.564786	22.6904	55.7447	60.5177	73.608	76.9209	60.6078
AN6533	0.430991	0.711424	14.0929	4.78622	5.64964	6.45593	9.85583	2.76128
AN7439	0.304778	0.626351	6.05877	3.65451	4.07991	4.17106	4.11395	2.82221
AN7438	0.0576242	0.957363	16.54	9.76255	11.5698	10.8907	16.0621	9.38336
AN7929	4.36466	0.590249	0	0	0.150981	0	0	0
AN7928	1.05222	0.93203	0	0	0.101134	0	0.061407	0
AN7925	1.4822	0.126297	13.692	7.20404	5.729	5.34976	4.56334	0.623507
AN7924	0.118252	0.86757	15.7832	14.8034	15.7353	14.985	19.3379	9.82831
AN7431	-0.529609	0.331529	12.003	14.3196	14.3985	20.7799	20.6316	17.1649
AN7926	0.257089	0.838068	4.53816	2.19642	3.18514	3.18424	4.42143	1.21324
AN7921	-0.249072	0.931468	1.79824	0.209375	0.392631	1.11999	1.60475	0.2686
AN7920	-0.75047	0.647359	6.69099	1.06653	1.94478	8.73196	6.95408	1.4678
AN7923	0.205162	0.82154	13.7419	7.32166	8.53642	9.63932	12.102	4.86871
AN7434	-0.162781	0.841905	7.29738	9.30209	8.57167	10.7417	12.2335	6.4509
AN1378	-0.0135319	0.990311	4084.31	4374.67	3317.04	5348.04	3898.47	2869.56
AN1379	-0.351525	0.605312	34.7868	41.2703	36.3953	68.4845	53.6435	28.8123
AN5699	-0.222645	0.884198	17.0869	42.6898	35.7432	56.8954	36.8425	24.4715
AN5698	-0.298013	0.86757	17.6205	4.33576	4.70413	15.8077	13.8354	4.26333
AN1372	-0.0808595	0.918354	12.4668	9.59865	11.7101	12.1646	16.4698	8.1318
AN1373	-0.590686	0.767355	2.76986	11.8087	11.8964	4.74183	13.4915	18.6207
AN1370	0.252739	0.712624	24.7349	20.6912	19.7051	21.6181	26.4991	9.88771
AN5696	0.924866	0.162557	2882.66	5275.68	3451.29	2802.01	1775.23	1652.19
AN1376	-0.269941	0.911995	52.9997	172.239	149.256	56.4702	132.049	219.906
AN5690	-0.0492653	0.974354	12.0005	12.7181	10.095	17.1936	15.1766	6.16265
AN5693	-0.617602	0.326117	26.2733	40.5686	34.3138	61.8776	51.7321	43.3635
AN5692	0.454287	0.769616	192.269	44.8373	48.2541	95.7933	90.6705	28.3382
AN9149	0.263454	0.83265	45.1869	39.2691	69.0016	26.4189	60.0571	39.7522
AN9148	0.29577	0.90182	72.4486	212.05	398.79	69.8262	222.371	233.475
AN9141	0.610737	0.503202	10.7228	5.341	5.21071	5.04323	8.05422	1.87834
AN9140	0.668892	0.193779	20.4189	17.6285	19.1303	9.09985	17.2568	9.88104
AN9143	0.328108	0.732247	9.44232	14.8376	11.668	13.3781	9.48355	6.82242
AN9142	-0.292618	0.820943	5.35327	1.92049	2.53498	5.64049	4.7595	1.96237
AN9145	-0.0485751	0.978069	6.60651	5.31042	6.32904	9.1817	6.80367	3.60189
AN10956	-0.224374	0.865304	13.3968	29.0962	29.5006	28.6786	32.8167	24.3225
AN9147	0.623722	0.440054	13.7348	5.49917	7.61538	6.65725	9.01284	2.67446
AN9146	1.04107	0.0754214	28.2788	11.2249	15.982	8.58621	14.4939	4.91961
AN12065	3.8837	0.653123	0	0	0.122474	0	0	0
AN12064	-4.13293	7.34e-05	0	0.249799	0.267694	2.31931	4.57321	3.2317
AN12067	-0.0555433	0.966927	11.4794	8.94833	9.19385	14.1029	13.0668	5.35812
AN12066	-1.21154	0.826802	0	0.173462	0.072276	0.091484	0	0.390233
AN12061	-2.80915	0.472616	0.877209	0.812775	1.47229	13.5085	0	7.19107
AN12060	-0.187344	0.952067	6.37593	48.3804	58.9304	18.9287	28.0884	67.3988
AN12063	-1.3862	0.0781769	0.62367	0.694825	0.901992	2.92149	1.47015	1.53635
AN12062	-0.135797	0.956653	11.9488	32.9812	40.024	22.6154	18.9049	42.9347
AN6624	-0.253695	0.719105	5.91502	5.8548	5.48384	5.94804	9.59837	5.40273
AN5154	0.482652	0.496152	19.006	12.6609	23.6537	10.6383	18.3135	10.713
AN9008	0.138338	0.912307	71.293	53.8873	88.931	46.1424	95.8272	53.6245
AN9009	-0.81212	0.12794	18.4693	26.0846	19.6269	52.9993	39.709	24.9918
AN9004	-0.459058	0.923892	0.459655	0.136028	0	0.360441	0.29731	0.15501
AN9005	-1.05686	0.0291988	1.6943	0.888834	1.58798	3.12584	4.4245	1.56704
AN9006	-3.55268	5.24e-11	14.7359	11.4367	7.18102	233.067	133.132	52.45
AN9007	0.311585	0.52291	192.46	145.8	142.122	154.793	169.506	78.3113
AN9000	3.34992	9.37e-06	1.24601	0.994634	1.4555	0.243473	0.07062	0.054905
AN9001	4.74305	5.36e-16	226.648	59.7925	87.0248	5.94011	6.79333	1.84593
AN9002	-2.90767	0.000120751	8.14727	32.5041	28.4665	139.901	153.645	205.716
AN9003	0.706432	0.620603	7.97845	1.38897	2.43953	3.47487	3.21924	0.833417
AN5155	0.343106	0.647648	22.2342	12.1506	15.7211	17.9901	16.1731	6.95645
AN0933	1.9436	4.08e-08	268.222	128.939	184.118	50.8365	69.1198	33.4579
AN0932	0.545041	0.529409	41.9358	57.5649	78.2363	31.2059	49.4527	39.5435
AN0931	-0.175808	0.922525	17.4257	19.4909	30.5457	12.5836	33.5081	27.3574
AN2372	-1.58147	0.000379659	13.7412	13.1014	8.82707	51.6605	44.431	17.8095
AN0282	1.57669	0.000190469	92.1216	51.2415	53.2028	23.222	34.5956	11.5297
AN12429	-0.392234	0.506643	77.538	58.2985	84.9467	84.8089	122.313	81.1346
AN12428	0.201103	0.874718	13.5483	9.66764	9.34689	10.8824	16.3406	3.72716
AN6348	-0.183769	0.860887	63.8381	78.9769	79.6572	83.1355	82.9714	81.0607
AN6349	-0.059083	0.974151	8.28265	3.38574	4.62797	6.97483	8.04959	2.72631
AN0287	0.120036	0.964219	77.0041	220.832	263.589	74.7124	189.519	221.476
AN6342	-0.309505	0.708626	12.5541	8.05814	6.98988	16.0654	13.339	6.17167
AN6340	0.360772	0.577904	7.36072	10.1763	8.91493	8.01684	9.05288	4.58593
AN0934	-0.497364	0.315641	34.6315	27.9744	24.0746	53.961	50.8003	23.3159
AN6346	0.0374777	0.981037	10.7406	5.81363	8.51049	7.01069	12.3631	5.56718
AN6347	0.371536	0.75007	30.9578	39.5773	65.0397	23.5329	51.1225	31.1049
AN6344	0.996177	0.136508	13.4229	5.36301	10.0795	7.3351	5.514	2.23397
AN6345	-0.231483	0.887361	81.169	25.5918	24.4562	64.5168	70.8167	23.8214
AN7697	0.780387	0.145052	56.8043	28.4372	39.4952	29.299	34.9161	12.1142
AN7695	0.246758	0.777187	27.3428	13.997	26.9296	19.9805	26.9746	12.1832
AN7692	0.60665	0.819794	1.12244	0.477318	0.2082	0.701264	0.255333	0.214277
AN7691	0.199556	0.800789	10.935	8.01536	9.10998	10.2423	11.1732	4.35773
AN0288	0.319724	0.863199	1.60527	1.82595	4.72184	1.34556	2.28066	2.52038
AN0939	1.12665	0.00238227	38.2949	23.4293	21.5148	15.0224	15.5432	8.2633
AN7699	0.146739	0.891605	11.3282	10.3033	16.7602	10.7565	14.9998	9.29257
AN7698	-0.492884	0.410133	213.264	113.922	131.999	243.535	311.454	118.623
AN12426	-1.08272	0.652274	62.234	1355.37	1474.65	427.694	1402.75	3474.5
AN3338	-4.42767	0.580807	0	0	0	0	0.529915	0
[truncated: 8,989 more rows]

## Sheet: OE
geneid	Lfc	padj	NO1	NO2	NO3	NW1	NW2	NW3
AN6816	1.16047	0.0121914	92.3477	120.629	83.8411	27.3297	49.1024	36.6847
AN6817	0.532038	0.275466	41.181	47.9077	52.5444	35.8118	34.1064	20.2357
AN6546	-0.638671	0.017252	67.0615	59.6805	47.2303	86.0587	98.4689	53.27
AN6815	0.0664019	0.919291	39.253	26.1559	18.7719	32.3344	30.2062	9.27796
AN6812	-0.251553	0.557032	18.3999	11.4015	9.2138	16.9154	15.7927	7.5702
AN6813	-1.86444	1.36e-07	1.42716	1.35567	0.942601	4.01423	5.38082	2.57434
AN6542	1.27146	0.000341999	432.595	378.364	215.301	97.1592	180.265	85.8829
AN6811	-0.0493481	0.988621	0	0.046125	0.103273	0	0.126146	0.03734
AN6548	-0.279099	0.491758	113.475	113.214	85.9838	115.535	111.823	94.3433
AN6549	-0.286618	0.674783	43.2745	36.5466	41.8549	43.7936	30.46	47.8366
AN6818	-2.44566	1.28e-09	22.8658	22.8565	16.7472	148.505	118.929	44.1702
AN6819	1.37541	0.00142535	30.7263	32.0251	23.6586	12.6248	14.1009	4.18297
AN6547	-0.248951	0.607132	158.904	125.788	148.359	192.546	153.107	111.112
AN6540	-0.276636	0.59494	10.9834	7.08398	5.53692	6.168	9.20758	7.7253
AN6541	0.0585802	0.919291	13.7826	9.72906	4.89616	8.50256	10.6411	4.16784
AN8809	0.418423	0.250304	30.7511	19.9841	16.185	17.4478	18.2203	8.10302
AN8808	-1.66832	0.000155673	14.7055	9.95259	12.468	51.1878	28.9889	23.9096
AN8779	-0.176724	0.81415	0.547745	0.231457	0.37203	0.416248	0.488587	0.245415
AN8778	0.530649	0.304556	2.40547	1.32735	0.883953	1.06315	0.997254	0.592189
AN11228	-2.05848	0.699661	0	0.039518	0	0	0.172247	0
AN8803	2.65875	8.92e-08	2681.3	2598.93	2405.44	234.96	332.938	417.069
AN8774	-1.85825	5.9e-11	6.28051	6.13176	3.51141	17.1928	22.2929	10.673
AN8777	3.3134	8.8e-08	113.511	57.3314	14.2581	6.75494	5.90885	2.3597
AN8776	-5.66281	4.4e-20	0.503633	0.686231	0.699474	11.0233	42.2175	30.7491
AN11222	0.583989	0.328582	3.51085	1.86809	1.055	0.963992	1.59598	0.908545
AN8770	1.653	0.000136489	48.5067	41.5359	15.9405	8.17895	14.397	5.8705
AN8805	-0.569669	0.2331	25.3838	17.0309	21.3306	25.9715	28.3867	25.8814
AN11221	-0.279589	0.67287	91.3463	84.7934	40.2719	115.625	91.5279	27.3415
AN7815	0.979268	0.138942	19.5837	14.5075	5.03076	6.41714	9.26897	1.77182
AN7362	0.976223	0.174087	27.2247	17.3509	4.02847	6.99037	10.7202	2.92094
AN7361	-3.4705	3.97e-28	11.0683	7.08472	5.03215	64.5169	81.4987	63.0498
AN7360	-4.90645	2.23e-32	21.0917	13.289	13.7344	319.059	398.207	443.341
AN7811	-0.398559	0.631396	3.7524	2.4266	3.61249	4.97035	6.52706	1.15732
AN7366	0.787256	0.221405	30.1827	21.8782	7.02325	12.5899	13.0274	3.6905
AN11321	0.685612	0.622755	4.11317	6.79233	5.89981	0.60742	1.04593	5.77395
AN10755	1.72515	0.000798994	16.3973	12.3019	3.9146	3.40787	3.57177	1.31793
AN3305	-3.59924	3.27e-08	8.13221	13.8048	16.232	85.002	120.655	182.972
AN11329	0.861523	0.0948959	19.2039	15.5396	7.52661	7.67519	8.64465	3.5588
AN7812	-2.17082	0.000214294	6.09275	4.09197	1.8824	20.8006	23.2431	4.33587
AN7499	0.0121757	0.980339	16.0484	10.7547	6.16491	8.90235	13.345	5.58009
AN7498	-0.168328	0.693054	23.3553	14.9901	9.96082	15.5726	20.4452	9.99407
AN7491	0.23038	0.639795	58.6816	35.0536	19.8323	32.8464	28.6003	18.0957
AN7490	-0.554175	0.428088	1.78611	0.63503	0.76607	1.87512	1.57614	0.622956
AN7493	-0.465143	0.393582	11.4712	6.60135	5.43168	14.1027	7.55679	5.74769
AN7492	-0.100385	0.854431	24.0848	18.4231	10.7774	23.1325	17.1144	8.87608
AN7497	-0.616855	0.0888808	169.166	146.957	144.331	265.581	237.882	130.97
AN7496	1.19077	0.037472	67.8415	51.8553	15.9475	14.469	27.5961	8.33572
AN10754	0.397505	0.244075	56.0232	39.8427	26.6228	32.6745	28.9011	17.2953
AN2984	1.32835	0.00176672	45.4494	30.0597	12.9857	8.9874	12.9088	6.85532
AN4207	0.774917	0.0252765	101.983	116.629	67.7487	43.958	59.5994	38.927
AN7635	-1.84328	2.1e-12	136.298	97.4275	85.3873	398.204	349.815	235.364
AN7142	0.3162	0.590991	10.8155	7.28179	9.62473	9.11659	8.53304	3.13508
AN7141	1.33821	3.18e-05	18.9578	15.0861	8.03944	5.30179	5.8261	2.98296
AN7140	1.00483	0.000730007	20.1766	14.9901	9.2153	6.28271	7.84384	4.47503
AN7147	-0.754535	0.32737	13.8914	6.98665	4.28522	20.8215	13.3928	3.08211
AN7630	0.418769	0.407767	13.7767	8.55502	4.83075	6.59318	7.9722	2.88372
AN7145	0.131565	0.788972	40.8166	28.2365	27.4525	32.9236	33.0514	13.4015
AN7144	-0.737278	0.0809993	32.1567	31.5959	34.0759	47.5265	56.0976	40.4182
AN4201	0.536174	0.0960793	72.1109	56.7842	39.2138	33.9665	34.67	27.4996
AN7149	0.73096	0.0876498	16.3205	10.4837	9.93231	7.51564	9.40727	3.08767
AN7148	0.894333	0.0275947	303.407	253.9	263.687	124.288	129.387	120.891
AN7639	-1.54876	0.592882	0	0.169031	0	0.203815	0.065724	0.130701
AN7638	NA	NA	0	0	0	0	0	0
AN4203	-1.07773	0.0100513	4.96171	4.0381	3.03934	10.202	9.15772	3.48663
AN4055	1.41124	2.73e-06	962.255	965.388	585.652	266.651	294.127	228.939
AN2518	0.863249	0.0421771	31.4714	24.3598	16.0156	7.86404	14.8435	9.87478
AN2049	-0.73888	0.0953968	20.782	12.9609	8.6619	28.2606	22.9708	9.94361
AN2048	-0.328566	0.588361	71.7288	59.4848	69.4492	86.6029	54.7531	71.5927
AN2045	-0.000476047	0.998877	25.6269	24.1596	17.5161	18.2363	22.45	16.3393
AN2044	-0.173511	0.815084	41.9821	26.6435	15.7159	42.5404	32.142	9.23695
AN2047	-0.480203	0.241019	310.111	252.633	249.213	444.282	314.18	234.041
AN2046	0.120844	0.792042	18.6731	14.4893	15.7891	14.4113	15.5179	9.78376
AN2041	-1.12058	0.346093	0.850502	0.559244	0.118354	0.698205	0.323758	1.21599
AN2040	1.31615	0.031572	13.0511	7.83548	2.80579	3.34872	3.65766	1.05155
AN2043	0.375872	0.606088	35.0427	22.9833	10.9064	22.1922	19.8881	4.65464
AN2042	0.868739	0.0592151	31.2444	40.7241	35.0595	14.0353	24.9173	13.7152
AN3648	2.56951	1.52e-11	58.8441	46.6278	19.9191	6.28368	8.34059	3.33356
AN3649	0.101177	0.828392	38.6617	36.763	35.6091	31.1267	36.5928	23.625
AN3398	0.947761	0.581262	0.707149	0.552253	0.787544	0.479955	0.632796	0
AN3399	3.82198	3.37e-07	13.0844	7.56888	3.07274	0.898285	0.479981	0.077957
AN3640	-0.11218	0.849554	12.3646	7.88902	4.72314	10.4615	9.13355	3.67506
AN3641	-0.480481	0.628214	19.0025	50.5437	63.6507	27.6575	73.4511	66.7302
AN3642	0.588559	0.121225	51.479	47.125	35.6087	21.3574	31.6285	22.4671
AN3643	0.927439	0.0477972	26.3106	20.2196	7.7457	8.25563	11.3208	4.48283
AN3644	-0.400428	0.441535	95.4231	92.2735	118.988	131.161	138.545	96.4634
AN3397	NA	NA	0	0	0	0	0	0
AN3646	-0.565976	0.249421	54.4475	33.7266	33.0874	79.2732	42.9797	32.6704
AN3395	-6.54618	6.15e-06	0	0	0.02849	1.60885	1.20391	0.201155
AN10320	0.369595	0.699856	1.49179	1.13186	0.376372	0.612475	0.594673	0.583808
AN10321	-0.396824	0.449376	8.00675	4.84083	3.00181	7.60815	7.54913	2.84345
AN10322	-1.45035	0.00334841	0.890629	0.790848	0.884675	2.81444	2.48983	1.17441
AN10323	1.03235	0.17474	34.7022	16.1505	5.24666	9.58603	11.0012	2.46184
AN10324	-0.830959	0.0284372	106.959	69.1193	65.5667	175.102	121.766	76.9509
AN10325	-1.53977	0.452666	0.030913	0.052889	0.060784	0	0.217515	0.156001
AN10326	2.68414	4.05e-18	92.9435	88.7876	74.6764	12.3711	16.8676	6.90695
AN10327	1.72293	1.55e-06	28.1601	18.2841	19.0324	7.82004	6.81173	3.12677
AN10328	-2.56052	0.668947	0	0	0	0	0	0.004654
AN10329	-0.843208	0.141575	11.7213	6.94303	7.88279	23.051	9.5722	8.71678
AN_tA(CGC)1	1.81949	0.770642	0.258742	0.030167	0	0	0	0
AN_tA(CGC)2	1.35276	0.834128	0.116951	0.029253	0	0	0	0
AN_tA(CGC)3	-1.11017	0.67294	1.33407	1.6597	0.791133	0.30217	0	4.94437
AN11226	-0.374167	0.640089	70.0771	66.1296	75.7247	53.1632	59.7173	106.165
AN8802	4.50507	1.9e-06	9.47543	4.54569	1.2519	0.41037	0.126139	0.019027
AN11224	-0.626299	0.114931	31.485	25.0255	22.47	36.4362	33.1102	32.1502
AN11811	NA	NA	0	0	0	0	0	0
AN11810	0.841482	0.0675197	10.3963	8.63631	5.49941	5.80682	3.66395	2.3052
AN11813	-0.802328	0.0382386	71.9343	69.8355	69.1619	116.598	112.061	91.4092
AN11225	0.666143	0.033403	25.2691	17.9049	17.7209	12.2798	12.4666	8.39006
AN11815	-0.295518	0.618196	28.143	16.33	24.271	33.1653	21.298	19.1639
AN11814	-2.06737	0.0486839	0.218195	0.450891	0.986986	1.44135	2.529	2.50352
AN11817	-0.239487	0.91215	0.228225	0.281662	0.666776	0.090534	0.405126	0.689022
AN10379	0.198202	0.842697	92.1984	167.291	189.788	54.6734	130.753	149.505
AN11818	-0.0883764	0.936634	1.17343	0.601192	0.346963	1.14607	0.615736	0.197177
AN4984-uORF	-0.364777	0.927869	0.000226	0.000259	0.000242	0.000197	0.000135	0.000178
AN2432	-1.03607	0.0120892	74.6922	73.974	83.0629	139.055	162.289	119.477
AN8806	-0.817683	0.0691926	26.4847	21.2491	23.5779	52.5227	45.5517	18.4542
AN10288	0.68946	0.278011	8.3249	5.22698	10.9321	5.97857	5.02976	3.15191
AN11220	0.728298	0.507653	2.47763	1.77655	0.17957	0.939063	0.763634	0.398766
AN8804	0.154277	0.833478	46.3214	47.3849	73.0324	43.3743	49.7784	42.0687
AN10498	0.27332	0.645951	9.29689	4.67815	2.74495	4.49435	5.27451	1.93086
AN10499	-2.14596	0.00405561	16.9009	36.2495	39.9816	67.1606	110.863	168.45
AN10492	-0.635752	0.0234922	12.755	10.548	7.9112	16.2036	17.499	8.79023
AN10493	4.97948	0.117603	0.075802	0.137038	0.077832	0	0	0
AN10491	0.536749	0.375337	13.4911	8.75846	3.09276	5.84899	6.11315	2.53233
AN10496	0.63195	0.544602	103.086	170.147	344.328	63.9242	104.929	176.334
AN10497	1.45316	0.00159306	16.1599	10.468	4.1586	3.48785	3.98848	1.81869
AN10494	-3.85549	3.07e-25	15.7973	18.9449	18.1956	244.87	234.882	194.614
AN10495	0.465498	0.375337	16.5252	11.0295	7.5126	9.02886	10.6031	3.01446
AN2438	-1.47338	1.09e-07	21.2896	17.3891	11.7594	48.3308	40.6487	29.3428
AN10282	0.375771	0.246831	30.7969	24.071	14.6173	15.8746	19.3052	10.3174
AN4155	3.31424	0.00931278	0.627946	1.19646	0.470917	0	0.083949	0.083591
AN4053	1.50581	0.000351958	24.4261	21.9651	8.62994	4.40363	7.36837	4.15232
AN4154	0.865181	0.265493	62.2615	135.656	70.8525	16.9577	76.6769	37.3236
AN3024	-0.072083	0.976655	29.533	245.173	564.973	21.4657	172.414	538.01
AN3025	-0.52503	0.33366	44.9226	51.2875	54.9548	69.0578	59.2357	60.8337
AN3026	1.57119	6.07e-05	54.9153	51.9993	25.0087	9.37691	17.5136	10.0643
AN3027	-0.194803	0.634797	23.8899	15.6146	16.5402	19.2329	22.0363	14.129
AN3021	-0.716271	0.0303736	25.6316	26.6605	14.9893	31.8544	44.4641	20.2875
AN3022	-0.0449219	0.970027	89.588	207.76	292.311	70.8322	148.547	286.248
AN3023	0.646268	0.647124	6.46614	36.894	50.0248	5.22647	9.59872	33.1484
AN3028	-0.416034	0.221183	26.8165	19.3363	15.7637	29.0106	29.7475	13.8836
AN3029	0.672019	0.0572459	37.2357	26.7127	16.3884	12.672	19.8204	10.0464
AN4555	0.152937	0.827644	11.984	8.68512	3.00409	7.28064	7.67344	2.95042
AN4554	-1.15694	0.478733	0.182408	0.029412	0.25241	0.085438	0.376533	0.444617
AN4557	0.303625	0.586533	44.7585	44.1002	40.5093	22.256	36.3208	30.2025
AN4556	0.598263	0.177831	60.7564	48.8278	22.267	20.7133	34.8218	17.1505
AN4550	0.588535	0.220516	55.0954	33.7381	16.3005	21.1937	26.5174	10.9468
AN0618	0.249663	0.965868	0.274616	0	0	0.167734	0	0
AN0619	2.95917	0.141796	0.324277	0.235509	0.283416	0	0	0.066937
AN0616	3.48548	0.53665	0	0	0.109968	0	0	0
AN0617	-3.01098	5.89e-16	0.99692	1.12749	0.817499	8.24625	9.3612	3.93103
AN0614	-3.20002	0.00016335	2.1881	0.941601	0.185536	12.9417	10.7864	1.80333
AN0615	-4.92975	2.05e-18	0.728672	0.78847	0.325805	28.6318	16.5229	5.49564
AN4559	-0.743493	0.242298	47.5318	46.2564	78.154	73.6209	102.829	84.0027
AN4558	-0.272899	0.489663	35.6381	35.3426	28.4169	31.7744	45.2799	27.5521
AN0610	1.40507	0.00285527	33.3787	30.2053	29.2068	6.83902	12.3223	10.3307
AN0611	-6.76854	0.00193629	0	0	0	1.09852	0.601154	0.279415
AN2738	1.42575	2.75e-08	83.0222	66.9467	48.5058	20.6498	28.9794	14.417
AN10759	-0.154812	0.74167	67.0079	59.5268	37.2307	47.6292	54.649	47.1092
AN12238	-2.43384	0.000472719	0.256423	0.191205	0.218931	1.10236	0.669853	1.17732
AN12239	-0.0132398	0.980725	7.79159	5.33776	5.09752	7.0079	7.17313	2.5188
AN12230	-0.00109104	0.998517	31.04	21.8203	14.2799	26.8796	22.6839	9.23685
AN12232	-1.18546	0.130551	16.8437	37.5914	35.4326	27.9186	75.2351	73.5484
AN12233	-1.57814	1.29e-05	43.3029	29.3126	23.3891	118.785	75.875	51.1696
AN12234	-0.294746	0.720685	2.50421	1.51789	0.66341	1.56593	2.25681	0.968749
AN12235	0.160125	0.881506	34.4173	51.2991	54.7376	12.4684	39.5068	51.2635
AN12236	0.118275	0.922278	6.78178	6.07375	6.5479	1.42277	3.81262	8.15748
AN12237	0.832588	0.214943	132.783	180.815	173.378	44.6012	91.7697	94.0083
AN5394	-4.93074	0.00277683	0	0.031561	0	0.256252	0.619162	0.172407
AN5395	0.226617	0.946802	0	0.067615	0.099454	0	0.16222	0.006979
AN5396	-3.79446	3.18e-10	0.413377	0.331936	0.622923	9.05539	6.36263	2.94911
AN5397	-6.33285	1.34e-06	0.015725	0	0	0.407766	0.551362	0.205523
AN5390	-0.109113	0.766982	14.8689	10.4979	8.49907	11.5784	13.3416	6.78362
AN5391	0.0269631	0.970033	7.15064	4.56864	4.70047	7.72354	5.212	1.80941
AN5393	-8.25255	2.74e-06	0	0	0	1.17602	1.89171	0.253711
AN5398	-0.832282	0.849487	0	0.075169	0.078547	0	0	0.211277
AN5399	-1.17853	0.00446408	10.6161	11.8229	12.7327	25.8304	31.5311	16.0797
AN4036	-0.0181524	0.964738	19.2605	13.1109	10.3619	14.7955	13.0461	8.82385
AN12169	-0.567475	0.67071	47.9433	133.663	279.878	60.8683	154.87	360.846
AN2973	-0.464374	0.232913	11.0855	6.90956	6.05059	11.8302	12.2169	5.17395
AN5170	-0.207456	0.818195	3.61084	2.11998	0.580333	2.40716	2.88323	0.806763
AN5171	-0.604094	0.552736	2.89265	2.37494	3.94693	3.29904	2.04585	5.87551
AN5172	0.100836	0.837972	18.9919	14.7288	10.1914	11.3585	11.4147	10.586
AN5173	0.651293	0.0916192	6.10104	3.75368	3.45073	2.4513	3.38571	1.5435
AN5174	0.284738	0.452666	27.9773	20.5304	12.1891	15.8858	17.7162	8.82182
AN5175	2.88694	2.19e-07	13.3932	9.03043	3.9268	1.04897	1.74277	0.332277
AN5176	-0.0589632	0.925861	2.08196	1.66133	0.908928	1.77085	1.45962	0.870726
AN5177	0.776068	0.136425	8.51102	5.32245	3.48573	4.35344	3.05935	1.32654
AN5178	0.222233	0.666599	17.0585	13.3296	10.1266	14.2917	11.9108	4.82616
AN5179	-0.299026	0.6636	10.8315	5.60265	3.44587	10.6811	7.39817	2.85174
AN7828	-0.975264	0.00326549	4.30328	4.29883	3.02562	7.0686	9.0201	4.18145
AN0846	0.616457	0.281026	21.9216	14.9081	12.6703	5.74723	10.0013	9.96909
AN7820	0.50691	0.526423	68.8005	37.9212	11.9695	27.925	35.3094	7.77928
AN7821	-2.04955	1.46e-05	24.7837	17.3057	12.6034	88.9696	94.8729	22.5479
AN7822	-1.91631	6.59e-06	292.734	187.843	125.212	991.119	709.215	292.942
AN7823	0.809045	0.18526	21.3155	16.7544	5.57144	9.66553	8.65535	2.94613
AN7824	-1.6666	0.00727183	7.22537	4.05286	2.73733	16.9912	20.1859	3.22636
AN7825	-1.93424	0.00359318	3.8365	2.21585	0.775649	7.59826	13.032	2.12991
AN3697	-0.806411	0.0251726	12.7358	12.5274	6.52313	14.3072	19.6483	12.5869
AN7827	0.467967	0.487989	7.48276	5.61052	9.98475	6.39178	6.88237	2.76699
AN1259	-0.222385	0.5985	30.3539	20.2966	17.2672	30.707	24.7149	13.5483
AN1258	0.881188	0.0747297	28.9737	23.9678	9.72923	8.09303	15.5582	5.45464
AN1251	-0.263815	0.700688	60.201	29.4797	14.8298	48.1512	41.4933	15.5548
AN1250	0.671926	0.451229	553.332	1071.32	761.577	143.59	538.587	554.341
AN1253	1.09778	4.52e-05	51.9133	46.3438	29.3341	19.1323	18.2143	12.9466
AN1252	-0.10038	0.905988	4.84198	2.35815	1.58096	3.02621	3.98993	1.11245
AN1255	0.33087	0.50107	50.7231	31.5297	18.0316	22.9898	33.1624	12.1269
AN1254	-0.42348	0.163742	29.9953	22.1789	16.6961	29.4185	34.5989	16.4282
AN1257	-4.39733	1.11e-26	1.03899	0.908634	1.20437	22.9459	19.3507	16.4665
AN4486-uORF	-0.364777	0.927869	0.000452	0.000353	0.000336	0.000379	0.000317	0.006185
AN12256	-1.67848	0.00176024	2.84821	1.48577	0.791631	6.99106	4.65561	2.13744
AN5157	0.589565	0.0906307	30.9745	32.1132	17.1102	14.7304	20.9351	10.3385
AN9349	-5.29315	0.00599529	0.063372	0	0	0.137037	1.59812	0.523615
AN9348	-3.28871	1.11e-25	2.29829	1.81847	1.73383	20.336	22.2043	9.31595
AN9343	-0.209706	0.904845	0.287582	1.51167	6.46794	1.30184	3.40604	4.45291
AN9342	0.971811	0.117312	50.6782	35.2534	11.9321	16.3904	21.398	5.23395
AN9341	1.05052	0.790644	0.105674	0.050864	0	0	0.068961	0
AN9340	0.703588	0.430836	373.396	723.282	385.224	76.5881	544.861	203.609
AN9347	-3.2006	0.00910357	0.154198	0.11478	0	0.721718	1.09531	0.281391
AN9346	1.62227	0.305501	0.449245	0.251924	0.167316	0.119234	0.143727	0
AN9345	-3.26904	0.568778	0	0	0	0	0.05216	0
AN9344	-2.5972	0.499751	0.002525	0.017663	0	0	0.137251	0
AN6159	-0.399106	0.634105	21.6481	9.01686	3.57385	16.5471	16.814	4.35989
AN6158	-2.69556	9.03e-19	27.7199	24.061	21.418	181.484	165.346	79.9061
AN6157	-1.31914	1.39e-05	29.2018	19.5424	18.2577	59.8194	49.4929	34.2085
AN6156	-3.40341	2.32e-07	0.813121	0.261002	0.788364	10.3794	4.86472	3.16196
AN6155	-0.42725	0.701797	0.538503	0.417389	0.927709	0.836125	1.12549	0.495428
AN6154	-0.975509	0.147178	3.71094	2.1271	0.785771	5.50093	3.50258	1.7302
AN6153	-2.48185	0.47722	0	0	0.208701	0	0.403147	0.683421
AN6151	1.56448	5.26e-05	45.6992	29.8098	18.7836	8.91047	8.2724	8.14282
AN6150	2.02162	0.000234365	27.2543	24.1756	5.83518	3.60046	5.99101	2.18729
AN0964	-1.08839	0.0505919	27.9822	24.9961	8.2889	47.6742	50.3255	15.0331
AN0293	0.0478026	0.96932	46.1879	132.645	218.28	41.107	137.986	163.405
AN2250	-0.116885	0.936549	0.88693	0.530377	0.779781	1.34256	0.967088	0.065425
AN0965	-0.123084	0.841877	26.0883	18.2568	19.2265	27.1371	15.64	16.1074
AN2252	-1.32566	0.000700439	4.94792	2.91299	1.76225	8.16631	7.55811	4.35184
AN2253	-0.658183	0.731942	4.19723	2.41947	2.1331	7.48061	5.91813	0
AN2254	-4.26923	0.000156838	0	0.14103	0.125759	1.34973	2.42237	1.40691
AN2255	-1.05921	0.00060091	1.73151	1.18307	0.947139	2.74229	2.3596	1.6915
AN2256	0.528006	0.333196	6.37156	4.57863	1.84356	2.46792	3.63597	1.37699
AN2257	-1.16385	0.0372701	6.89643	6.21796	9.44137	11.1842	20.5931	13.8324
AN2706	1.40353	0.738676	0.132868	0	0.065187	0	0	0.046402
AN2259	-0.244734	0.746714	24.5947	20.9963	12.3132	8.94875	23.9576	21.2176
AN2704	-1.48532	0.00112098	1.52413	1.19952	1.0304	3.31215	4.99826	1.37527
AN2705	-0.162295	0.850083	1.66884	0.944429	0.37583	1.20306	1.14408	0.440492
AN2702	-0.0479652	0.913431	1350.17	977.2	579.279	985.693	1006.48	548.056
AN2703	0.00105496	0.998517	49.5665	54.333	61.5505	51.084	60.7663	38.222
AN2700	0.734655	0.279285	20.3846	14.7354	4.5906	8.46139	9.64396	2.41893
AN2701	2.15522	0.00360774	118.416	80.1532	10.1223	11.7373	18.7955	7.0337
AN12250	NA	NA	0	0	0	0	0	0
AN1812	1.20638	0.00618233	2239.48	1594.08	894.414	796.199	747.542	251.268
AN3259	-3.06711	0.526841	0.035931	0	0	0	0.259275	0
AN3258	-0.591388	0.103966	67.1409	66.6452	50.6284	87.7386	118.152	45.9071
AN3253	-3.93985	0.476322	0	0	0	0	0.069584	0
AN3252	-3.9774	0.471978	0	0	0	0.032049	0	0
AN3251	0.973189	0.259389	5.581	2.55163	2.72403	2.98166	1.73575	0.334959
AN3250	0.739922	0.502531	1.40587	0.50341	0.548487	0.531919	0.750905	0.063769
AN3257	-8.7568	3.41e-08	0	0	0	1.0254	0.8739	0.248866
AN3256	-6.90526	0.029819	0	0	0	0.145651	0	0.207091
AN3255	-1.94385	0.0457294	6.05842	11.1732	28.5526	23.6987	51.4092	81.1515
AN3254	-5.63217	0.174845	0	0	0	0	0.049289	0.090691
AN5056	-0.782648	0.763846	351.904	2786.99	12332.6	100.321	2234.81	19040
AN6544	-0.581034	0.207668	146.167	121.081	147.714	224.436	174.693	147.698
AN7143	-0.0465411	0.916363	25.3142	17.0544	17.0707	17.9774	23.2921	12.4055
AN7634	-5.02687	0.00105417	0	0.15718	0	0.917999	2.04028	1.31593
AN7637	-6.81597	1.6e-20	0.007504	0.01413	0	0.494946	1.1115	0.520639
AN7636	-1.30936	3.08e-05	12.4741	10.3414	10.1464	25.9487	26.0922	18.8696
AN7631	1.53041	0.00326919	23.864	16.1315	5.35807	5.15875	5.65404	2.24169
AN7146	1.13001	0.00217538	52.9772	41.5807	25.401	11.9503	21.7465	12.2096
AN7633	0.210521	0.603071	13.4329	11.2125	8.65648	10.4407	8.27825	5.9683
AN7632	1.02013	0.0130378	159.7	108.123	53.2321	48.5667	61.7083	24.2646
AN4022	1.38051	0.0048041	17.104	13.516	4.73475	2.97766	4.74536	3.09813
AN4708	-0.45621	0.24218	7.82914	4.42479	3.71762	6.68596	7.27808	4.45785
AN4709	0.619519	0.156133	35.4973	41.9884	29.5585	15.9633	25.9617	17.8287
AN4700	0.933428	0.00591623	75.1044	62.1713	30.846	24.6314	32.902	16.6899
AN4701	-2.02754	1.31e-07	12.0399	7.60457	3.94986	31.3276	35.634	14.6169
AN4702	-1.92489	9.29e-05	120.394	69.2998	30.5634	308.902	295.109	102.929
AN4703	-6.15143	0.0929703	0	0	0	0	0.456875	0.151068
AN4704	-0.644026	0.369658	4.38079	6.25513	4.16573	6.83247	4.58788	7.40472
AN4705	1.92275	0.000800174	27.5904	23.4389	5.98194	2.72588	5.93492	3.31077
AN4706	0.830531	0.0434996	18.8534	16.7442	7.232	6.99298	6.76959	5.64445
AN4707	-0.248774	0.599658	55.3074	45.9388	52.2536	69.6282	58.9889	35.7756
AN9501	0.423526	0.493698	17.7377	11.6406	7.7469	12.0359	9.67531	2.9178
AN9500	1.14149	0.00826809	169.668	144.294	67.7832	48.7167	78.4093	24.4628
AN9505	-1.98533	0.0040276	1.36299	1.45226	2.69819	11.2129	5.79424	4.15172
AN9504	0.985226	0.0752817	17.3822	11.9196	3.63583	4.56437	6.04276	2.90596
AN9507	NA	NA	0	0	0	0	0	0
AN9506	1.18963	0.0152412	18.9098	11.4704	5.94348	4.8826	6.85018	2.00671
AN9509	0.0664527	0.916363	80.9957	78.573	90.2631	63.4426	79.573	65.3129
AN9508	-6.6156	0.00318291	0	0	0	0.210373	0.20251	0.248857
AN4304	-0.731379	0.154732	60.7397	54.2747	77.3702	95.9427	104.837	84.392
AN4657	0.0660384	0.913995	38.5982	58.6608	33.1126	30.7006	46.1796	30.5135
AN4306	-0.287032	0.449807	41.6433	32.7146	27.0193	46.9317	35.7993	24.2491
AN0281	1.10211	0.00325285	43.6073	37.7689	20.1502	11.6707	20.7325	8.44056
AN0280	0.813068	0.00321385	35.8104	31.9947	19.7686	16.8337	16.4702	9.50362
AN0283	-1.5855	0.00459904	12.3464	14.3146	11.4294	17.4768	43.3086	35.1317
AN4655	-0.346678	0.59889	186.601	200.191	257.757	180.535	304.6	240.401
AN0937	-0.397664	0.408476	7.01865	4.33421	2.34871	6.13336	6.01505	2.96853
AN0936	0.490372	0.104733	20.0727	13.4593	11.7335	10.1448	11.3919	6.28298
AN0935	0.275317	0.692618	23.7403	17.5311	23.7552	15.4641	12.334	17.0059
AN0286	-0.477078	0.5593	74.4085	107.987	88.1084	51.3821	112.076	141.709
AN0289	1.27373	0.000280902	55.1259	59.059	29.3325	15.6645	24.7384	11.0664
AN12424	-1.28851	0.00130222	44.6965	26.9554	17.9806	85.1127	65.7978	35.1264
AN12427	-0.0375193	0.971281	54.4067	67.7722	96.9859	27.8147	57.752	98.1051
AN0938	0.34319	0.348508	15.6055	10.8808	8.68132	10.0202	9.39954	4.73086
AN12423	1.02476	0.133856	4.36867	3.22545	4.15991	2.47485	2.15386	0.730048
AN4301	-1.27181	0.00968411	48.9999	42.0362	59.8285	118.779	99.4112	101.108
AN4650	2.20827	7.03e-05	44.6527	67.946	53.7205	5.55401	15.1517	10.5537
AN10689	2.53682	1.18e-05	79.6843	47.819	12.3843	6.30952	9.91673	3.49561
AN10688	NA	NA	0	0	0	0	0	0
AN10687	-2.56827	0.0549978	0.329851	0.315966	0.343523	0.913808	0.195926	3.15731
AN10686	0.126069	0.791478	36.6372	27.997	17.4667	28.9003	23.9977	12.047
AN10685	-0.677511	0.0214094	111.907	82.3554	57.3276	117.616	129.507	89.1717
AN10683	-0.167621	0.924506	3.34584	33.7877	72.7936	7.96343	40.6682	62.2151
AN10682	0.51115	0.558243	75.9971	123.524	110.969	27.9219	65.3163	85.1094
AN10681	-0.54108	0.218293	620.103	533.854	466.634	1030.86	696.242	384.595
AN10680	0.213031	0.730673	40.1865	26.5102	12.1375	24.3596	24.8907	8.84321
AN5007	-0.0890092	0.865333	29.4691	20.7746	17.361	28.6633	24.8565	10.483
AN5008	-1.08162	0.0246067	88.6253	80.1827	93.3592	183.537	134.464	156.584
AN5009	1.51841	0.0138107	68.2676	50.7366	11.2542	14.883	16.6122	6.10468
AN1884	-1.29581	0.00514993	2.53487	2.53022	1.2627	5.42155	6.55151	1.96182
AN1885	-1.40682	0.00374218	0.910562	0.823527	0.529073	2.08817	1.85798	1.21657
AN1730	1.00017	0.0400817	11.9612	7.60302	4.35417	3.97017	4.97237	1.48275
AN1887	0.566512	0.276001	2.23619	2.10759	1.67978	0.897547	1.56631	1.01831
AN1880	2.28357	1.06e-13	151.999	135.027	70.897	18.7073	28.6666	14.8645
AN1737	3.29818	0.00627758	1.63592	0.900539	0.838645	0	0.099062	0.142259
AN1734	-2.29476	5.72e-05	9.46278	12.3483	9.83876	26.9442	42.3983	56.0528
AN1883	0.702729	0.110232	48.1911	36.4802	16.4273	15.0612	24.1356	12.2592
AN1738	0.273949	0.933378	0.262833	0.161447	0	0	0.156064	0.092833
AN1739	-0.914344	0.781562	0.309205	0.187304	0.14189	0	0	0.780912
AN1888	0.798135	0.0477972	9.1056	7.08652	4.21006	3.29018	3.45955	2.83037
AN1889	-2.01944	0.241975	0.271733	0.175958	0	0.869447	0.60556	0.068637
AN6702	0.0114115	0.985619	18.0275	14.6821	6.2991	7.9024	17.1897	7.39982
AN6703	-6.29607	1.76e-13	0.046552	0	0.031126	2.52084	3.06373	0.688995
AN6700	0.860351	0.0864821	203.598	120.412	52.9447	48.2228	83.2633	38.3573
AN6701	-0.760706	0.00469506	90.9412	69.6301	61.3922	115.537	141.212	73.2895
AN6706	-0.71584	0.0689831	19.0507	12.2563	9.73571	26.5493	22.3293	10.1191
AN6707	-0.572326	0.210305	9.4726	6.8781	4.68827	13.2743	9.41774	4.58589
AN6704	-1.76206	0.167758	2.79088	14.2537	46.1209	20.7566	64.1004	110.006
AN6705	0.901495	0.019407	41.1419	28.0527	16.0444	10.5699	17.5946	9.62176
AN6708	0.06262	0.910154	48.3243	41.5316	20.0356	29.8718	44.4378	16.7578
AN6709	0.639472	0.214117	24.1939	19.6423	7.14655	7.42059	12.5496	6.74116
AN4964	0.31198	0.738979	1.44225	1.09832	1.46774	0.621798	0.842255	1.15606
AN4965	1.52702	0.0076446	42.5511	33.8436	8.92309	6.02889	12.6255	5.49084
AN4966	-0.0385768	0.977943	43.865	107.433	260.597	49.6002	82.0826	225.709
AN4967	0.281949	0.538238	43.0208	35.3057	42.2548	33.806	34.7536	20.771
AN4960	1.03851	0.0171517	38.3325	22.8159	11.0005	11.6862	11.2454	5.97726
AN4961	-0.48556	0.546568	27.3547	12.5412	12.575	41.6773	14.135	8.28262
AN0423	0.287043	0.67287	65.5387	38.2124	25.5456	48.5662	33.3806	11.0783
AN4963	2.81522	7.12e-07	30.258	24.5562	5.19653	1.86683	3.06515	1.78585
AN0429	-1.01713	0.0302587	106.207	87.8527	104.737	202.406	147.727	166.51
AN2511	-1.7736	2.74e-06	35.7102	23.4786	19.6681	112.269	65.643	51.3682
AN8630	-1.18621	0.00774841	27.8544	18.5314	16.7764	65.8207	41.811	20.2515
AN8631	-1.06829	0.0392162	19.6837	15.8097	18.1008	49.8016	24.3064	24.3925
AN8632	-7.58949	3.24e-05	0	0	0	0.174466	0.092277	0.094273
AN2510	1.81324	0.00307329	13.3683	6.93915	5.10488	3.73722	1.58266	0.854734
AN8634	-3.24164	3.5e-26	2.84625	2.37113	2.42612	24.3154	27.5447	13.3856
AN0394	-1.01503	0.00895997	9.51366	7.04769	3.91026	12.5088	10.8606	9.92575
AN8636	1.3778	0.364268	84.295	892.329	1355.18	19.3171	246.967	489.238
AN11799	-2.24017	0.000256053	0.897365	1.25077	1.69843	5.83068	5.63407	5.05248
AN8638	-2.24348	0.000101478	172.492	241.644	310.007	728.816	1175.67	1120.92
AN11797	-0.498817	0.41701	1717.09	1429.06	1492.77	2468.52	1167.56	1828.68
AN11794	-0.417749	0.428557	4.74855	3.70456	3.21915	6.68425	5.1976	2.1847
AN11795	-0.629095	0.2067	8.25834	5.17683	4.04273	10.1327	10.5374	3.40876
AN11792	-0.899855	0.169806	6.73057	3.88284	1.37075	7.50901	8.7553	2.60703
AN11793	0.0743761	0.980339	6.45695	5.03634	0	2.99143	4.54787	1.26515
AN11791	-6.22813	0.0128394	0	0	0	0.309043	0.182487	0.347729
AN1088	0.945129	0.125004	57.4301	46.862	67.5637	19.8943	24.31	30.5984
AN1089	1.4247	0.0299997	296.526	521.543	354.068	58.6302	162.567	144.889
AN1084	0.379909	0.201505	79.9791	68.1637	47.2637	43.8122	57.9596	28.7462
AN1085	0.719224	0.187766	140.866	170.898	145.741	59.8883	85.3685	87.3894
AN1087	0.930842	0.0067061	70.1713	50.8108	34.1666	30.055	28.425	12.4638
AN1080	-0.392882	0.296133	24.0199	15.2372	12.4651	23.5209	24.4993	11.1701
AN1081	-0.774336	0.0963055	30.8926	17.1977	17.3965	48.9196	31.2012	17.7044
AN1082	0.182943	0.584454	44.9414	34.4947	25.2509	28.0335	35.0083	17.0427
AN1083	-1.01651	0.0594213	19.5779	11.6533	16.0987	44.0376	20.9994	19.1652
AN6830	-8.40938	2.97e-07	0	0	0	0.270985	0.699817	0.425936
AN6831	-1.19543	0.0249305	0.714924	0.853379	0.319932	1.4901	1.25035	0.884054
AN6832	2.09454	0.00127695	17.6379	8.39996	2.6567	2.18951	2.65335	0.720894
AN6833	2.56904	0.240129	0.699379	0.803977	0.275016	0	0.282089	0
AN6834	-2.52222	2.26e-13	1.48427	1.20231	0.705026	5.95609	7.95635	3.14629
AN6835	-0.333544	0.797819	4.54544	11.8284	29.8213	7.10828	24.0632	23.6617
AN6836	-3.0459	2.13e-19	2.78806	1.50059	1.67136	14.6026	18.7253	9.58246
AN6837	-0.501948	0.27008	8.67066	6.09067	3.35411	9.90958	7.55388	4.20829
AN6838	0.760655	0.0307984	129.345	87.484	63.0997	57.6894	61.909	25.013
AN6839	-1.54855	2.92e-05	1.77557	1.48885	1.31581	3.88092	4.26834	3.29126
AN8757	-0.0376767	0.964186	7.48824	4.63258	1.2115	4.48928	4.52829	2.07118
AN8756	0.690393	0.394153	34.4506	16.2211	4.79571	13.0829	12.0552	3.34372
AN8755	0.641807	0.0342088	85.135	69.9929	62.3423	39.0284	53.2287	29.6855
AN8754	-0.351461	0.511445	18.7255	17.2883	17.7614	17.6558	20.3169	20.0204
AN8753	0.970005	0.0524046	81.2326	52.3608	25.4823	30.4723	29.5108	9.88312
AN8752	0.781515	0.114315	304.899	197.959	133.206	167.409	103.534	49.7594
AN8751	0.625262	0.156778	65.4447	59.9208	27.3986	34.0199	38.132	14.1681
AN8750	-0.382341	0.661223	113.508	156.912	249.763	134.96	220.536	243.531
AN4073	-0.128685	0.770219	363.174	309.446	294.509	365.189	314.387	238.492
AN8759	-0.85483	0.212779	5.39532	2.90862	1.16164	5.65444	6.9001	1.94646
AN1453	1.1706	0.00652046	28.3874	18.0366	8.71927	7.92937	9.09775	3.65778
AN1452	0.239269	0.838947	10.6965	44.0791	36.9303	8.32164	32.2473	28.0848
AN11243	0.685941	0.0162607	15.3693	13.7022	11.1974	7.71443	9.00198	5.17745
AN11244	0.154408	0.81819	173.394	208.688	252.317	159.092	192.927	157.295
AN11245	-0.219986	0.67287	5.42313	4.21968	2.94087	5.44753	5.50884	2.05997
AN11246	1.51932	0.00149736	246.779	176.729	93.8336	71.5677	67.9395	19.6043
AN3392	-6.82717	6.31e-06	0	0	0.00885	0.64924	0.541082	0.113257
AN1450	0.51618	0.105664	581.127	460.969	296.463	321.293	333.755	157.347
AN3393	6.23433	6.9e-05	0.420143	0.799978	0.976197	0	0	0.017521
AN1457	0.675408	0.235997	20.6615	15.3248	5.37456	9.77316	8.13099	3.72369
AN3390	-5.25399	0.316385	0	0	0	0	0.237438	0
AN1456	0.74807	0.0437089	20.7542	15.9765	9.15855	6.65649	11.1558	5.34729
AN3391	-2.99222	0.156341	0	0.084241	0	0.323288	0.208563	0.068364
AN1903	0.245363	0.954655	0.6265	0.273775	0	0	0	0.405302
AN3396	-2.65709	0.221405	0.073084	0	0	0.106192	0.198272	0.043631
AN1454	1.26259	5.2e-06	24.2271	17.4387	11.5106	7.39961	7.29021	4.13492
AN12315	NA	NA	0	0	0	0	0	0
AN3394	-6.00158	3.45e-07	0.084392	0	0	1.78145	1.88696	0.677655
AN1808	-2.99989	4.68e-07	0.305078	0.122389	0.088324	1.55517	1.53513	0.520324
AN11306	0.410947	0.672011	17.8711	43.4126	61.5536	26.3688	24.5608	32.3711
AN11301	-3.95994	0.05491	0.383113	0	0	1.0186	0.652251	2.50346
AN11303	-0.516869	0.228332	104.944	97.3022	102.349	158.621	126.984	99.0185
AN1809	-2.62827	1.34e-20	6.89215	4.9936	4.14366	32.4748	38.9441	16.4252
AN5615	-5.97489	1.62e-09	0.177126	0	0.031085	3.11184	4.95922	2.45122
AN5614	-0.0532111	0.949774	6.64233	6.17223	1.48401	4.01003	6.85746	1.8568
AN5617	0.0772926	0.874446	14.8616	10.8036	9.87872	13.3202	10.6579	5.78428
AN5616	0.343189	0.500172	11.6383	9.05415	6.42373	4.52009	10.0193	4.09413
AN5611	-1.39977	0.00270905	94.7048	112.927	123.549	380.088	257.683	169.398
AN5610	0.844033	0.211733	8.42208	6.13694	1.61765	2.32425	4.09091	1.17753
AN5613	0.787413	0.00206735	62.6036	52.0507	37.0642	27.4208	33.0348	16.2151
AN5612	0.487755	0.167568	14.9493	11.5515	8.83982	8.91318	9.34271	4.03324
AN5619	0.209575	0.617373	32.4379	21.1821	15.3707	19.2655	23.1263	9.5064
AN5618	0.939139	0.000988777	35.0694	28.7547	17.5343	11.898	14.9606	8.91604
AN1804	1.05247	0.514614	0.071869	0.141567	0.109083	0.022005	0.114265	0.014984
AN5878	0.959637	0.0154541	42.479	36.6355	34.5312	15.1124	18.0624	16.0577
AN7619	-1.58294	2.93e-08	197.624	177.086	144.712	494.479	633.503	269.96
AN7618	-1.84383	0.140071	0.46508	3.16274	9.92295	6.09818	18.4684	21.8793
AN7617	-2.10576	1.8e-06	44.3255	34.3335	16.8542	181.706	102.772	63.1714
AN7616	-4.82069	5.88e-07	0.247697	0.109083	0	2.17916	3.06387	2.24983
AN7615	-0.630603	0.07631	50.1205	36.9965	24.2363	63.5027	58.7015	27.3459
AN7614	-5.68389	1.61e-12	0.056539	0.037849	0	1.79169	1.69154	0.822099
AN7613	-2.47208	2.63e-05	0.168193	0.216048	0.123259	1.18393	0.58164	0.63328
AN7612	-5.40246	2.33e-06	0.091772	0	0.600438	9.44045	17.4009	6.85779
AN7611	0.280472	0.743672	10.3735	11.9464	16.2717	5.23071	11.3133	10.9631
AN7610	1.41135	0.0331521	71.5229	44.1969	11.9939	16.7984	18.9053	4.83272
AN2067	1.29414	0.00219299	51.8088	46.835	21.7493	10.1118	17.7664	12.0515
AN2066	0.942253	0.00553049	96.2217	97.0588	64.7957	32.944	48.1538	32.7213
AN9086	-1.15346	0.00134024	58.7749	40.4334	25.9693	108.488	84.4537	45.1646
AN9087	1.93141	8.41e-06	84.8509	52.0614	21.468	10.5788	14.5725	8.25074
AN9080	-0.0625572	0.869107	103.409	76.5156	68.422	77.4679	94.7414	53.2324
AN9081	0.424411	0.337804	44.282	31.9525	14.8327	18.9059	22.2276	14.1515
AN9082	-0.172441	0.731169	114.999	84.9733	47.1349	104.385	94.0982	41.3489
AN9083	-1.53465	3.62e-05	197.302	96.3211	70.6997	349.039	360.376	176.315
AN5190	-2.93279	3.29e-05	0.124538	0.284561	0.286411	1.00251	2.22329	1.59424
AN9088	0.100859	0.927869	0.691136	0.766244	0.26837	0.585003	0.451863	0.30135
AN9089	0.509799	0.420716	10.2309	8.0597	2.45278	3.33594	4.71499	3.39282
AN2069	-0.245036	0.563886	247.229	189.285	200.279	282.555	238.014	148.636
AN2068	0.810215	0.116772	30.4365	23.0451	7.88159	8.61876	13.5912	6.49202
AN10756	0.380514	0.452035	43.4636	34.3282	14.9482	20.2732	29.7631	10.9487
AN10751	2.05488	0.000114267	107.263	133.302	83.7737	11.3557	29.9664	23.3922
AN10753	-0.704641	0.248005	55.2026	26.6029	20.656	79.7382	43.5872	20.1802
AN12018	NA	NA	0	0	0	0	0	0
AN10020	0.371036	0.273706	79.0821	58.2534	38.9871	35.5516	51.1662	28.4777
AN11223	NA	NA	0	0	0	0	0	0
AN2391	1.36857	0.00137553	35.268	36.461	18.1137	6.91599	15.3943	7.37934
AN2390	0.675779	0.129012	5.12005	3.47429	3.36863	3.01259	2.34691	1.24986
AN10308	-0.87767	0.000744276	15.2432	12.3005	9.14566	22.7595	22.3089	13.121
AN2392	5.66922	2.29e-06	3.7004	2.39106	0.984927	0	0.11954	0
AN2395	0.649705	0.0709896	1284.7	1228.05	663.678	565.377	606.253	492.925
AN2394	NA	NA	0	0	0	0	0	0
AN2397	1.52498	6.78e-06	39.5396	37.3804	16.906	9.92071	9.97353	7.02495
AN2396	1.09834	0.000585343	37.9752	37.5825	32.2433	15.7782	16.1988	11.7578
AN2399	NA	NA	0	0	0	0	0	0
AN10303	-0.816972	0.590044	56.0431	277.941	586.866	62.9707	374.6	923.004
AN10300	0.323249	0.509666	11.1972	14.3505	7.91351	6.45483	11.2321	5.65963
AN10301	-0.667415	0.116508	16.9886	11.7016	5.61305	17.8549	17.5466	9.77477
AN10306	0.487727	0.327779	73.5555	57.4112	39.7452	23.8377	40.8819	33.8884
AN10307	0.947589	0.00483451	50.7274	49.7164	37.4724	18.0052	30.2048	14.8147
AN10304	-0.0551908	0.910875	7.77101	5.19209	4.86432	6.51917	6.6984	3.1389
AN10305	-4.05658	2.21e-25	4.86995	3.12323	3.25663	63.7033	43.6046	48.3103
AN0827	0.466043	0.274961	37.1718	34.6018	33.273	18.8344	30.3273	17.8489
AN10028	-0.678267	0.0406081	23.5604	22.9164	13.5085	25.8775	38.827	18.5636
AN11879	-3.37579	0.000284258	0.367198	0.259879	0.126471	2.38176	1.20315	2.77047
AN11878	-1.0112	0.00698946	1.92681	1.63171	1.67828	3.00057	3.72484	2.49736
AN11873	-0.339267	0.602721	4.14211	2.04897	1.57988	2.10739	4.61233	1.68458
AN11872	0.733605	0.572624	0.561855	0.591711	1.5264	0.448684	0.277666	0.676046
AN11871	-7.20911	2.73e-17	0.188199	0.124046	0.64272	33.4755	24.4481	66.6051
AN6917	0.191291	0.737028	10.5755	5.88375	7.1874	6.97694	8.59642	3.18091
AN11877	3.61358	0.519594	0.161237	0.17406	0	0	0	0
AN11876	-1.54353	0.109528	0.328317	0.346889	0.504933	0.912461	1.84322	0.629775
AN11875	-0.444468	0.690751	2.14868	1.64267	1.05638	2.32828	0.635527	2.05699
AN11874	-2.1132	1.92e-08	4.88776	3.90819	1.69787	10.9925	17.2733	9.25415
AN_tM(CAU)8mt	-1.33593	0.83758	0	0	0	0	0	0.009322
AN11710	-1.5346	0.431022	0.257356	0	0.358342	0.30535	0.819363	0.544496
AN6916	-0.78745	0.15623	11.0454	9.16194	12.3402	22.7584	13.0603	13.7296
AN0318	-0.116551	0.728287	9.55387	8.20357	5.6998	7.90757	8.94769	5.06531
AN3622	0.669818	0.0618928	67.1306	61.4118	52.764	28.4758	44.5513	26.2839
AN3623	0.117549	0.821229	77.7944	52.4656	39.2454	62.3194	52.1141	22.6298
AN3620	-0.157016	0.700124	36.5597	28.42	17.5486	31.9354	26.5508	18.6271
AN3621	-0.211625	0.630838	30.1851	18.5517	17.0221	27.6898	20.8681	15.8408
AN3626	0.624613	0.0896959	22.7021	13.9674	9.89705	7.63436	10.7682	6.61102
AN3627	-0.115826	0.941657	192.271	728.687	1529.41	113.292	882.319	1334.85
AN3624	0.809741	0.202683	33.519	20.8764	8.73474	11.8386	16.0216	3.50869
AN3625	0.542796	0.0930654	31.3559	24.1603	15.9593	15.1862	19.0145	8.41394
AN3628	-0.0566106	0.891717	28.655	23.5462	19.2413	20.8727	24.5891	17.6297
AN3629	-0.19623	0.739895	45.8091	38.8726	51.7369	58.8491	44.1142	36.6545
AN4393	-1.36598	0.0991911	1.64277	0.92399	0.938292	5.22102	1.6075	1.18567
AN4392	-0.904167	0.0760733	3.37799	3.20905	2.15433	5.96778	3.81978	3.88067
AN4391	-1.10849	0.0249179	8.21095	7.34564	8.57748	13.8059	14.4314	15.8131
AN4390	0.752952	0.089689	832.489	769.672	392.111	291.649	559.342	189.15
AN4397	0.104828	0.797561	33.0612	25.2587	22.4684	20.3047	27.1874	17.0587
AN4396	-0.807275	0.0217924	155.136	108.687	106.903	252.548	190.987	123.594
AN4395	0.602699	0.0544052	142.924	107.893	62.5444	63.847	72.4645	38.3827
AN4394	2.297	4.16e-05	63.8901	23.5676	12.1944	7.48484	6.20309	2.75645
AN4399	-0.249142	0.55837	78.7988	62.6293	60.0088	73.4524	70.1267	59.8186
AN4398	0.210245	0.730423	28.1546	23.3294	30.8414	18.8968	22.6432	20.1903
AN2935	-0.50383	0.156462	17.8059	10.4687	8.10684	17.0888	16.9452	9.60996
AN2934	-0.807126	0.0526698	45.5724	30.441	29.4662	78.7027	54.9792	29.7176
AN2937	0.511537	0.31645	132.414	88.6264	36.4496	50.948	69.028	30.1068
AN2936	0.64725	0.048234	81.5787	85.0478	58.3954	39.357	58.6385	28.6192
AN2931	0.214675	0.672266	3.33527	2.46679	1.5957	2.24462	1.78049	1.29921
AN0311	0.79526	0.0295886	620.417	559.661	255.533	264.219	298.241	142.493
AN2933	-0.732164	0.0566002	9.4575	7.06128	7.16075	12.5644	11.0299	9.80287
AN2932	-0.0508016	0.904845	127.875	95.7939	62.7703	78.0407	111.685	61.2902
AN10599	-0.343095	0.524881	12.099	8.70072	5.34729	13.8681	10.5474	4.48687
AN0310	-1.25437	0.00349026	14.2857	8.83184	6.26744	27.7057	25.0304	8.88361
AN2939	0.435729	0.218867	45.4861	35.7498	30.6274	20.8773	31.7895	18.602
AN2938	0.301738	0.571348	25.64	17.569	9.49678	15.9046	15.129	5.82399
AN_tA(UGC)2	-3.15871	0.584048	0	0	0	0	0	0.445181
AN_tF(GAA)6mt	-4.17271	0.445435	0	0	0	0	0	0.852251
AN0638	0.174506	0.796975	120.377	155.084	151.993	104.312	102.926	116.357
AN0639	1.56999	0.00211482	34.1597	41.6505	30.2461	8.25361	8.77087	11.8481
AN_tA(UGC)1	0.587624	0.930302	0	0.129329	0	0	0	0
AN4579	0.00271502	0.996672	84.0305	91.554	82.273	51.8366	100.872	70.0957
AN4578	-0.387342	0.653125	48.6728	65.9626	92.2871	45.7303	91.0622	98.2115
AN0630	-0.251087	0.650283	264.834	250.217	285.777	310.458	263.347	254.174
AN4576	0.303777	0.431382	10.6763	7.71577	6.2147	6.22225	7.95259	3.37613
AN4575	4.34604	1.61e-39	2753.84	2178.21	1042.39	81.6653	117.502	50.5242
AN4574	2.06521	2.29e-06	23.6925	13.3139	10.1749	4.97973	2.97881	1.66729
AN0634	0.302233	0.446789	61.4179	53.2175	52.7155	48.2273	43.4343	28.3725
AN4572	0.00532456	0.993459	19.3401	12.0111	7.7504	15.4396	13.835	4.77827
AN4571	1.82592	0.00352789	12.9922	7.96283	2.35585	1.55981	3.17629	0.807868
AN4570	0.140041	0.837368	56.0649	64.1307	69.7437	39.687	58.6905	51.2536
AN11812	-2.33268	0.661032	0	0	0.093757	0	0	0.384588
AN11499	-0.275809	0.507224	318.151	291.017	282.468	392.868	337.735	225.879
AN11495	-0.997723	0.412355	2.20141	10.9067	22.9618	16.4682	17.2827	31.7358
AN11491	-0.0506193	0.954202	6.44045	3.96846	2.65921	3.17222	6.44456	2.11902
AN11492	-0.21996	0.861311	4.11375	2.98665	3.40358	3.03362	1.61373	4.84989
AN5378	0.605585	0.34582	42.411	23.2045	14.086	23.2326	17.2139	5.1772
AN5376	-0.8141	0.141583	15.4795	13.0303	9.00867	12.8548	17.1615	21.5436
AN5377	-2.56052	0.668947	0	0	0	0	0	0.019068
AN5374	-1.29257	0.229212	0.369702	0.153474	0.232967	1.01965	0.608267	0.115323
AN5375	-0.0727044	0.912816	21.4945	11.7472	12.9685	21.317	15.5554	6.62885
AN5372	-2.56801	1.17e-05	0.86785	0.686994	1.45499	6.26689	8.19971	3.12042
AN5373	-2.55771	3.73e-05	59.6268	32.1942	15.4255	307.923	186.547	50.5711
AN5370	-7.53596	0.000124246	0	0	0	0.386183	0.215008	0.05353
AN5371	-3.90838	4.9e-10	2.0871	0.794057	0.251653	14.2973	18.2383	5.954
AN4131	1.53397	0.0435399	33.5831	58.6655	99.2883	14.51	20.5767	24.2918
AN12276	-5.51613	0.287758	0	0	0	0	0.527803	0
AN5118	-0.338119	0.596892	12.3157	5.66265	3.84985	9.16254	11.4097	3.25329
AN5119	-1.19298	0.00952056	3.79361	6.0609	4.50991	13.1428	10.7938	6.11401
AN5112	0.00399369	0.996627	20.3319	26.545	36.6234	17.3582	23.5696	30.4647
AN5113	0.0108512	0.987766	149.391	140.396	180.821	126.799	120.855	149.157
AN5110	-0.686956	0.445485	27.2135	51.3312	73.424	43.9793	69.1849	98.2127
AN5111	0.160063	0.749707	50.2997	28.4105	18.4582	30.6682	26.2331	15.4548
AN5116	-0.594357	0.171395	18.4749	11.7354	6.84292	19.7612	19.3192	8.56966
AN5117	-0.471869	0.282087	9.8278	6.61457	7.01851	12.5655	9.68058	6.28363
AN5114	-0.0922541	0.882575	11.5334	6.5862	4.52942	9.92793	7.11916	3.54796
AN5115	1.01333	0.0263097	17.3701	9.38186	5.26044	4.58897	6.30932	2.44611
AN0860	-0.187141	0.739895	1228.32	1099.45	1311.96	1142.92	1349.6	1119.95
AN12212	-0.870914	0.00657701	30.1402	29.7583	18.2505	52.591	46.6557	25.4187
AN12213	-0.747627	0.137827	207.415	184.971	253.639	372.02	312.764	279.036
AN12216	-0.180634	0.839047	26.6948	35.3721	52.9647	24.6136	49.0209	43.0947
AN12217	-5.28147	0.0011639	0	0	0.024859	0.459542	0.300192	0.395797
AN12218	-0.88485	0.0673093	16.9546	14.9745	17.72	36.9548	23.5201	20.7946
AN1907	-0.171003	0.754538	58.9374	52.6279	51.6214	74.2572	45.7003	40.4015
AN1273	-0.63645	0.15065	10.4741	7.01578	5.81561	15.0556	11.6006	5.31128
AN1272	-0.210873	0.517217	118.943	96.3235	78.7241	111.72	124.911	62.8974
AN1271	-0.0810599	0.909699	32.922	21.6436	9.49997	26.9061	21.5014	8.91877
AN1270	0.307373	0.470072	91.1252	57.6411	36.4489	39.9052	59.5661	27.2034
AN1277	-0.697144	0.0310461	11.8747	8.74044	8.82903	16.4049	16.1527	9.47225
AN1276	0.520949	0.331796	31.0489	22.8996	15.13	17.036	21.1816	5.31081
AN1275	-0.783779	0.0140929	18.3741	14.0847	8.1668	23.5435	22.3877	13.1283
AN1274	-0.49259	0.336617	46.0194	50.3178	53.482	52.0647	80.2207	54.7239
AN1279	-0.0708892	0.96449	30.6169	135.426	169.895	9.85642	90.5322	186.884
AN1278	-1.63287	0.177213	819.872	1648.94	4679.08	2588.02	2604.71	12902.8
AN11060	-0.157057	0.788953	27.766	20.9909	25.4173	25.8652	22.1665	22.4947
AN11061	0.86114	0.0346255	118.491	85.0496	46.2277	30.1508	54.3095	29.3767
AN7884	-0.576206	0.413464	0.13203	0.144262	0.054226	0.109404	0.258844	0.069297
AN7885	-0.0280628	0.993459	0.077961	0	0.165615	0.062312	0.115483	0.044561
AN11065	1.01252	0.00310922	16.1892	14.4171	9.34214	4.87972	6.61423	4.94862
AN11066	0.240978	0.855859	26.8069	17.2856	30.5417	5.84175	6.50352	33.2275
AN7881	1.75912	0.287686	0.516887	0.248257	0.122757	0	0.142165	0.061169
AN6139	0.17352	0.815378	32.7505	25.7462	32.0595	15.4292	24.5163	26.6591
AN6138	0.419275	0.182104	20.038	14.006	11.7027	10.7329	13.0236	6.15265
AN6130	0.451829	0.557037	1.0675	1.11453	0.718841	0.755947	1.02419	0.201859
AN6133	0.847501	0.115491	1.23893	1.33343	0.771413	0.449031	0.722598	0.408829
AN6132	1.2792	0.040823	140.421	93.6144	25.4404	30.9761	46.2294	12.8479
AN6135	-1.30105	0.0777022	4.30795	1.78528	0.77485	7.31801	4.99518	1.74039
AN6134	-9.53126	6.56e-23	0	0.006103	0	1.6906	1.96162	0.883466
AN6137	-0.434465	0.683686	49.7973	79.3093	106.748	27.4744	115.485	129.253
AN6136	1.09404	0.00726228	18.9631	16.1235	7.34365	4.49152	7.86521	4.16123
AN7842	-4.40769	5.73e-06	0.112784	0.046005	0	1.36635	0.855974	0.511297
AN7840	NA	NA	0	0	0	0	0	0
AN7846	-0.297289	0.64525	3.8232	2.93188	1.37222	3.55984	2.66955	1.98384
AN7847	-3.51613	3.77e-13	0.238125	0.226763	0.12466	2.90183	1.95551	1.06919
AN7845	-0.154885	0.829055	2.84438	2.30276	0.796616	2.10855	2.41867	1.02776
AN7848	NA	NA	0	0	0	0	0	0
AN7849	NA	NA	0	0	0	0	0	0
AN0869	-0.904416	0.0217882	27.1376	19.6881	11.7987	39.9192	40.3659	15.46
AN2728	-3.27025	6.74e-08	0.150958	0.139769	0.127882	1.33182	1.64042	0.752415
AN2729	-3.92657	0.00138993	0	0.084579	0.029238	0.621007	0.7684	0.361523
AN2238	0.29576	0.807798	117.528	254.029	315.041	46.4196	160.198	255.955
AN2720	-2.71848	3.34e-19	1.9355	2.03375	1.54103	11.3729	12.7023	7.7443
AN2233	-0.936529	0.0584633	39.6735	21.6762	16.0172	65.209	42.8249	19.6285
AN2230	-1.50252	0.000677563	3.10297	1.73589	1.21246	6.84948	5.44632	2.43806
AN2231	0.709868	0.0672216	30.9981	23.1393	14.3055	13.2569	17.3019	6.15727
AN2236	0.710176	0.201691	39.9298	47.5266	35.4677	13.3223	38.0809	16.1274
AN2237	1.93256	3.06e-08	36.3079	22.1261	16.2078	6.70571	7.48933	2.84825
AN2234	0.623001	0.428088	18.9236	9.42087	4.42337	9.75994	6.76793	1.72472
AN2727	1.2525	0.458754	0.644433	0.39214	0.419448	0.444241	0.145582	0
AN7266	-2.41166	2.82e-09	186.256	148.933	109.535	1098.4	669.472	331.025
AN7267	-3.57417	1.89e-10	18.7927	13.2825	3.90672	169.729	152.696	43.0272
AN7264	-1.69245	0.0408054	209.627	105.523	28.8781	576.17	282.755	72.6554
AN7265	-3.63851	2.43e-07	91.0068	46.111	11.8104	902.474	470.736	157.709
AN7262	2.89009	1.03e-06	97.5627	64.872	14.9754	7.04346	9.87565	2.98403
AN7263	-2.19771	0.000100136	3.06118	1.934	0.958975	11.8997	9.2156	2.6954
AN7260	-0.908195	0.00210774	15.3021	10.4664	6.9662	17.2687	22.1136	12.3466
AN7261	-0.791875	0.270927	0.903882	0.233417	0.295363	0.643898	0.826251	0.526465
AN7268	-4.94355	4.35e-20	21.2247	14.843	5.15126	559.933	401.682	125.268
AN7269	0.751882	0.238568	170.626	98.2787	34.9539	72.0184	54.4698	22.8503
AN8144	-6.97428	0.0230055	0	0	0	0.744332	0.349751	0
AN12279	-1.11995	0.309973	1.12172	0.579337	0.078912	1.55995	1.50112	0.201888
AN4879	-0.816806	0.44679	6.80024	19.7537	48.9834	28.7869	58.8244	43.9579
AN1779	0.463758	0.296835	20.063	13.7325	8.27232	10.7256	11.4489	4.31739
AN9496	0.879094	0.081901	10.8765	6.9482	3.62537	4.37475	4.00094	1.57306
AN_tP(AGG)5	NA	NA	0	0	0	0	0	0
AN2585	1.67069	0.000880622	1.8371	1.99433	2.41359	0.733341	0.67805	0.397365
AN4874	1.4248	0.00738998	97.1453	127.364	124.25	30.8548	36.8475	42.2524
AN4875	0.582811	0.432227	36.8405	51.7043	77.4305	29.9347	32.762	36.2472
AN4762	-0.640661	0.0492028	247.158	225.913	211.215	338.894	406.221	210.639
AN4763	0.136774	0.795343	45.5601	37.2594	17.6651	22.7793	37.9575	16.709
AN4760	-0.0405004	0.941025	25.7653	14.782	10.2497	18.7204	18.4592	7.71835
AN4761	0.603783	0.18578	51.6115	39.4629	15.8062	19.3236	24.8233	13.5991
AN4766	-1.11171	0.0362094	11.5482	8.99112	15.2616	28.493	22.8469	18.8371
AN4767	-0.777583	0.0690528	10.6278	7.58303	3.73655	12.7123	13.7811	5.62631
AN4764	0.534996	0.108718	18.9517	13.4011	8.05791	8.79938	8.99961	5.49919
AN_tS(UGA)2mt	-2.56052	0.668947	0	0	0	0	0	0.250213
AN4768	0.784069	0.0244816	40.6562	34.1842	25.8485	21.0863	22.5339	8.82567
AN4769	1.09713	0.0301273	50.5091	33.9859	13.8225	11.9879	20.2979	6.68885
AN10519	-0.0411204	0.943104	71.51	68.9864	70.1783	56.0687	69.9093	60.0789
AN10518	-0.776003	0.0189135	213.542	136.759	154.984	278.763	310.052	173.196
AN10517	1.01256	0.00438607	11.0434	9.76405	8.15317	5.35904	3.95631	3.07394
AN10516	0.699966	0.137016	115.31	131.645	87.2162	44.0254	68.1233	58.6312
AN10515	1.85678	0.00881166	120.478	300.004	135.375	17.7169	63.6463	47.7396
AN10514	0.49381	0.0804813	23.4288	20.7194	15.2679	13.7814	14.6853	8.25685
AN10513	0.619927	0.270761	21.3788	11.9597	5.46199	7.45877	10.3357	3.47807
AN10512	0.525988	0.293086	136.482	97.9796	54.7514	67.724	84.5957	24.7694
AN10511	0.0506371	0.965008	61.9549	117.597	160.478	36.1404	88.2171	148.364
AN10510	-0.237594	0.879746	14.9175	43.1931	137.484	22.8777	48.5306	127.748
AN9529	-0.07307	0.869107	49.6456	35.609	26.5569	42.2649	41.7156	18.9469
AN9528	0.481856	0.375452	21.579	23.0093	21.7306	9.73411	18.8077	12.7898
AN9523	2.30613	3.03e-07	165.22	171.759	66.997	15.2467	33.4902	18.7256
AN9522	0.202357	0.790644	26.6795	16.4581	11.3947	21.9494	16.2359	4.25104
AN9521	-0.69507	0.297088	5.27096	2.88683	0.992821	4.50362	4.68759	2.63539
AN9526	-0.227977	0.820066	44.489	57.9191	88.9648	37.2338	59.3682	92.0515
AN9524	5.46943	0.061807	0.141639	0.173914	0.015411	0	0	0
AN9314	-6.60131	5.29e-08	0	0.050704	0	0.917399	2.04497	1.33225
AN9315	-4.80272	3.12e-14	0.063015	0.2026	0.03886	3.1553	2.87069	1.66377
AN_tS(GCU)5mt	-3.90681	0.480729	0	0	0	0	0	0.710881
AN4186	-0.257058	0.6002	5.10265	3.21336	2.14832	3.49279	4.84486	2.2892
AN4187	0.964634	0.0420691	28.6664	25.2941	8.86582	8.53359	13.2074	5.40345
AN4185	0.321194	0.398868	5.30177	3.46906	2.74372	2.9806	3.32061	1.65146
AN4182	0.500687	0.189894	28.6124	22.7444	12.029	13.1943	17.3831	7.73509
AN4180	0.0988321	0.9641	0.560021	0.277177	0.066717	0.155598	0.612943	0
AN4181	-0.944926	0.0437722	0.923742	0.731743	0.763269	1.51839	1.35386	1.1233
AN4188	1.07859	0.00127886	35.1637	36.5243	24.4582	11.3016	16.4799	10.9774
AN4189	0.86552	0.075348	165.082	142.529	50.698	50.4226	82.0929	33.2052
AN8381	-7.46569	1.71e-15	0	0.024796	0	1.63138	1.83479	1.0509
AN8382	-5.5295	3.55e-16	0.150579	0.194024	0.316226	5.85904	8.66384	12.0324
AN8383	-6.11846	1.2e-44	0.041878	0.048641	0.017216	2.10756	3.38205	1.2336
AN8384	-8.66117	1.19e-37	0.099495	0.06836	0	15.5569	16.8917	20.3284
AN8385	-4.15988	0.0864821	0	0.020987	0	0.145103	0.368719	0.095985
AN8387	-2.80052	0.520259	0.05179	0	0	0.207945	0	0.059981
AN8388	-0.89745	0.631998	0.627664	0.23243	0	0.599516	0.367466	0.230655
AN8389	2.48113	2.3e-08	8.72441	4.87079	3.08495	1.12608	0.9852	0.414472
AN7433	0.779666	0.0962084	39.4994	28.3492	14.9674	12.0089	12.5425	13.1124
AN1718	-1.8451	0.00195	15.3162	10.6642	6.18101	49.6313	46.4062	8.71022
AN1719	-0.472016	0.4724	64.3707	35.7593	16.686	57.43	64.4853	17.3073
AN1868	1.25517	0.117951	37.0059	20.6023	5.07292	10.338	9.96426	1.9521
AN7432	-0.553412	0.273221	195.15	179.627	202.711	357.068	216.563	182.142
AN1714	-3.18861	1.05e-14	4.55701	5.06555	6.20146	52.4125	50.1171	30.6642
AN1867	-0.209858	0.791952	31.6167	14.2384	8.26057	23.0121	25.13	5.91511
AN1864	-0.599202	0.11126	32.6974	26.5537	17.3129	44.9612	38.7332	17.9096
AN1717	0.0398251	0.944531	6.94234	8.45779	5.81379	7.43081	5.1748	5.00021
AN1710	-0.0438142	0.942175	9.90586	7.80664	3.71259	8.54443	7.29526	3.12953
AN1863	-4.49023	0.0252221	0.215651	0.1901	0	0	1.63379	4.02542
AN1860	0.202391	0.787461	32.4978	35.8337	55.6264	28.4942	38.631	30.7823
AN1713	0.429499	0.472773	267.895	400.779	212.607	123.052	247.756	179.748
AN11205	-0.0844717	0.838488	6.66118	6.30825	4.47227	5.74845	6.18684	3.97357
AN7430	-0.539908	0.169942	13.4854	12.034	11.7917	16.0069	17.2536	13.5684
AN6728	0.10601	0.863045	8.99445	6.27349	2.97212	6.30016	5.29259	2.64762
AN6729	-1.63203	6.08e-05	2.55948	1.55366	1.52893	6.84336	6.22811	2.53532
AN6724	0.644395	0.297303	7.38304	4.139	1.56423	2.18114	3.33611	1.3446
AN6725	-0.660417	0.191838	44.9832	28.3682	19.7637	63.5306	47.3888	18.1855
AN6726	-0.943269	0.0177964	133.722	112.091	124.145	259.642	196.446	166.018
AN6727	-1.61758	0.00446495	19.3101	12.4694	5.0728	46.6509	39.2944	11.4138
AN6721	1.23708	0.000840464	838.697	1074.16	667.328	281.155	376.327	275.563
AN7436	0.423235	0.186846	383.676	347.699	260.291	203.624	253.594	173.118
AN4043	0.281009	0.599835	25.0242	14.2684	10.9398	15.7075	15.2141	5.35894
AN7435	0.614848	0.210826	19.898	11.8837	6.60201	7.04443	6.4019	6.20496
AN0409	2.11894	1.04e-06	253.474	309.88	119.988	32.3089	63.2675	35.8964
AN0408	0.443195	0.704962	56.1448	154.77	187.35	23.2108	111.257	120.58
AN0407	0.616193	0.028724	13.4973	11.304	7.08011	6.19968	7.61048	4.01714
AN0406	0.478527	0.208509	91.7876	70.4973	40.6624	37.9952	59.9877	26.6077
AN4984	1.33317	0.00504476	334.489	268.789	107.421	54.366	109.788	64.1215
AN0404	-0.30517	0.691406	24.686	14.4603	5.78023	18.494	24.2536	5.27755
AN0403	-0.235037	0.672188	2.95101	2.06116	2.10788	1.96951	3.7335	1.71459
AN0402	0.512948	0.319696	6.71607	6.03001	3.27	2.79723	3.16774	3.02589
AN4980	0.963031	0.00252182	71.2293	59.8232	56.7595	27.4316	39.5565	19.0674
AN4981	0.929288	0.0128307	18.549	11.2977	6.85109	6.31155	6.60168	3.29291
AN8658	0.218897	0.837262	0.577351	0.534797	0.419231	0.163634	0.563409	0.371045
AN4736	-0.176118	0.645243	47.7419	39.4226	35.2289	45.101	42.5191	31.3705
AN8652	-1.88856	0.0117035	0.658733	1.55817	2.45268	5.66944	6.32649	4.67685
AN8653	-0.334539	0.95311	0	0	0.055502	0.094931	0	0
AN8650	0.836511	0.398241	0.905747	0.571945	0.336511	0.553348	0.168922	0.13206
AN8656	1.23975	0.682591	0.257102	0.32456	0	0	0.010051	0.127758
AN8657	0.0446566	0.967327	15.1971	8.28997	2.50484	12.4287	7.88219	1.33707
AN8654	3.01992	1.85e-08	27.3374	17.2681	5.05021	2.03548	2.21153	0.813216
AN4730	0.0903636	0.84806	61.4728	56.6282	52.9961	45.9006	66.9432	31.7413
AN4045	0.976914	0.00484207	53.4099	32.1152	23.2161	19.403	18.9971	8.95177
AN6588	0.992357	0.00524668	778.48	658.161	334.04	232.293	364.496	162.802
AN6589	0.599293	0.312969	11.185	7.48253	2.66419	4.41023	5.47616	1.94049
AN6858	1.07405	0.264902	70.4038	22.6586	12.9341	29.0529	10.8656	2.58682
AN12004	-1.70768	0.00291539	2.93175	5.03306	5.69023	11.6428	17.4724	11.9242
AN12003	-2.98891	6.59e-06	0.412419	0.571486	0.579397	5.14865	2.54802	3.27142
AN12002	-0.433659	0.45131	13.2034	9.60911	5.08909	14.9917	13.6026	4.42879
AN12001	-0.541872	0.237601	35.4787	22.5767	23.7856	50.4227	37.7026	18.4049
AN12000	0.327826	0.623285	46.0376	31.4553	12.7917	25.7476	28.4312	7.94861
AN6580	-0.538004	0.0431872	22.5402	19.0698	14.332	26.4813	26.9495	16.622
AN6853	0.194323	0.669914	26.8846	21.9786	12.1267	12.9799	18.5771	12.3613
AN6582	-0.285277	0.494726	10.1674	9.92024	5.71553	11.298	8.92465	6.44021
AN6583	-0.302489	0.433119	11.5052	8.70908	7.62045	11.3961	9.73519	7.9458
AN6856	-0.305819	0.903243	248.517	1430.69	6444.02	434.111	860.371	6899.89
AN6585	-0.770448	0.0401293	5.39963	2.81092	2.20165	5.83777	5.79946	3.2598
AN6854	-0.720807	0.221534	33.4165	23.0921	42.3853	68.2262	47.1981	34.7725
AN12008	-5.21533	1.63e-08	0.083024	0.00658	0.098817	3.39006	1.27045	2.19535
AN11262	-0.368763	0.413628	12.4356	13.0401	10.9202	14.1026	17.1622	10.2272
AN8730	2.73076	1.08e-07	65.7297	37.4112	20.0287	7.68542	6.56763	1.83474
AN11260	0.998302	0.2045	24.6606	19.7361	17.9705	11.1444	3.3638	10.1067
AN8732	0.537957	0.4724	0.565623	0.598632	0.389156	0.26464	0.369869	0.263402
AN8735	-1.07369	0.0483573	1.54741	0.853623	0.803827	2.94358	1.76088	1.11657
AN8734	1.67014	0.790644	0.08056	0	0	0	0	0
AN8737	0.543976	0.222462	2792.75	2048.97	911.769	1319.51	1342.5	647.794
AN8736	1.76742	0.768189	0.301346	0	0	0	0	0.031517
AN8739	0.0355268	0.935368	9.21829	8.43414	4.96324	6.19384	8.06047	4.53786
AN8738	-0.460371	0.529864	3.04127	2.22448	1.3452	1.54813	2.87282	2.72249
AN5585	0.626832	0.140582	43.8176	36.9998	20.888	26.4875	21.2268	9.66756
AN5584	1.77461	1.22e-08	28.3876	27.9495	15.2809	7.15964	6.5262	4.13553
AN5587	-1.2152	0.000496742	15.064	12.4691	9.06038	34.096	27.9051	13.175
AN5586	2.19718	1.48e-09	158.327	145.32	92.0062	18.0282	31.2191	22.2672
AN5581	-0.875985	0.00646599	15.8637	12.2235	11.4845	24.7456	21.5359	16.2087
AN5580	0.0905913	0.849577	84.6852	83.9096	59.2276	51.07	87.5453	47.1677
AN5583	0.679705	0.234919	273.188	189.634	62.5724	89.6584	132.386	50.6497
AN5582	-0.0339505	0.966486	2.57663	2.38486	1.95776	1.52948	1.79163	2.36832
AN5691	0.364829	0.67287	6.3015	2.62145	1.22515	3.13945	2.72053	0.75179
AN4552	0.733281	0.328572	22.4265	23.6554	22.4412	6.26138	10.0529	16.1633
AN5589	1.13018	0.167048	83.3928	162.697	108.846	15.5082	56.3387	60.7008
AN5588	0.426914	0.388621	70.7436	69.8308	64.3769	34.2278	54.6759	41.7006
AN1377	0.978312	0.0139798	32.2388	35.3705	25.2809	10.3964	19.3511	11.1636
AN1374	0.149239	0.872279	17.6984	9.28071	2.61164	9.42332	10.164	2.68188
AN1375	-0.193956	0.585076	28.5095	18.7617	17.6828	22.912	25.9719	15.2287
AN0612	1.8859	0.452035	0.7422	0.200507	0.665948	0.430387	0	0
AN0613	-2.22613	0.38471	0	0	0.126367	0.455378	0.237129	0.058529
AN7459	0.926409	0.33928	79.7376	161.83	293.696	40.4248	95.3158	115.433
AN7458	-0.372657	0.505314	5.95381	2.66403	4.07706	4.94929	5.02705	3.98029
AN7989	-2.28984	0.00473401	10.904	22.034	38.3703	56.294	111.739	141.576
AN7988	-3.11571	6.24e-09	1.90601	2.721	3.18168	19.8148	18.5023	21.0255
AN7455	1.33261	0.0550847	15.7788	9.46033	2.14133	2.86241	4.70205	1.39846
AN7454	0.166653	0.712574	27.9027	26.6617	14.3167	17.0516	25.8222	10.6462
AN7457	0.401837	0.258817	50.0932	38.4461	27.9243	22.1709	30.7925	20.8094
AN7456	-1.83359	9.78e-07	172.989	144.614	135.422	702.986	437.39	292.011
AN7983	-9.66891	3.21e-11	0	0	0	2.8249	1.94412	0.791955
AN7450	-0.724584	0.140944	44.3827	35.2772	23.3994	74.8583	34.9564	33.2867
AN7981	-3.64847	0.000613883	0.187877	0.171028	0	1.13705	1.15769	1.10677
AN7452	-0.649256	0.514832	8.92265	8.6027	8.22815	6.9895	4.55067	18.2087
AN5639	-0.0839846	0.832631	20.044	14.5521	11.7544	16.4534	14.6975	10.5091
AN5638	-0.39914	0.511414	28.5073	13.5804	10.3262	29.6618	20.6073	8.9138
AN5637	0.268607	0.429149	51.5668	41.7791	35.0214	37.3293	33.56	21.5599
AN5636	-0.0011532	0.998537	3.21486	4.06103	4.25513	3.17048	3.57637	3.33278
AN5635	1.02383	0.173337	83.769	168.489	209.242	43.6531	82.0766	77.3672
AN5634	0.685821	0.455253	126.175	282.764	390.676	70.8069	235.536	158.108
AN5633	-1.82632	1.69e-10	1.62279	1.48916	0.9626	4.25418	5.40824	2.85269
AN5632	-0.118257	0.842744	153.964	104.643	78.5185	163.433	107.166	50.5772
AN5631	1.21956	0.00148973	62.279	65.0145	33.7535	15.2467	25.7091	16.704
AN5630	0.0666549	0.853292	17.7532	13.4988	9.56069	11.9011	13.8531	7.63205
AN7187	-0.746736	0.129598	8.83143	6.13894	4.91921	7.06185	9.70328	9.88961
AN7186	-2.50542	0.000345585	4.98692	6.52997	5.98621	12.5127	25.1387	40.9484
AN7185	0.249286	0.468162	113.804	91.8973	78.0841	65.813	86.4409	53.4402
AN7184	1.16968	0.0122611	86.2558	106.196	57.4455	24.4848	32.6508	32.8815
AN7183	0.176338	0.80236	695.82	888.398	953.803	543.442	697.791	699.305
AN7182	0.525862	0.125413	37.7095	27.8158	18.6608	21.3641	18.9708	9.99156
AN7181	1.47401	0.000842836	2478.36	1666.99	812.834	639.942	667.761	229.04
AN7180	1.58817	1.8e-06	16.6324	11.4664	6.90641	3.61619	4.06454	2.13319
AN8772	-2.30505	5.76e-12	6.41388	6.51735	4.73757	25.5145	25.1574	22.6604
AN7189	0.633481	0.323662	19.1694	9.52408	4.2966	6.66378	8.72229	2.5522
AN7188	0.0612131	0.933562	24.9332	15.084	6.23624	15.5242	16.6387	5.42816
AN7679	-0.113518	0.760959	51.0936	42.6013	35.1124	40.1271	47.9749	31.5168
AN7678	0.311541	0.678917	18.1818	12.2838	3.5965	8.2814	11.61	3.30351
AN7671	1.32444	0.00326438	48.744	57.2259	21.6135	11.5157	17.3483	12.631
AN7670	2.19628	0.000259321	1294.39	2254.63	873.728	126.733	418.725	261.738
AN7673	0.502768	0.364321	14.0373	11.8814	4.10386	6.18222	8.2049	3.41569
AN7672	0.256319	0.742222	79.0677	100.255	97.4536	37.2697	81.4775	77.3113
AN7675	-6.0911	7.45e-07	0.089174	0	0	1.60748	2.02359	1.42922
AN7674	-1.08686	0.174845	17.0339	6.33012	23.2446	29.675	22.8278	33.2935
AN7677	0.224807	0.655685	111.75	111.246	123.044	89.2413	103.92	70.9662
AN7676	0.136208	0.882608	10.5898	6.73515	2.56295	6.56599	8.06531	1.31367
AN2001	0.589006	0.0409216	740.52	613.304	379.139	390.308	384.437	212.604
AN2000	-0.0566409	0.934104	3547.45	3960.8	4852.83	3937.97	3792.77	3612.19
AN2002	1.39806	0.000232316	223.712	183.163	84.9004	70.2154	54.4515	32.0279
AN2005	-0.542689	0.548856	315.718	543.599	896.259	566.041	727.766	969.891
AN2004	-3.08146	2.16e-12	12.7875	17.0902	20.1305	139.91	169.252	88.8848
AN2007	-0.470723	0.163072	75.4891	61.4838	60.3256	82.2335	98.0182	59.6543
AN2006	0.142028	0.752246	23.1582	18.3455	19.24	18.2939	21.2306	10.1469
AN2009	1.27711	0.00538541	279.784	263.323	105.206	61.8079	124.123	44.3808
AN2008	-0.552321	0.214002	18.724	15.4792	18.6041	27.7436	23.8404	17.3073
AN9064	-0.0448979	0.927869	133.15	108.369	65.0088	114.404	113.234	48.4575
AN9065	0.421951	0.310252	32.7135	26.3453	25.6216	15.4452	24.12	15.1833
AN9062	-0.183344	0.757619	25.7055	20.6078	23.3167	21.903	21.5275	23.0361
AN9063	0.2088	0.718004	75.7398	82.0474	74.7581	47.4833	65.0702	58.4303
AN9060	-0.424611	0.218502	39.6996	36.5949	28.7314	47.7268	41.2511	31.837
AN9061	-0.146332	0.647232	41.4765	31.6504	24.065	33.6003	35.5896	22.5335
AN0292	0.636396	0.0240905	39.8249	34.2347	27.3842	20.328	25.2202	12.1537
AN0925	0.314632	0.625724	56.0644	74.4952	76.4382	42.7398	50.4121	50.8124
AN0290	0.688841	0.0158625	80.9751	69.1036	59.3147	43.488	42.2055	27.3454
AN0927	0.0730389	0.919291	41.5532	41.088	51.179	35.0476	35.6798	38.7355
AN0296	0.097871	0.818195	28.0793	22.2975	20.1799	23.1764	20.0994	13.8876
AN0297	-2.18528	9.17e-23	84.9881	72.8986	51.0905	295.665	345.96	183.129
AN4070	-0.376621	0.432438	77.2329	44.0714	32.9833	79.8332	62.3365	29.9489
AN0922	1.03431	0.00432318	86.9395	66.4342	39.7789	21.2661	37.759	20.1421
AN0295	0.509133	0.567335	34.6774	54.5253	66.9748	14.9405	38.2301	41.1577
AN10180	0.636346	0.0391577	34.495	28.6084	21.1467	17.7218	15.7498	12.2632
AN10181	0.181921	0.699403	98.3958	73.2901	53.9826	60.8802	87.598	29.2457
AN10182	-0.134848	0.74167	42.9312	29.49	26.1569	34.5928	42.7144	18.4336
AN10183	-0.0388942	0.938976	7.05799	4.06557	3.07173	4.61506	4.76691	2.8393
AN10184	-0.0845873	0.818932	34.025	23.5858	19.6535	26.1905	26.2742	17.2512
AN10185	-0.47434	0.190547	55.5962	36.5974	32.2742	65.5956	54.8854	30.1164
AN10186	-0.496775	0.125464	57.2719	39.6766	31.8669	65.2171	54.1712	35.72
AN10187	-1.15977	0.00223847	27.3033	21.4775	15.2489	60.2233	42.5818	22.4179
AN10188	-0.340546	0.331796	49.8473	41.9471	32.7693	45.7468	48.8044	38.2857
AN10189	-0.961543	0.00137462	17.6	13.2765	12.5085	28.7381	27.4258	17.4173
AN10671	2.3892	0.688994	0.043403	0	0	0	0	0
AN3608	-0.653923	0.167149	6.14758	4.22466	2.27008	7.15157	7.43223	2.64635
AN3609	-2.14394	0.00020709	0.665702	0.513755	0.277881	2.75482	2.31944	0.668487
AN3358	-1.59665	0.0483573	0.453903	1.37504	1.43939	2.48125	3.01241	3.34482
AN3359	0.726224	0.347772	197.842	100.043	87.4365	122.829	72.7546	15.5931
AN3356	-3.17857	4.62e-11	8.34234	6.59068	6.56117	43.4439	45.2895	66.3531
AN3357	0.484669	0.509998	2.22679	3.09225	2.64942	0.858756	2.53116	1.60623
AN3354	NA	NA	0	0	0	0	0	0
AN3355	-1.84307	0.0418658	0.160807	0.06354	0.081284	0.466335	0.440024	0.097879
AN3600	-0.902019	0.0375557	29.5937	18.9153	20.8335	31.7782	39.0334	36.4549
AN3601	-2.42977	4.09e-12	13.0999	8.59239	6.05736	57.6825	51.143	21.6033
AN3602	1.01679	0.0046445	104.452	85.5289	45.8293	28.726	48.5519	22.0261
AN3351	1.14356	0.0752817	11.6956	8.47456	2.38839	4.13819	3.02862	1.31521
AN4379	-0.182462	0.770232	408.421	319.505	122.469	239.467	420.912	155.979
AN4378	2.13782	0.00101917	27.5473	12.7759	4.45847	3.46258	4.13337	0.958425
AN4375	0.619475	0.337788	11.3591	7.42783	2.71563	5.63043	4.35377	1.75284
AN4374	-4.25818	3.25e-38	10.9406	10.7259	6.53345	135.421	163.794	143.731
AN4377	0.342056	0.325068	14.6777	11.4265	6.92375	7.53125	9.88364	4.85322
AN4376	0.413103	0.349747	26.8794	15.3823	11.3989	10.5702	17.0671	6.93247
AN4371	1.17765	0.000627618	21.7325	20.3595	12.8657	6.8205	6.96588	6.23227
AN4373	-4.02718	5.12e-13	6.30227	3.41523	1.14755	69.5488	59.0506	19.4603
AN4372	0.0862924	0.883688	4.13483	2.76309	1.60987	2.58657	3.0093	1.26272
AN2919	0.786777	0.0264087	333.83	225.271	123.952	111.799	145.201	73.9783
AN2918	0.588284	0.166176	45.9042	26.1008	16.6431	18.9742	21.9307	9.2124
AN2917	0.102313	0.809976	112.195	85.5545	58.2591	82.5261	87.6021	38.3684
AN2916	1.36932	0.00066803	97.4715	76.8833	35.0601	20.3049	34.6195	13.9429
AN2915	-1.65995	0.375337	0	0.068993	0.148083	0.260919	0.342964	0.14785
AN2914	0.358367	0.289019	22.5778	16.0199	11.7036	10.8772	15.1834	7.60922
AN2913	1.22047	0.000133423	31.3381	25.5662	15.4159	10.9742	11.001	4.98413
AN2912	3.21981	8.47e-21	266.574	238.293	143.924	15.7036	22.6545	18.4632
AN2911	-0.0941347	0.937652	333.225	729.635	744.516	163.234	539.228	866.419
AN2910	-0.0350032	0.934743	63.0107	48.865	30.9175	44.2024	43.3477	33.3507
AN5071	-3.9774	0.471978	0	0	0	0.070184	0	0
AN11855	NA	NA	0	0	0	0	0	0
AN11854	-0.414758	0.293195	151.651	108.457	81.7041	180.552	128.26	82.125
AN11857	NA	NA	0	0	0	0	0	0
AN11856	NA	NA	0	0	0	0	0	0
AN11851	-0.167983	0.814907	19.2969	13.9766	8.78262	22.7361	12.5046	5.97424
AN11850	1.30054	0.00806083	16.8487	14.7852	6.70895	3.04501	5.50801	3.97568
AN11853	-0.677563	0.0980469	12.6939	9.69797	4.8763	14.5801	16.1849	6.67112
AN11852	-0.957612	0.0223607	2.02003	1.79258	1.40076	3.05593	3.16897	2.39663
AN11859	-0.986325	0.0368768	16.8403	9.04868	8.97946	28.8554	23.9647	8.82295
AN11858	-0.42258	0.23345	32.7506	23.4741	21.7995	35.3071	40.3683	17.6217
AN3906	1.01966	0.037472	89.9923	67.158	23.3337	27.3352	33.1624	13.8226
AN4518	0.533671	0.536246	31.7931	18.7637	6.39343	17.0434	14.3253	2.6794
AN10726	-0.0373767	0.934184	15.4697	10.3019	10.9572	11.6606	14.3497	7.29869
AN10720	0.0715912	0.919291	7.07389	4.90282	2.3835	4.30077	5.88821	1.71164
AN10721	-0.849863	0.120133	40.4051	38.2835	41.9708	53.7423	57.4029	70.1199
AN10722	0.741889	0.0132065	39.1284	37.535	28.4125	18.0168	21.1501	14.6863
AN10723	1.72874	1.66e-08	30.4766	20.6065	14.286	7.02051	5.85473	3.7572
AN4511	-1.1021	0.0379783	9.73042	5.90988	4.05777	19.0938	13.4025	4.71212
AN4510	0.244457	0.578794	19.8514	19.17	12.2308	9.98884	16.9768	9.90271
AN4513	0.874282	0.0225365	20.3167	14.8313	7.71931	6.03117	7.4062	5.45767
AN4512	-0.602919	0.173236	51.6278	31.3633	33.1314	73.5227	54.6535	28.2261
AN4515	1.3387	1.09e-05	188.321	164.456	93.0887	56.3464	68.0876	29.0435
AN4517	-0.114742	0.780556	66.7319	62.1209	48.0317	61.3735	77.2247	33.1115
AN4312	2.25593	1.72e-09	62.0788	52.7037	23.3994	8.01934	12.1523	4.65231
AN10921	-4.34716	9.68e-19	0.240053	0.264861	0.058468	3.23424	4.12413	2.15062
AN3829	1.24282	0.158166	93.0613	160.615	240.771	26.0774	64.5637	88.0483
AN5359	-0.523956	0.357198	2.14453	2.09597	1.64543	2.90322	2.24292	2.04634
AN5350	-0.0980914	0.884579	12.2155	7.58761	9.29769	13.4774	11.2166	4.04706
AN5351	1.34497	0.000173255	119.258	98.551	54.8922	32.0978	45.8074	16.2267
AN5353	1.63955	0.000579713	39.0069	23.1646	10.297	7.86825	8.49929	3.18614
AN5354	-2.5429	1.14e-07	2.05518	2.02982	0.621104	6.46347	10.7346	5.54932
AN5355	-2.00913	0.00910611	0.24021	0.510804	0.669914	1.40339	2.7648	1.38847
AN5356	0.837501	0.0321041	54.4407	46.9338	40.8474	18.1282	35.3129	16.8588
AN5357	1.27104	0.122157	270.886	410.496	525.48	51.1943	205.05	181.103
AN0652	-2.32892	0.395703	0.279678	0.087371	0	0.546132	0	0.614278
AN0653	-0.0952038	0.827644	31.5003	22.0321	14.9867	25.7158	24.7589	12.4493
AN0650	0.631413	0.167964	55.2267	36.7238	45.8922	37.1319	29.2101	14.6094
AN0651	0.824471	0.0389449	83.9132	55.0112	28.1758	24.9725	30.2738	20.8323
AN0656	-0.462864	0.398853	2.09367	1.84776	0.981785	1.74369	2.34472	1.54582
AN0873	0.543387	0.134865	7.86856	6.6797	3.9038	3.35139	4.53426	2.75027
AN0870	0.510844	0.286457	100.508	95.1655	67.387	35.7633	79.8855	43.1674
AN0871	-0.310937	0.515144	105.542	75.0007	59.9644	113.416	114.809	39.7539
AN0658	1.67877	0.0207418	15.9982	7.76919	2.13392	2.4701	3.49104	0.791391
AN0659	-0.135644	0.845839	6.01335	2.83795	1.58297	3.91544	4.19875	1.51889
AN0878	-4.55845	8.45e-35	1.02849	1.11028	0.46553	23.1991	20.5633	9.64799
AN0879	-0.144493	0.802076	108.227	78.7789	42.3443	97.6449	88.9843	33.506
AN5134	0.971758	0.155061	15.1451	10.7129	2.45567	3.15651	6.38377	2.29115
AN5135	0.491326	0.580405	4.65359	6.80328	6.45998	1.51629	4.8403	4.43533
AN5136	0.604561	0.538613	38.2845	55.9014	110.293	20.8293	43.4481	54.4736
AN5130	1.34206	2.13e-05	64.6778	73.4246	48.8135	20.473	25.1629	17.5395
AN5131	-0.0389265	0.941518	1837.79	1976.99	1868.79	1941.45	1760.32	1416.41
AN5132	0.0361884	0.927869	22.9955	17.0327	13.3569	14.6508	18.4656	11.2242
AN5133	0.368674	0.527335	12.4594	6.68622	3.98569	6.51479	6.43132	2.34021
AN5138	0.636121	0.161883	5.93391	4.43781	5.44982	2.84775	4.33521	2.04266
AN1298	2.15918	0.000641251	1689.08	2915.74	1415.19	179.854	414.432	475.344
AN1295	-0.744922	0.0942712	35.3627	29.6488	31.3996	69.2515	43.955	30.9952
AN1294	-0.681713	0.443397	0.801228	0.694501	0.877456	1.5168	1.76019	0.402013
AN1297	0.940889	0.087797	55.6036	71.9951	46.3955	17.9948	26.0026	29.4469
AN1296	0.452618	0.265798	18.7768	19.3381	16.0745	10.937	12.8773	10.1269
AN1291	-1.45279	2.61e-07	74.4515	53.0662	40.0534	162.539	132.552	93.0931
AN1290	1.39002	0.00415597	114.362	192.213	110.891	32.9295	67.3726	39.0965
AN1293	-0.414525	0.521844	63.0576	41.3325	31.1463	88.7873	53.0888	19.3185
AN1292	0.759504	0.281245	100.701	159.045	156.119	42.1145	83.7311	84.2528
AN_tF(GAA)3	2.3892	0.688994	0.658574	0	0	0	0	0
AN_tF(GAA)2	1.04948	0.866615	0	0	0.815227	0	0.534484	0
AN_tF(GAA)1	NA	NA	0	0	0	0	0	0
AN_tF(GAA)5	-5.03355	0.151534	0	0	0	0.596954	0.445403	0.858622
AN_tF(GAA)4	1.67014	0.790644	0.439055	0	0	0	0	0
AN6445	-2.29401	1.45e-05	0.334501	0.469629	0.205693	1.18669	2.29452	0.922019
AN6444	-1.81429	0.00381039	0.227652	0.439875	0.246704	0.600565	1.49658	0.76209
AN6111	-0.266134	0.555955	46.0606	39.0948	44.8202	51.4134	54.7727	33.7948
AN6446	-10.3494	5.95e-14	0	0	0	2.98638	3.56114	1.17905
AN6441	0.822279	0.718806	7.01167	57.1024	191.779	8.64339	31.5208	85.4781
AN6440	-0.257676	0.918744	1.1289	11.2516	39.5538	4.16339	16.751	34.7137
AN20048	-6.84166	3.72e-19	10.9737	9.7757	11.4713	649.526	317.22	1748.93
AN6114	-0.873088	0.359253	13.7176	32.757	44.2522	20.2589	65.3819	62.9193
AN6119	0.0773646	0.885376	65.829	68.0212	61.8202	45.7119	72.6093	44.7985
AN6118	2.79148	2.77e-07	97.9966	60.3239	23.0983	8.22797	11.7382	2.65681
AN6449	-4.58887	2.11e-06	0.091787	0.156636	0	2.34657	1.24921	1.235
AN6448	-0.615739	0.222324	0.281717	0.382835	0.298726	0.437624	0.538364	0.335465
AN7868	-3.41615	0.072401	0	0.23461	0	0.635784	0.976576	0.575235
AN7869	-0.550856	0.584516	0.603442	0.326363	0.439669	0.860953	0.213326	0.560621
AN7864	0.182678	0.843939	16.3528	9.91154	3.71035	10.1598	11.02	1.91083
AN7865	-7.59448	2.33e-35	0.148881	0.109104	0.225577	46.7068	40.5935	8.77237
AN7866	-7.97702	1.1e-15	0.219903	0.357365	0	63.1221	54.1664	10.3941
AN7867	-5.22065	3.04e-21	1.16136	0.962837	0.262562	34.5438	34.2969	8.74088
AN7860	5.07495	9.57e-22	14.2427	14.2618	6.47292	0.515993	0.164061	0.179599
AN7861	-9.17321	9.59e-09	0	0	0	2.15146	0.925502	2.33553
AN7862	NA	NA	0	0	0	0	0	0
AN7863	2.98723	2.09e-13	54.1638	60.2467	19.5398	5.61063	5.3944	3.10828
AN7745	0.952016	0.0013513	45.5492	41.9776	24.0137	19.5797	20.3209	10.0611
AN7212	-7.19953	0.000181637	0	0	0	0.858507	0.997321	0.654264
AN7747	-0.919147	0.00239173	17.8349	13.4467	12.7491	29.6821	27.8575	15.8233
AN11169	-1.85084	1.43e-07	18.6393	18.2941	19.6509	60.7321	77.1603	45.6885
AN7743	-1.45655	3.3e-05	6.19909	7.01957	5.8671	14.3021	20.0208	12.0054
AN7742	0.435436	0.134949	48.5233	43.5214	32.8688	28.2401	35.2611	17.7108
AN11167	0.502763	0.452729	22.6486	15.365	8.6776	14.8846	11.3394	3.02609
AN7240	-1.44763	0.0311318	0.682029	0.895837	0.586133	2.0186	3.09999	0.569082
AN7241	-4.99433	5.16e-31	0.24181	0.227041	0.144656	8.67222	6.4114	2.71815
AN7242	-0.40079	0.548257	3.24844	2.26267	0.960569	3.04419	3.2804	1.03059
AN7243	0.934402	0.0564388	19.2112	14.8032	8.60181	9.81602	6.96864	2.77678
AN7244	0.0744197	0.932031	7.18286	5.40132	2.2954	5.79786	4.70983	1.66627
AN11119	-0.0816025	0.925504	64.5023	79.6347	86.3086	43.0482	77.925	84.7583
AN7246	0.806162	0.124853	7.81154	5.93863	1.95553	2.39087	3.38396	1.60167
AN7247	0.255245	0.599423	5.38807	5.1563	4.94041	4.47122	4.6707	2.51744
AN7248	-0.0279213	0.96281	4.20092	2.24661	1.31326	2.04049	2.7753	1.61219
AN11115	0.525206	0.12156	30.1599	20.1479	15.0818	13.8362	17.84	7.76636
AN11116	-0.809178	0.0672304	6.76092	5.66437	6.52716	13.7191	10.2388	6.16247
AN11117	0.079957	0.883644	193.604	157.767	178.347	154.915	148.557	129.042
AN11110	0.563244	0.322142	3.17602	1.76532	1.7228	1.04328	1.80251	0.974236
AN11111	-0.612477	0.37451	5.34727	3.07085	2.76724	7.93498	6.19536	1.48465
AN11112	-0.15314	0.750685	50.2437	30.717	17.566	32.8353	38.233	20.0443
AN11160	-3.30217	4.88e-07	0.540229	0.417282	0.41049	2.93979	2.68947	5.0565
AN_tL(UAG)1	-1.59874	0.799697	0	0.041044	0	0	0	0.234581
AN_tL(UAG)2	NA	NA	0	0	0	0	0	0
AN2214	-0.348569	0.344119	19.1669	16.1343	15.8792	20.9177	21.5705	14.5355
AN2743	1.31939	0.0059072	68.7363	45.3209	17.1146	12.8614	20.8067	9.42802
AN2740	0.157662	0.813538	42.5974	39.9917	29.3532	16.5757	38.384	28.396
AN2217	0.172735	0.762347	17.3513	14.2508	5.64114	10.2657	12.4011	5.28127
AN2746	0.73075	0.212338	10.4206	5.32418	3.78459	3.84534	5.25777	1.27723
AN2747	-1.10354	0.000755204	49.8601	30.6284	33.7473	76.6566	78.1319	55.4565
AN2212	-0.451234	0.153101	162.96	140.466	104.362	204.459	183.652	100.37
AN2745	-0.556452	0.523961	36.207	16.5662	7.14039	39.2845	29.9102	6.22152
AN2748	-0.194593	0.718603	7.07531	3.3805	2.74874	4.37855	5.81501	2.59995
AN2749	1.60161	4.63e-05	57.0873	60.1817	32.8876	10.1029	20.1383	11.592
AN2218	1.03643	0.125244	73.4132	110.201	86.8693	17.0715	55.7951	40.5343
AN9298	-0.140486	0.790591	3.99245	3.43374	1.80044	3.13487	3.01162	2.26774
AN3165	0.203125	0.824094	18.9708	25.98	34.7579	10.6038	28.4601	22.6639
AN3164	-0.117582	0.813703	20.102	13.7396	16.9646	17.6152	19.9529	11.4871
AN3167	-0.413933	0.222324	22.6868	13.6845	10.3463	19.0785	20.9918	12.2835
AN3166	-0.338623	0.572241	11.4867	5.47408	3.41219	7.40697	10.3001	3.95659
AN3161	-0.684735	0.61324	36.6179	115.079	349.517	78.3752	269.037	388.856
AN3160	-1.62357	0.00121343	1.93096	2.23603	2.48636	5.31418	6.4421	6.0627
AN3163	0.220528	0.713719	503.1	648.983	714.565	504.065	536.69	404.12
AN3162	-1.53197	1.59e-07	17.8347	13.2062	11.4742	44.4953	36.0251	25.1962
AN3169	0.523241	0.166	80.5533	65.9144	32.4589	38.4963	45.4878	21.7472
AN3168	-0.329799	0.364452	102.117	84.7487	79.4901	120.353	105.477	68.2516
AN_tR(UCU)3mt	NA	NA	0	0	0	0	0	0
AN8793	0.489236	0.264751	220.184	205.224	198.346	105.682	176.988	107.441
AN4748	-0.655437	0.504988	1.74461	0.593856	0.601671	0.987569	0.652445	1.65943
AN4749	-0.262408	0.694596	4.63709	2.79674	1.12653	3.13365	4.1076	1.3964
AN_tT(AGU)4	-2.21081	0.713025	0	0.08314	0	0.662145	0	0
AN4744	0.393989	0.409416	42.6827	24.9284	20.8661	23.8463	26.9007	8.99922
AN4745	0.904998	0.011278	63.6849	57.3233	52.444	23.3708	34.06	22.7188
AN4746	-0.218244	0.529042	17.4235	12.6021	9.26068	13.0812	17.0159	9.04442
AN4747	0.445543	0.275034	31.2518	20.165	12.7762	15.8677	17.3349	7.30806
AN4740	0.536559	0.613141	74.4298	142.323	206.815	29.8665	99.2249	122.592
AN4741	0.770487	0.264387	16.0091	9.71093	3.70386	3.77295	9.07367	2.01934
AN4742	-0.354106	0.365934	575.557	476.122	363.271	724.25	531.734	322.224
AN4743	1.13931	0.000852801	123.781	85.7781	50.3687	32.9866	47.4574	20.2998
AN10539	-0.680251	0.546679	20.7819	43.5989	101.619	40.6631	77.1548	119.225
AN10531	0.387387	0.251562	16.7227	13.1675	9.07349	9.43916	11.5391	5.06593
AN10530	0.92842	0.190701	6.81015	4.41847	1.13335	1.98802	2.41453	0.913472
AN10533	0.143922	0.915904	217.6	720.932	871.593	110.499	704.161	646.988
AN10532	0.435041	0.64047	26.8668	58.8479	63.9683	18.7158	32.5901	43.1455
AN10535	0.461771	0.243035	15.7318	11.7745	8.62022	7.01292	11.6844	4.42623
AN10534	0.145729	0.801946	39.5588	28.9344	27.4834	39.2037	25.7805	12.8991
AN10537	1.13686	0.00628053	43.8408	32.7776	26.66	9.51501	16.3425	12.8209
AN10536	-0.675094	0.171356	32.0745	24.6338	29.3915	43.3598	34.4071	38.5462
AN11173	-0.352091	0.405121	52.5367	33.8598	22.236	51.2248	44.6614	22.4812
AN11781	-0.980761	0.879746	0.015721	0	0	0	0.034677	0
AN8604	-0.650959	0.134181	7.39787	3.80242	3.87124	6.42505	9.45572	4.50582
AN7690	-0.0562082	0.90744	152.606	170.015	108.423	114.62	177.625	97.2999
AN11783	-0.423295	0.916363	0	0.03233	0.014325	0	0.046633	0.014332
AN8606	-0.520736	0.349974	8.04143	6.59371	2.253	7.27954	7.20553	5.02525
AN11785	-1.28292	0.00121343	2.41721	2.75345	1.52665	5.15951	4.9801	3.68634
AN8791	1.04662	0.198452	42.6777	76.2228	124.088	20.0805	50.4321	38.6627
AN11787	-0.262065	0.637138	87164.2	79460.5	71853.4	115780	62277.8	66869
AN11789	0.210738	0.870992	415.24	1348.98	1028.45	141.401	787.221	1046.19
AN4950	0.830297	0.222645	14.2305	13.0436	18.28	4.19268	9.72288	8.27942
AN8790	0.18323	0.710791	48.097	48.5592	46.2661	32.6054	47.1978	30.8075
AN8609	5.0828	9.11e-89	1696.68	1245.49	788.343	36.9706	36.1847	20.2986
AN8608	0.283642	0.692833	8.7971	7.22148	10.0586	5.81735	5.61208	6.74481
AN8797	2.31145	6.74e-06	61.8886	35.8767	13.5995	6.97233	9.05909	2.83115
AN1848	-0.281212	0.71265	334.75	175.915	67.663	229.695	289.574	75.7677
AN1849	0.45106	0.607829	78.4234	110.345	167.508	44.249	87.7906	96.1586
AN1520	0.722731	0.00710446	52.8764	46.4211	29.7518	25.0713	28.3384	14.3888
AN5839	0.290997	0.46494	12.2427	11.6834	6.99427	6.35972	10.2427	5.165
AN5838	-0.0798288	0.909734	1.73612	0.766282	0.863104	1.21876	1.30802	0.571655
AN1840	-1.19646	0.162285	18.4786	10.1386	2.93045	36.1746	20.7972	4.49695
AN5834	1.78272	1.79e-05	6053.57	5891.66	2880.88	1216.37	2041.5	588.544
AN1842	0.173526	0.734482	48.6321	33.4942	31.4365	42.3202	31.9973	15.433
AN1843	-2.459	2.23e-10	4.67408	2.82777	2.9018	23.9316	17.9899	8.84441
AN5831	-0.912542	0.00110551	18.434	16.4578	12.0254	27.3144	27.1881	20.3626
AN5830	-0.664166	0.0764646	53.5156	46.5291	34.486	87.4796	60.3443	38.1764
AN1846	0.742472	0.0582122	110.324	66.1485	40.3126	45.6689	41.3468	21.7527
AN1847	0.0943459	0.894485	160.879	102.489	49.0647	110.471	109.571	32.9904
AN12397	1.11916	0.843135	0.112783	0.119093	0	0	0.117704	0
AN12396	NA	NA	0	0	0	0	0	0
AN12395	NA	NA	0	0	0	0	0	0
AN12394	NA	NA	0	0	0	0	0	0
AN12392	-1.67997	4.5e-07	21.4732	15.149	12.3921	60.9383	44.1149	29.8064
AN12391	-2.43993	0.000363868	0.886345	1.07513	1.88322	8.10603	5.0093	5.94397
AN12390	-4.76251	0.371758	0	0	0	0	0	0.113165
AN12398	0.239939	0.704522	25.1689	16.3594	12.4045	20.9408	14.1359	5.43429
AN0469	0.136349	0.712174	21.3354	15.2626	12.4183	12.8265	14.5451	10.1899
AN8675	0.397287	0.44679	57.1835	63.49	65.4318	37.3164	47.6587	38.5309
AN8676	0.917241	0.0257018	267.409	196.237	94.7411	68.3516	116.223	60.0989
AN8677	1.21038	0.00988438	50.7482	28.6826	14.1111	12.176	16.1782	5.76036
AN8670	1.98287	0.00256366	29.1908	16.8304	5.49713	4.20916	5.94303	1.08776
AN8671	0.299164	0.531175	5.01926	3.49959	1.97728	2.51579	3.53176	1.31167
AN8672	0.474188	0.375551	28.4992	19.8941	9.7863	8.40252	18.465	8.11187
AN8673	0.673709	0.0252221	13.1615	9.93388	6.24132	5.41878	6.6095	3.57759
AN0461	-0.34616	0.606753	7.32562	2.63919	3.01286	3.53654	4.92392	4.51418
AN0460	-0.749387	0.137306	11.2832	6.78557	5.18595	7.6688	12.1812	11.1126
AN0463	1.12353	0.0942712	22.0682	15.8509	3.59092	3.6152	7.84237	3.72385
AN0462	-0.107747	0.792042	27.3239	20.514	13.15	18.5212	25.9592	12.0048
AN0465	-0.299915	0.408785	512.523	431.547	322.955	520.469	616.587	253.155
AN0464	-0.291151	0.588698	18.4319	15.1923	17.1082	17.5681	17.7206	17.4486
AN0467	-2.88721	0.159485	74.8888	379.728	2052.44	302.024	3291.96	12180.6
AN0466	-0.723812	0.191304	23.4099	16.8011	29.9267	44.3151	42.9652	21.9299
AN1592	-6.91451	0.000737392	0	0	0	0.202811	0.256275	0.124306
AN1593	NA	NA	0	0	0	0	0	0
AN1590	-12.193	4.48e-30	0.014008	0	0	37.5046	25.6421	6.97525
AN1591	-11.844	7.24e-36	0.015327	0	0	28.4281	28.8754	5.5767
AN1596	-0.635167	0.130749	4.64738	3.86909	1.97876	4.26085	6.20064	3.26287
AN1597	-0.722235	0.0751635	3.59549	2.8514	1.91218	4.83395	5.10274	2.17902
AN1594	-2.91905	0.00193939	0.072096	0.217539	0.657526	2.18681	2.80576	2.24572
AN1595	-2.74223	2.24e-06	0.673449	0.305263	0.217643	2.89563	2.99026	1.13821
AN10887	-9.18843	2.09e-06	0.106205	0	0	16.3193	27.4126	6.47808
AN1598	0.979767	0.103527	2.22281	1.92414	0.668738	0.60651	0.978277	0.442216
AN1599	-1.29724	0.00779022	2.41386	1.69154	1.32468	4.09251	6.54131	1.57756
AN12021	NA	NA	0	0	0	0	0	0
AN12020	-3.5289	0.532987	0	0	0	0	0.256863	0
AN12023	-5.13575	0.00027985	0.148476	0	0	1.1772	1.75088	1.40872
AN12022	-3.22954	8.02e-16	2.6096	2.25615	3.07471	26.0298	23.7553	17.2763
AN12027	1.30329	0.218258	88.869	409.201	475.293	37.3077	142.181	166.601
AN12026	0.666418	0.650283	3.7603	2.72272	1.0838	0.537129	0.570949	2.06104
AN12029	1.89881	4.1e-05	320.749	251.326	90.7165	54.5341	72.9396	24.2909
AN12028	1.74155	0.618644	1.22709	0.707604	0	0	0.526474	0
AN8719	-0.0237146	0.960415	22.8347	16.5266	17.1842	21.7188	18.305	10.8595
AN6806	-3.27277	2.68e-11	0.604619	0.518257	0.198698	4.18002	5.21887	1.7828
AN11288	-0.271039	0.942617	0	0.942256	1.08205	1.25492	0	0.937627
AN8713	0.374774	0.762951	32.9194	93.2704	140.954	19.6069	65.4789	93.0395
AN8712	-0.774917	0.0400728	686.956	547.713	499.095	1230.01	854.603	534.83
AN8711	-0.465166	0.363543	20.5828	15.7306	20.4435	30.2126	21.4509	17.7472
AN11287	NA	NA	0	0	0	0	0	0
AN8717	-0.448166	0.319017	13.0459	9.68103	10.4806	15.4479	12.1243	11.1415
AN11281	1.36815	0.00778581	5.02255	4.2255	3.74446	0.988843	1.72667	1.45974
AN8714	-1.35009	0.557371	197.468	631.586	2391.63	375.69	666.272	5532.87
AN10157	0.67981	0.16132	70.7415	51.9082	36.8634	44.2273	31.5259	12.6475
AN6555	-0.9242	0.0632663	3.5311	3.20705	3.25217	3.89705	7.46206	5.05101
AN10156	0.805399	0.0015828	137.4	118.046	96.1914	65.3641	68.4599	41.3475
AN6554	-0.121652	0.770927	13.9975	10.8429	6.27295	9.75981	11.6675	6.93731
AN10155	0.927624	0.040981	20.7664	16.4153	6.77214	6.87653	9.24189	3.55276
AN10154	-0.109457	0.862341	7.84552	4.36721	2.66654	4.9617	4.90495	3.23603
AN10401	-1.58636	0.00862606	6.69904	13.0913	12.6941	25.2644	29.4087	30.8794
AN1550	-0.466739	0.467093	3.67923	3.06564	1.06472	4.27557	3.28258	1.54236
AN10152	-1.07362	0.186452	2.26766	1.46079	0.323521	3.62538	2.37963	1.00192
AN7477	1.25546	0.0226633	343.69	350.996	369.855	97.25	118.534	152.163
AN7476	-0.0361262	0.945093	198.643	117.487	92.7813	162.195	141.022	61.6267
AN7475	0.413745	0.266319	32.7195	19.2056	14.9974	16.5399	14.6416	10.5219
AN7474	0.0515852	0.946719	33.0287	20.5118	5.99984	15.5215	22.7698	8.78467
AN7472	1.01176	0.0235627	33.1281	25.3314	9.93665	9.08021	13.0606	6.04906
AN7471	-0.0752441	0.867651	15.074	13.1945	7.3576	10.8428	11.4166	8.70965
AN7470	0.52247	0.628455	180.483	387.462	520.719	65.8886	319.296	289.068
AN10150	-0.258256	0.526423	266.736	250.362	232.477	304.126	277.474	202.517
AN6632	-0.423523	0.184575	392.178	323.315	282.067	474.02	424.215	269.818
AN7479	0.712223	0.157041	23.1429	17.5048	7.67045	9.93226	11.708	3.83423
AN7478	-0.313591	0.456369	23.8007	16.4386	10.4786	20.685	24.2822	9.71493
AN1336	-0.143061	0.78697	48.6336	32.0895	40.6518	52.1454	41.0708	26.2158
AN1334	-0.750598	0.00426118	64.3159	53.2333	38.5029	76.1727	100.433	51.2878
AN1335	-0.318427	0.513595	39.1264	32.9897	36.7506	44.2229	38.4503	34.6568
AN1332	0.186261	0.784	1.16152	1.1931	1.15247	1.06749	0.996366	0.668216
AN1333	-0.285117	0.50972	56.7752	54.6984	53.7598	62.871	66.5377	47.4466
AN1330	0.843545	0.496152	44.353	114.528	280.123	21.1529	83.4255	114.915
AN1331	0.83738	0.439611	32.9293	65.5222	131.862	13.2653	46.364	55.3621
AN3769	0.0224108	0.974493	4.65306	4.1602	1.48616	3.41476	4.06593	1.29371
AN1338	0.487545	0.16135	272.273	179.252	172.09	156.268	162.014	75.4866
AN1339	0.293267	0.438743	109.369	91.1916	59.0952	53.0764	73.2101	50.2877
AN5659	2.69426	2.24e-06	11.4633	8.09794	2.03153	0.968558	1.15198	0.557502
AN10880	-0.554274	0.1466	193.529	177.837	157.27	310.324	247.106	137.988
AN10883	2.49951	0.67287	0	0.036432	0	0	0	0
AN10882	-0.145509	0.720286	16.6479	13.4222	12.5961	13.5736	16.358	10.8834
AN9101	-0.0125584	0.979846	53.3426	38.5314	34.4528	52.6871	39.2905	20.7746
AN10884	-5.63125	0.275556	0	0	0	0	0.17225	0
AN9103	0.0201946	0.983676	95.4907	172.563	216.3	65.6119	201.714	161.376
AN10886	-3.36793	2.4e-10	4.61301	3.67299	1.69406	44.0311	39.1906	8.94349
AN5651	0.643135	0.202386	6.508	4.55447	2.35184	3.40236	2.70363	1.22171
AN10888	-6.51602	0.0515777	0	0	0	0.231863	0.118615	0
AN5653	-1.86094	2.34e-05	4.37989	4.00577	2.91067	18.7803	9.52318	7.38996
AN5652	0.398037	0.576766	32.5954	19.436	8.00279	17.4727	17.0738	4.57197
AN5655	-0.542965	0.262693	9.63906	5.08599	3.17381	8.17259	9.76322	4.06978
AN9108	2.34671	1.95e-09	313.764	184.192	278.451	55.8077	56.1328	27.4318
AN5657	0.532263	0.16238	77.4819	69.9413	59.436	36.4711	48.9651	36.3668
AN5656	-1.03456	0.188363	1.68902	0.988396	0.494201	0.757339	2.03928	2.05301
AN6874	0.181736	0.814907	73.978	85.9237	108.218	50.6174	76.7477	77.2772
AN6875	2.01561	0.000162852	39.2026	29.7423	7.65852	4.59	7.30646	3.44019
AN6876	-2.21164	8.72e-16	7.37883	7.02228	5.13416	24.7859	31.7946	20.9155
AN6877	-0.0917484	0.909865	5.55152	6.45769	4.23559	3.98444	3.90125	5.83532
AN6870	-4.13965	3.48e-10	0.119923	0.059726	0.04992	1.02158	2.30708	0.543342
AN6871	0.84919	0.428088	0.459195	0.196596	0.473239	0.300702	0.099397	0.144529
AN6872	-2.03865	0.0235858	0.405666	0.806433	1.13946	1.78617	2.79972	3.85002
AN6873	-0.756746	0.175244	1.5885	1.10695	0.542556	1.85733	1.67186	1.01346
AN6878	1.20448	4.83e-06	13.6837	10.7661	7.44295	3.96619	5.07652	2.79168
AN6879	0.756371	0.266421	82.636	119.644	133.793	36.0933	74.5151	63.9242
AN7652	-1.00513	0.0962084	7.96106	5.59243	1.61538	10.3954	11.0692	3.97725
AN7651	1.73043	0.00616101	57.5851	41.4915	10.1809	10.9733	13.4229	3.52111
AN7657	0.0207936	0.966486	985.176	874.785	473.553	626.174	1008.87	376.707
AN7656	-1.69261	0.00197313	6.96104	6.35156	2.46084	21.8275	18.0058	5.14303
AN7654	0.336493	0.590451	18.5775	18.0581	19.26	8.80544	15.7711	13.256
AN7659	0.84271	0.0165034	76.9853	81.3708	51.884	28.9615	41.7876	28.5457
AN4232	-0.613675	0.177013	12.2225	6.39037	8.0032	13.2641	11.1154	9.86855
AN12488	0.187223	0.841438	7.41257	3.10346	1.25443	3.73501	3.81489	1.0536
AN9048	-0.274003	0.79018	15.7014	21.8323	19.9016	6.93455	18.5562	29.3337
AN9049	-0.456072	0.419781	2.31626	2.9878	3.02501	3.86306	3.77039	2.65936
AN2029	0.917339	0.000599691	31.3306	24.6517	19.7219	12.9285	12.569	8.70229
AN_tY(GUA)6mt	-3.58065	0.526423	0	0	0	0	0	0.564523
AN9040	-4.27311	6.52e-08	0.111362	0.158582	0.031767	1.60176	1.89511	1.65709
AN2022	0.303393	0.726692	75.8173	45.933	12.7989	45.1898	36.0366	10.4293
AN9042	-5.87104	4.74e-89	92.6583	77.8824	37.7122	3449.52	4280.21	2443.44
AN4237	2.886	6.18e-07	68.6505	45.9276	10.8506	4.66684	7.06842	2.29986
AN9044	-4.88111	0.0228789	0.017512	0.074272	0	1.35614	1.48097	0
AN9045	1.00903	0.588552	0.3398	0.372345	0.155217	0	0.241375	0.114231
AN9046	-2.94444	0.424422	0.074258	0	0	0.259932	0	0.141082
AN9047	-0.0766495	0.945093	16.1007	40.7502	48.5399	12.6486	48.8379	39.0301
AN4238	1.96905	0.0177975	176.791	475.278	340.012	22.3619	88.0949	99.6124
AN4239	0.978596	0.30163	127.506	315.033	409.844	48.5962	174.005	163.69
AN1256	0.570496	0.0381251	44.6595	30.7661	23.6744	19.893	23.9735	13.1873
AN12481	-1.18456	0.0385752	1.20948	0.651746	0.794899	1.62628	1.41974	1.82438
AN0264	1.53531	0.0343914	1.47775	1.71195	1.23081	0.557137	0.296728	0.414743
AN12487	-1.28433	4.02e-05	11.7056	13.1191	6.60417	23.5242	26.577	15.4299
AN12486	-0.22069	0.802076	30.9123	21.8922	18.1944	12.5423	16.8488	32.123
AN12485	0.481639	0.490105	83.9499	99.8484	77.666	26.4082	70.372	59.2862
AN0260	0.870524	0.0411411	16.323	9.66274	6.03856	6.25022	6.13176	2.5791
AN6306	-1.14609	0.0124181	70.4733	61.29	85.0172	165.253	145.158	118.737
AN6307	0.0262683	0.944531	98.4711	80.0213	60.6124	64.5722	82.6368	52.6651
AN6304	0.00988958	0.987998	43.3446	27.2794	14.4523	35.6242	27.0755	10.0472
AN6305	0.220963	0.748956	63.0593	72.2569	59.1888	27.5624	65.5607	48.7764
AN6302	-0.396777	0.602818	54.2801	59.0045	76.5357	57.9163	60.1179	90.7686
AN6303	-0.153758	0.831563	23.6545	22.0652	18.7842	14.6265	18.2043	24.4431
AN6300	-0.395751	0.277218	9.12296	6.52791	5.60692	8.10263	8.79733	6.63443
AN6301	-1.39492	NA	11.0394	70.0571	462.573	66.882	117.934	1000.99
AN6308	0.133664	0.934614	21.9624	102.488	183.863	12.4487	64.9362	156.083
AN6309	0.114219	0.919291	22.5538	48.2807	61.765	16.7103	41.1401	48.5056
AN11253	-1.50493	0.00801469	5.36266	7.55669	4.95056	7.99119	19.6503	15.0738
AN8741	2.52414	0.00652046	99.4635	21.5169	6.68614	10.4302	5.64898	1.54034
AN11251	-1.1813	0.0211134	1.80553	1.7232	1.3433	3.62247	4.90447	1.58804
AN2985	0.513282	0.289337	21.3991	12.5686	7.23365	8.5377	11.8287	4.27817
AN8743	0.570769	0.413607	53.4635	101.945	56.6433	22.3795	58.0587	41.4046
AN2689	0.703227	0.376603	6.05432	2.36315	1.03339	2.0202	2.30527	0.540569
AN2688	0.472392	0.15952	30.8345	30.9321	24.0054	17.3373	23.4848	13.3537
AN2687	1.37719	8.86e-05	31.3761	31.0032	24.7664	7.95793	13.1847	7.96129
AN2686	-1.12214	0.0217772	103.42	73.922	57.3678	229.478	98.8683	101.56
AN2685	0.603998	0.119325	674.078	584.607	399.221	295.832	500.09	177.47
AN2684	1.61139	3.25e-07	57.4544	46.993	34.6396	14.1202	19.4715	7.10981
AN2683	3.29088	2.95e-16	7.88305	5.90801	3.18763	0.473399	0.753501	0.264751
AN2682	1.56156	0.0294277	19.0638	13.1317	7.00977	6.01182	5.36585	0.720003
AN2681	0.27345	0.633129	11.7896	7.30634	4.10192	7.44035	6.36743	2.60626
AN2680	NA	NA	0	0	0	0	0	0
AN3378	-0.477019	0.349549	8.04501	5.09688	3.44759	9.53224	7.42083	3.10593
AN3379	-2.04215	1.44e-18	9.41372	7.41174	5.86653	29.3386	31.3923	19.5896
AN9296	-1.02615	0.029184	12.1316	13.6105	15.6834	22.5896	31.5012	21.6427
AN3370	0.136282	0.897648	15.4583	17.5049	19.3477	6.30205	10.2199	20.6688
AN3371	1.16013	0.0139832	81.9811	95.0976	45.3049	18.5138	38.1732	25.6406
AN3372	0.356991	0.331572	34.6925	34.7581	26.635	22.2158	23.8595	18.0959
AN3373	-0.22055	0.512465	41.2092	30.3108	19.671	33.3593	34.8401	21.3051
AN3374	0.491803	0.361574	13.0766	7.21083	3.456	5.16337	6.0878	2.71246
AN3375	-0.0922153	0.91034	87.7265	94.0947	131.836	73.2734	109.508	108.712
AN3377	0.979947	0.223449	36.3498	86.9067	91.0096	20.4092	32.3115	40.8714
AN4689	0.161612	0.784339	70.9852	51.8891	71.3506	51.2589	52.969	46.5422
AN4688	0.824683	0.12078	251.088	156.102	98.355	116.874	104.546	30.4947
AN2424	0.502494	0.285513	30.2444	23.4328	13.6292	17.9784	17.7572	6.15327
AN4681	-0.270662	0.596297	13.98	10.587	4.74224	9.52117	10.933	7.99758
AN4680	1.03311	0.0122048	204.607	143.301	62.1834	53.0883	70.2568	40.0801
AN4683	0.207185	0.651223	33.5579	28.5839	25.3184	18.2742	27.7612	18.8335
AN4682	-0.408245	0.273411	132.01	116.461	118.008	151.955	182.525	100.622
AN4685	-0.574911	0.308655	50.3274	44.4937	45.1565	43.1927	62.965	66.2718
AN4684	-0.234882	0.852183	121.62	255.045	419.301	99.2158	235.2	449.494
AN4687	1.1777	0.0282519	262.481	174.462	78.5446	86.8878	86.6939	24.2465
AN4686	-0.23411	0.649839	13.4241	11.196	5.88892	8.07624	12.4164	8.76415
AN2979	1.29532	0.00529	152.365	145.478	113.348	32.0815	54.9581	50.5293
AN2978	-0.106164	0.895615	90.8105	88.7868	161.391	109.054	124.269	103.16
AN2421	2.32749	0.00151798	602.261	603.785	253.06	19.5457	125.587	85.7281
AN2971	-0.181047	0.67742	9.85891	6.35511	4.70466	8.44061	7.16707	4.46141
AN2970	1.33745	0.0044252	48.9298	42.5251	52.6341	13.4453	19.3973	16.4499
AN1431	0.79598	0.127253	36.7234	26.8663	9.73201	9.94689	16.879	7.86692
AN2972	-0.0789723	0.842744	46.7261	31.7732	25.5525	32.558	42.1716	20.4508
AN2975	0.00499869	0.990902	64.5387	53.1679	53.5086	57.8012	58.2209	35.0889
AN2974	0.006949	0.99554	3.42471	10.4211	12.4492	3.72624	8.39088	10.648
AN2977	0.179823	0.889049	192.939	421.157	735.682	136.381	297.597	572.141
AN2976	-0.373581	0.636374	146.127	172.862	253.689	170.381	208.65	261.825
AN3082	0.659696	0.137921	20.7744	15.5638	8.39193	8.41707	12.3018	4.01425
AN3083	-0.672368	0.103461	24.59	21.6769	25.6253	40.2826	41.3499	22.8369
AN3080	0.60019	0.195277	32.3306	24.5051	10.1021	13.3058	16.5033	7.27179
AN3081	-0.524086	0.152267	21.6593	13.6428	9.76874	19.8933	25.281	10.747
AN3086	0.446393	0.675565	32.7581	88.7341	49.9806	8.81143	55.3751	42.632
AN3087	0.184433	0.881506	26.9793	59.7164	88.8269	15.7801	46.6912	69.2039
AN3084	0.409851	0.334529	38.6007	36.225	34.5582	20.8733	33.3135	18.7311
AN3085	2.6412	0.00394266	100.606	196.186	371.093	8.24175	46.9717	42.3726
AN3088	0.598898	0.200667	195.738	198.081	199.639	92.3681	149.145	101.864
AN3089	0.70198	0.168789	141.58	144.386	140.076	53.1131	98.9084	73.6222
AN_tV(AAC)8	3.61425	0.519532	0.118825	0	0.859315	0	0	0
AN_tV(AAC)3	2.76968	0.364669	0.573987	1.55944	0.847349	0	0	0.203476
AN_tV(AAC)2	-1.65877	0.428504	0.930463	0.294361	1.22335	1.2297	0.178161	4.57932
AN_tV(AAC)1	-1.80249	0.364669	0.400784	0.551647	0.02253	2.00689	0.529668	0.938646
AN_tV(AAC)7	-1.33593	0.83758	0	0	0	0	0.00615	0
AN_tV(AAC)6	0.562919	0.932238	0.06042	0	0.055371	0	0	0.07826
AN_tV(AAC)5	0.587624	0.930302	0	0.077523	0	0	0	0
AN_tV(AAC)4	-0.74178	0.769079	0.259804	0.853873	0.022096	0.907574	0.878768	0.214655
AN8089	0.256222	0.692618	13.2849	9.13046	3.85403	6.91384	9.19343	2.78557
AN8088	1.06336	0.0142813	11.7204	7.17944	4.2368	3.66953	4.30322	1.54996
AN10708	-1.59607	0.000478292	166.343	128.466	144.059	636.895	354.455	213.218
AN10709	0.704544	0.0836945	192.729	130.548	65.2239	60.7569	82.9731	50.4909
AN10706	0.223279	0.866339	185.128	371.365	651.314	78.9387	300.986	495.027
AN10707	-0.51324	0.19819	23.4326	17.7943	8.44915	20.7099	25.061	13.3211
AN10704	-0.818517	0.106503	2.42711	1.7445	0.807592	2.7684	3.45979	1.28859
AN8080	0.694503	0.0557534	128.037	97.9772	69.4661	64.8785	70.2244	26.83
AN10702	0.54919	0.0318716	64.0996	52.9711	36.826	33.8575	36.2464	20.4678
AN10703	1.41927	0.0088654	658.32	1145.08	621.209	180.837	283.349	283.383
AN10700	-0.0521778	0.930302	42.5116	29.1307	21.4279	40.9805	30.3767	13.4122
AN8084	-0.438217	0.330099	77.6718	63.5279	34.799	95.0716	75.8654	35.4819
AN3888	0.322093	0.879048	0.342789	0.394905	0.542943	0	0.375991	0.459773
AN3889	0.0373007	0.942848	14.5563	13.2226	7.44099	13.3273	10.8593	5.58874
AN3882	-0.846579	0.112341	3.36127	2.12534	1.2163	4.71937	4.3407	1.43757
AN3883	0.511915	0.709893	3.66953	9.92014	19.3738	1.83889	5.05918	12.3265
AN3880	0.801085	0.208424	13.2328	7.31936	3.73353	5.46917	5.18214	1.3916
AN3881	0.149134	0.895013	17.2328	8.32658	2.62401	12.411	7.77827	1.42995
AN3886	-3.67274	0.00154138	0.278419	0.127429	0	1.43694	2.42876	0.462705
AN3887	-3.92379	1.39e-08	0.325485	0.206321	0.056091	3.25405	3.98027	0.724987
AN3884	-3.49179	1.5e-10	0.509407	0.254065	0.631452	6.20351	5.09928	3.30726
AN3885	-3.17783	3.33e-09	0.573804	0.287212	0.250736	3.55631	4.38333	1.15072
AN4357	-0.421984	0.643085	4.63563	3.33342	8.06244	11.7824	7.2633	2.62494
AN4355	0.381696	0.693105	2.52379	1.77241	0.515663	1.46174	1.35121	0.347896
AN4354	2.71857	7.99e-17	189.3	175.37	107.7	18.2092	21.7332	18.8349
AN4353	0.701857	0.102715	163	120.133	100.148	88.9318	94.4369	30.5842
AN4352	-0.80338	0.139518	53.2277	29.0806	11.6209	44.4098	61.2055	27.7676
AN4351	0.950136	0.0466833	26.6786	25.5991	23.4331	7.45972	16.4556	10.1149
AN4359	-0.292202	0.754538	27.1163	33.2797	64.339	36.1561	43.4065	55.9538
AN4358	0.0324296	0.946476	27.9895	19.4632	14.8902	23.703	19.9674	9.5979
AN5332	-1.73856	0.0535814	20.5624	33.8977	55.0154	49.7455	75.6741	174.168
AN5333	0.506812	0.647124	28.347	68.3811	119.278	20.5396	51.4235	63.572
AN5330	1.63342	0.00759155	6.34408	6.53272	9.30667	1.45643	2.75541	2.13173
AN5331	0.179643	0.849554	14.942	23.5452	22.9615	6.46115	24.3686	16.9996
AN5337	0.475946	0.292643	14.8022	14.5155	12.5387	6.80586	11.9037	7.42894
AN5334	-0.978255	0.0558727	7.56028	7.3158	8.27934	11.9678	12.8826	13.9089
AN5335	-0.328469	0.68489	33.8234	51.1571	43.6809	24.3496	53.6029	56.8083
AN5338	-0.732531	0.641898	20.7481	105.19	242.55	14.8198	260.034	288.2
AN5339	-0.669147	0.692494	70.1703	370.011	1093.31	67.3463	596.154	1429.23
AN5036	-0.70714	0.183631	12.6605	8.60512	5.10754	15.7726	17.6848	4.75632
AN0850	0.727264	0.0211737	63.1858	49.0234	27.318	24.9928	30.3833	15.8821
AN0851	0.379548	0.367371	9.75055	6.85585	4.37497	5.34932	4.46844	3.47947
AN0852	-0.0702803	0.893158	16.176	14.12	12.3101	16.0753	12.0966	10.2167
AN0853	0.76015	0.816632	16.1651	13.1968	10.6633	0	11.4213	7.7831
AN0854	1.12925	0.032218	80.9181	97.7668	38.8127	17.5003	35.7086	27.1134
AN0855	1.03163	0.0202602	8.59819	7.29788	5.61597	2.26706	3.22721	3.07264
AN4535	-0.0678998	0.881736	170.681	139.961	70.0824	118.868	139.43	76.6622
AN0857	2.4016	9.4e-10	40.0268	19.867	12.5379	4.34833	3.71219	2.89093
AN0858	0.606661	0.542031	129.68	207.233	255.812	35.6365	133.486	158.811
AN0859	1.06889	0.000761699	79.8448	64.3735	36.7557	29.2883	30.8168	14.2616
AN0676	0.314578	0.728523	41.0407	62.3051	78.4553	30.7649	34.2705	57.5056
AN0677	2.20037	7.83e-06	2057.37	2817.52	3045.28	410.105	603.116	507.622
AN0670	-1.07184	0.00509715	35.501	23.7107	15.4991	61.7316	50.3033	23.4741
AN0671	0.354484	0.355225	27.5646	18.418	11.3807	13.6988	16.5716	7.85219
AN0672	0.0524144	0.909489	19.9907	15.5079	11.7775	14.4719	12.9163	10.7038
AN0673	0.445583	0.104817	64.0376	53.0148	36.1728	33.0695	38.5986	23.9438
AN9093	-0.314613	0.566144	31.4598	17.4086	9.06345	23.81	25.0636	11.1943
AN5488	-2.81837	0.000259168	19.018	18.2103	16.1215	27.7513	94.025	161.967
AN5489	0.8011	0.0375038	47.8272	33.8107	29.5264	14.8576	21.4365	16.6702
AN1105	-0.61407	0.326101	138.569	145.039	210.215	193.773	244.662	230.042
AN1104	0.832079	0.0874262	30.4762	32.8475	30.9335	11.2962	19.8709	14.6386
AN1107	-0.446386	0.481143	17.3358	12.9064	4.59211	16.5764	17.8326	6.04743
AN1106	-0.0179366	0.964738	7.00312	5.01906	3.96814	5.29005	5.77146	2.97123
AN1101	1.92714	1.32e-07	57.6093	62.921	26.9474	9.60457	14.8186	8.20652
AN5481	-1.80365	0.0287739	10.0996	25.0821	30.6818	34.8607	65.1243	96.2586
AN5482	0.651123	0.220616	454.91	469.349	539.15	212.054	345.097	261.13
AN5483	0.924848	0.0775943	21.669	17.8055	17.3711	5.60564	9.69278	9.34499
AN3598	0.86534	0.00799471	755.163	567.439	476.493	381.633	324.612	165.21
AN0101	NA	NA	0	0	0	0	0	0
AN6683	-0.624801	0.0286742	11.3591	8.75165	6.05539	12.4679	14.8743	7.48063
AN6682	-1.00281	0.0313244	2.83355	1.83554	0.969943	4.32195	3.3346	1.82727
AN6681	-0.496166	0.0824755	53.2966	41.1728	29.9	60.8415	56.8965	33.1967
AN6680	-0.0611992	0.953127	62.5918	14.5222	7.12188	35.6857	26.3334	8.46406
AN6687	0.0517268	0.89509	38.4044	28.4339	22.896	24.9196	28.6259	19.6492
AN6686	-0.428446	0.556121	9.28112	6.67357	1.75353	8.63354	7.12566	3.66503
AN6685	0.191225	0.677386	68.0566	60.6185	32.1007	38.2856	60.0055	23.9989
AN6684	0.671343	0.249832	30.4248	18.5157	7.46586	12.5251	12.8563	4.4869
AN6689	0.31935	0.427764	154.848	139.325	106.718	79.275	111.469	80.6752
AN6688	0.627191	0.066084	281.345	240.412	126.717	118.657	162.355	77.3769
AN4825	1.00969	0.00129611	1413.13	1314.09	649.903	486.568	602.706	329.601
AN4824	0.491472	0.331045	41.6547	46.2181	26.5551	15.687	33.1555	20.0307
AN4827	-0.365942	0.615692	3.25517	1.9851	0.821492	3.39459	2.20279	0.959064
AN4826	-0.262463	0.630403	72.731	60.6369	29.7306	81.8932	49.6452	33.1774
AN4821	0.158019	0.845839	8.56749	6.29741	2.33734	5.72562	6.24789	1.47855
AN4820	0.524041	0.261663	97.0494	67.0514	39.495	53.109	51.5567	18.7428
AN4823	-0.974801	0.25221	0.832154	0.969426	0.143412	1.25237	1.24137	0.661073
AN4822	0.34848	0.590713	10.5552	6.8711	3.40718	5.71063	6.79665	1.78582
AN4829	1.14507	0.0495273	7.61566	5.16333	2.16587	2.68966	2.20579	0.836139
AN6469	-0.215391	0.752439	24.9286	21.7596	16.1769	18.7716	14.5898	23.8529
AN6468	-4.11581	4.63e-17	0.512356	0.833032	0.819482	14.0146	9.73587	9.77273
AN6465	-4.4992	3.23e-07	0.18527	0.105171	0	1.97257	2.1398	1.29005
AN6464	7.11718	0.0127997	0.213206	0.262632	0	0	0	0
AN6463	0.856689	0.292233	5.7518	4.00203	2.07729	0.90507	1.51469	2.3341
AN6462	-1.69519	0.0037654	0.805393	0.35533	0.264792	1.18892	1.92666	0.800582
AN6461	-6.81896	2.17e-09	0.025873	0	0	0.62223	1.07981	0.815234
AN6460	-2.90579	4.54e-05	0.442441	0.231836	0.757191	3.63181	5.62765	1.64895
AN11544	-0.940564	0.322142	3.54869	1.3587	1.62549	6.59959	2.30659	1.85025
AN11543	-0.0145346	0.976611	355.095	315.711	346.945	317.312	351.147	240.879
AN11541	-2.5328	6.04e-15	29.8707	34.3597	25.315	165.181	151.464	127.397
AN0273	0.865979	0.0970157	105.197	92.4788	30.0737	29.3049	52.311	22.5129
AN8508	2.82118	0.62735	0	0.049195	0	0	0	0
AN8509	0.468171	0.764557	0.256828	0.185569	0.039978	0.055526	0.129295	0.082674
AN8506	-0.725787	0.130551	2.54137	2.22938	1.36565	4.08294	3.65284	1.32344
AN8507	5.96178	0.0119692	0.153072	0.116171	0.11271	0	0	0
AN8504	NA	NA	0	0	0	0	0	0
AN8505	-1.15971	0.0266672	31.2269	20.7134	8.30488	50.7105	47.104	16.5555
AN8502	1.33876	0.0543361	56.9971	36.755	10.3121	14.2628	17.4922	3.56952
AN8503	-0.805042	0.441902	45.4121	97.6064	229.273	150.407	161.316	275.234
AN8500	-0.978301	0.00101551	59.4048	50.898	31.6016	101.87	87.5983	50.813
AN8501	-0.410151	0.603389	13.556	8.16063	3.14265	11.8278	14.1132	2.79499
AN3848	-1.21945	0.590272	239.038	783.934	2228.52	338.17	465.562	5091.4
AN3597	0.531057	0.438953	68.1948	38.1922	15.4857	26.7738	36.6812	8.84733
AN6113	-1.0202	0.00132573	21.0507	19.6029	18.5374	37.06	45.4572	24.7316
AN11136	-1.15925	0.139294	107.069	103.808	202.491	219.058	190.409	370.294
AN11137	-0.429827	0.427813	174.574	149.671	172.906	236.863	159.508	178.482
AN11135	-0.835742	0.0850382	23.5045	19.9945	26.151	41.623	34.428	32.7733
AN11132	-1.48717	0.00212434	66.161	40.3648	50.5789	212.964	114.497	68.9084
AN11133	-0.559731	0.323953	86.0821	82.2759	94.0651	156.447	84.9189	96.4788
AN11130	0.373809	0.664615	41.0348	61.3871	74.5751	23.1924	42.4624	50.8647
AN11131	-1.62127	3.68e-05	69.4956	48.0959	56.0205	193	134.224	129.821
AN11138	-0.0610299	0.925896	54.6876	33.711	15.2678	32.1029	41.9185	16.6171
AN7228	0.296035	0.75564	255.398	160.635	55.9977	192.651	114.286	25.5857
AN7229	1.97773	9.11e-05	77.5376	66.0827	19.8923	9.962	18.4744	6.53904
AN7222	-5.9271	6.08e-58	1.83318	1.37359	0.799203	67.3085	114.051	34.2001
AN7223	1.03446	0.0262942	16.5089	10.7419	6.30775	4.36916	7.57934	2.32007
AN7220	-1.51549	0.00652946	2.87774	1.29533	1.34661	6.79235	4.69752	2.27209
AN7221	-2.94132	2.33e-11	5.46815	3.70886	1.59342	20.797	21.8756	21.3878
AN7227	-0.17501	0.802779	43.9932	36.1709	15.602	47.7656	33.7567	12.4175
AN7225	0.404149	0.526746	69.3231	52.5695	18.0777	40.7757	34.8688	13.7355
AN1411	-1.91645	2.94e-05	32.9393	31.19	25.4429	137.68	63.6744	83.038
AN1607	0.554264	0.688027	17.7956	56.1431	160.002	19.0117	39.1553	82.2786
AN11153	-2.21539	2.46e-05	4.66358	3.39524	2.75863	8.54956	13.6586	16.9416
AN_tE(UUC)1	NA	NA	0	0	0	0	0	0
AN_tE(UUC)2	NA	NA	0	0	0	0	0	0
AN_tE(UUC)3	NA	NA	0	0	0	0	0	0
AN0451	2.80803	3.1e-13	188.184	150.995	207.944	23.1971	28.979	18.2425
AN2768	0.426048	0.424971	45.569	47.448	45.6465	29.0688	27.783	30.3083
AN2769	1.25661	0.0035948	35.3818	29.2908	18.9935	6.46483	13.4296	9.01703
AN2764	-0.260389	0.576962	31.5614	19.0744	19.8146	22.7309	25.6968	21.7238
AN2765	0.334597	0.323658	525.915	494.257	384.49	304.474	420.095	244.277
AN2766	1.00718	0.044372	48.1977	43.1673	24.7267	9.56433	21.6882	15.7277
AN2760	2.57508	1.54e-06	142.06	94.8753	24.9715	10.2717	16.4963	8.29913
AN2761	-0.0623219	0.869351	1077.07	988.64	803.517	979.453	1086.96	581.858
AN2762	0.156907	0.760306	44.9882	32.768	20.6731	34.6912	29.4671	12.7322
AN2763	0.346022	0.624188	23.6596	12.9976	5.19957	12.885	10.5656	4.02307
AN3419	-1.90731	1.44e-05	16.3759	13.7106	7.89949	62.4864	46.7767	17.1997
AN3418	-0.264025	0.798474	1.87227	1.76683	0.881913	2.80557	1.89056	0.313255
AN3149	0.290887	0.38206	21.0301	17.6838	11.6088	12.0461	13.9978	8.80066
AN3148	0.140609	0.931435	32.2538	178.262	252.919	19.9768	89.9398	232.367
AN3415	-0.422503	0.5872	1.86514	1.27155	1.90144	2.50632	1.33211	1.925
AN3414	-0.31783	0.883097	0.425901	0.347854	0.281765	0	0.83332	0.326135
AN3145	0.93417	0.148515	118.375	77.5476	20.5888	31.269	47.4941	15.3547
AN3144	-0.464204	0.35532	28.91	21.4321	12.3453	31.2004	34.6107	10.6504
AN3411	-0.249769	0.428013	90.6649	61.8901	47.9641	75.8811	78.5309	48.1305
AN3142	0.956299	0.131887	142.684	90.5989	26.5822	39.4732	56.2239	16.6461
AN3141	1.86006	0.00167494	72.5721	65.0638	14.7286	8.21562	18.1649	7.87817
AN3412	0.587759	0.269609	34.1775	24.9607	35.5744	19.2356	17.9103	17.3818
AN4884	0.271711	0.499905	31.533	28.7307	26.0495	19.9118	24.9192	17.1314
AN4553	-0.934339	0.00290669	33.6798	28.2337	25.2103	44.4854	62.0344	37.9463
AN10553	-0.340222	0.333076	179.146	154.318	140.346	187.459	237.037	112.642
AN10552	-0.303119	0.733121	8.31405	14.9711	18.2658	10.2933	16.1515	18.3204
AN10551	0.198144	0.67661	10.9111	8.07323	7.76658	5.69175	7.98974	6.01572
AN10550	2.56095	2.57e-05	1.74161	0.981985	0.665429	0.270224	0.151258	0.062412
AN10557	1.38549	8.58e-05	18.3651	12.4423	9.51278	3.49163	6.46895	3.20583
AN10556	0.31693	0.293554	61.112	49.513	31.9713	33.2698	39.2309	24.2056
AN10555	-1.38947	1.31e-05	6.00397	4.6664	3.83226	14.5501	12.5661	6.42089
AN10554	0.310165	0.406644	25.1031	19.898	13.5319	14.9329	18.5926	7.83561
AN2020	2.06602	5.37e-06	524.74	384.384	180.901	46.2111	102.892	61.3252
AN10559	-0.435282	0.701797	14.4578	26.2924	42.5061	13.1257	28.3306	52.5444
AN10558	1.71813	5.59e-07	42.0384	34.2849	20.6299	9.35741	12.359	4.30644
AN3441	0.227998	0.866206	41.9204	134.415	167.373	19.5238	94.1867	134.925
AN_tR(UCG)1	2.07424	0.733988	0.518518	0	0	0	0	0
AN_tR(UCG)2	NA	NA	0	0	0	0	0	0
AN3446	-0.305815	0.648239	6.84444	9.20766	7.58394	8.43092	7.13115	8.96192
AN3447	0.746688	0.110232	76.7252	91.6031	69.7048	33.498	45.081	40.8332
AN11156	-1.72568	7.12e-09	11.2338	10.0937	6.41892	33.3964	31.7917	15.2733
AN3445	0.975938	0.0131398	71.7522	50.9081	25.0027	20.8213	29.9514	12.6928
AN4882	0.0174054	0.974349	13.1856	11.834	6.86937	6.90076	14.0742	6.20235
AN0991	0.864783	0.111963	18.6778	13.5837	11.3444	5.74391	5.28278	7.73892
AN0990	-0.223709	0.572241	30.6205	27.4035	22.477	26.8663	29.7659	23.2173
AN0993	-0.0457948	0.937932	7.71681	4.99669	5.54795	8.06686	5.51464	3.18347
AN0992	-1.02367	0.0157782	9.10494	6.0508	8.50186	16.1484	15.5683	10.9158
AN0995	1.20232	0.00854161	21.9617	13.012	5.88118	5.57569	6.44927	2.74591
AN0997	0.344676	0.253471	31.8435	26.4659	22.0757	19.152	22.3046	13.4455
AN0996	-0.129267	0.719831	47.9343	37.2043	28.2802	37.7423	39.0339	27.9128
AN0999	1.01073	0.00357463	57.4094	53.9229	34.9443	16.9779	26.339	17.6911
AN0998	-0.201256	0.864357	10.242	16.242	33.9827	13.3462	15.491	31.0215
AN4311	1.06545	0.00121508	31.8017	18.9736	14.2977	8.2251	10.4118	6.99876
AN4646	-4.2386	0.0570094	0.257212	0.330843	3.81255	8.88611	0.872629	58.3711
AN_tW(UCA)1mt	-3.58065	0.526423	0	0	0	0	0	0.579123
AN4640	5.82861	0.11011	0.311927	0.130253	0	0	0	0
AN4643	-0.301336	0.777747	1.00504	0.24029	0.364471	0.345015	0.70864	0.514085
AN4314	1.20595	0.00326018	48.572	35.5547	18.1116	9.67203	18.5754	8.79476
AN2902-uORF	-0.364777	0.927869	0.00016	0.000228	0.000216	0.000155	0.000213	0.000217
AN6532	-0.0338894	0.932493	27.8452	21.5404	19.6905	21.682	26.1164	14.234
AN_tG(GCC)11	0.538897	0.934567	0	0.264644	0	0	0	0.153811
AN4464	0.0928773	0.878628	34.8178	25.2602	10.5911	19.4254	26.0021	10.4535
AN4880	-4.56e-05	0.999941	16.1036	40.3655	38.5591	13.9692	39.6977	31.2454
AN1022	-0.10205	0.943754	51.0705	126.606	292.271	45.8172	105.59	271.935
AN5016	-1.42205	0.0442286	0.800409	1.19364	0.82709	1.20017	2.13955	2.74489
AN0191	-0.211681	0.599658	33.6652	25.4256	22.851	35.1381	27.5373	19.3684
AN0190	-1.4517	0.00149752	35.3254	22.4961	11.7342	79.0091	55.5999	26.536
AN0193	-0.4095	0.425536	25.5468	17.9603	14.976	34.3074	24.504	10.5084
AN0192	0.00980775	0.983848	98.9263	81.9519	71.9213	87.2461	65.9757	59.8208
AN0195	1.30301	0.0161086	270.515	408.072	313.747	105.468	97.2532	131.021
AN0194	1.16872	0.0135804	5.41521	6.53995	5.45182	2.40041	1.97067	2.18934
AN0197	-1.66989	5.24e-10	3.83865	3.61788	2.76301	10.0654	11.0503	7.06172
AN0196	0.129309	0.909896	0.298348	0.229935	0.259178	0.171308	0.291765	0.16571
AN5817	-0.783875	0.00745122	15.0321	10.5515	9.15133	19.9143	18.3563	12.7238
AN1823	-1.26606	0.0249305	3.25564	2.03442	1.73804	8.27246	5.13834	1.80146
AN5815	0.269083	0.67832	59.9272	38.2556	18.9829	39.0443	33.8854	11.0468
AN1021	0.666613	0.4724	28.9614	47.2135	63.4587	11.0201	28.4762	35.4912
AN5813	0.204207	0.816186	22.3745	25.0946	36.2086	13.4374	22.4067	26.3121
AN0148	-7.54368	9.36e-33	0.29445	0.258548	0.02931	42.242	38.9612	11.6469
AN5811	-0.52295	0.183372	20.3754	12.5102	8.16478	18.86	21.3719	9.9252
AN5810	0.544725	0.369255	172.268	90.513	44.1529	80.3461	71.4775	25.6633
AN5013	-0.257948	0.605206	10.6857	7.58578	3.9777	9.98525	8.12783	4.33613
AN1828	2.02808	0.000109285	46.7756	47.5411	27.4986	6.30062	6.63559	10.0989
AN1829	2.51992	0.134327	0.98477	1.12758	0.518778	0	0.446672	0.009735
AN5819	-0.378278	0.364669	56.6686	41.0566	47.6249	69.302	61.366	37.5818
AN5818	0.454883	0.236468	42.2272	37.9989	26.5608	29.5542	20.9224	16.0621
AN5011	-0.0298929	0.962153	123.573	94.108	50.7515	93.597	118.465	31.6154
AN5010	-0.637528	0.178414	27.5505	18.6635	12.6961	40.0593	25.8145	13.368
AN0443	-0.0955717	0.826266	76.076	73.0678	55.6366	58.0542	77.1402	52.2309
AN0442	0.158435	0.787783	47.1091	36.2998	44.3645	33.2994	32.4262	31.9152
AN0441	-1.15692	0.0115426	6.58494	7.69524	7.00975	12.606	14.3801	13.5946
AN0440	0.532438	0.0650817	30.1842	21.4867	16.0586	15.7115	15.9259	8.64929
AN0331	-0.444395	0.271168	13.7808	11.6366	11.999	17.9339	17.539	10.0422
AN0446	-0.555636	0.381534	78.3455	50.2334	16.7818	45.6959	90.4469	38.1351
AN0333	0.357198	0.442875	7.47699	5.1713	3.22187	3.91588	5.06565	1.81932
AN0332	-1.05235	0.308233	0.156528	0.14945	0.386957	0.469679	0.76464	0.241008
AN4469	-0.458414	0.317548	7.06992	4.07989	2.38634	5.59837	6.40597	3.41596
AN0449	0.136928	0.777271	50.0498	39.0237	18.6312	31.6665	33.6875	17.1064
AN0448	-0.0764234	0.869647	32.1564	22.6011	18.5123	29.9538	23.748	13.4541
AN0339	0.684106	0.117447	30.0455	22.1804	12.3625	15.0941	14.322	5.52298
AN0338	-8.05332	1.49e-126	0.58374	0.376098	0.214612	101.752	119.506	49.9171
AN0143	-0.234554	0.736245	32.4502	18.345	20.0451	42.085	20.7209	11.389
AN4113	0.0900844	0.970298	47.2286	466.54	779.584	15.7107	371.392	653.307
AN11738	0.986455	0.11126	5.60812	6.27734	8.81512	2.51214	4.49388	2.64322
AN11739	-1.31671	0.762337	0.030666	0	0.051881	0.252635	0	0
AN8698	0.014038	0.973472	95.7212	91.3126	79.6303	77.018	91.1571	61.5521
AN8696	0.735147	0.266758	37.5257	36.2452	24.9866	10.2768	13.8915	21.4927
AN8697	-1.74027	1.08e-05	1.63337	1.615	1.07254	3.14746	5.81691	3.38892
AN8694	1.83052	7.26e-05	167.799	160.653	63.8052	20.8436	48.3875	22.9652
AN8695	0.63911	0.438393	141.028	138.853	94.2422	32.0245	47.4052	98.3537
AN8692	0.700208	0.0149545	120.922	94.5982	85.7739	54.7823	70.5531	37.5042
AN11731	-0.119637	0.818195	12.1007	10.3401	7.39975	12.1278	8.63282	6.79073
AN11732	-0.486456	0.218746	13.8726	10.7238	9.25067	15.4448	12.9851	11.441
AN8691	-0.153394	0.711311	8.69068	5.63539	4.02922	6.89036	6.15706	4.06424
AN8095	3.04581	3.05e-10	4.90287	4.53133	3.22263	0.658856	0.277348	0.343427
AN12049	0.0537556	0.929107	114.585	91.176	49.8003	85.9295	100.14	31.5025
AN12048	1.89533	4.63e-05	144.466	139.422	127.954	31.6539	24.6326	34.5001
AN2251	-2.50442	4.85e-19	55.1917	44.2566	25.069	226.576	259.486	121.019
AN12042	0.216877	0.801946	9.83777	9.51642	13.3774	4.77341	8.95642	10.0788
AN12041	-4.49087	0.405871	0	0	0	0.630615	0	0
AN12040	NA	NA	0	0	0	0	0	0
AN12047	0.43044	0.94357	0	0	0.060423	0	0	0.036084
AN12046	-2.48223	0.175177	0	0.044441	0.532393	1.48734	2.19451	0.328856
AN12045	-0.314592	0.441506	72.785	42.182	34.4847	65.7671	62.941	31.1688
AN12044	-0.472126	0.361574	43.659	33.9029	29.1608	69.0876	41.8466	21.4743
AN8334	-8.11288	0.00161394	0	0	0.127045	22.8624	18.6296	3.52774
AN2708	-6.3702	6.08e-05	0	0.015338	0	0.252698	0.866582	0.292926
AN2709	0.23446	0.953127	0.291425	0	0.179577	0	0.415993	0
AN2258	0.629479	0.352781	4.6014	1.88197	1.37693	0.829744	2.03713	1.17712
AN2707	-2.025	0.452729	0.035573	0.103241	0	0.121054	0.421537	0
AN8332	NA	NA	0	0	0	0	0	0
AN7411	3.5627	0.526423	0.084373	0	0.037882	0	0	0
AN7410	4.36606	0.419341	0.248392	0	0	0	0	0
AN7413	0.154181	0.831619	2.0336	1.59811	1.976	2.03798	1.3604	1.07381
AN7412	-4.33916	0.424396	0	0	0	0.374165	0	0
AN7415	1.23678	0.579893	0.316818	0.154479	0.03022	0	0.035508	0.08808
AN7414	3.23564	0.000114001	3.32334	2.14049	2.19358	0.552882	0.132514	0.045088
AN7417	1.67014	0.790644	0.040769	0	0	0	0	0
AN7416	-2.46771	0.00614112	0.150511	0.309375	0.492734	1.72248	3.09695	0.816669
AN7419	-8.10322	3.84e-06	0	0	0	0.41227	0.871754	0.14701
AN7418	1.754	0.0107291	11.1174	4.76762	1.70229	2.17744	1.45263	0.604954
AN5673	1.32158	0.0769112	38.6135	20.0374	4.7564	8.8815	9.64161	2.50776
AN5672	2.14057	3.55e-07	43.7124	30.7287	13.0441	7.10827	6.52954	2.9985
AN1312	-2.48252	0.23455	0	0.043053	0.019159	0.093048	0.205801	0.065486
AN5670	0.0305923	0.95782	207.788	206.44	246.487	193.442	220.135	163.04
AN1314	-3.77596	1.31e-10	0.327206	0.177768	0.045965	2.1968	2.15888	1.628
AN5676	0.428391	0.501447	11.5183	5.87085	2.78075	5.26547	5.22599	2.01345
AN1316	0.899648	0.0180383	14.0631	10.5746	9.55929	7.01942	5.91186	3.23184
AN5674	1.07437	0.00515998	41.9149	34.995	16.5256	10.4753	16.4752	9.66033
AN1318	-3.18573	0.00796481	0.10755	0.229193	0	1.06492	1.04583	0.521246
AN1319	-0.0576153	0.898946	168.464	134.488	80.6935	119.129	159.399	67.6494
AN5679	-1.74374	0.000376105	71.6877	55.049	55.2674	202.419	113.505	180.705
AN5678	0.150047	0.783305	46.7742	31.8568	16.4201	29.9857	30.5449	12.5739
AN5849	2.04476	0.000141531	124.817	101.47	26.8279	18.1977	25.1635	8.32733
AN9129	0.62797	0.163742	2.61936	2.24733	1.13855	1.32891	1.44398	0.591101
AN9128	0.71484	0.0966234	41.2397	38.5394	28.4373	21.0838	15.7458	17.5773
AN9127	-0.730253	0.304726	2.05444	1.69368	0.726339	1.64069	1.63823	2.33421
AN9126	0.626011	0.0774044	35.8615	21.9884	21.729	17.1279	19.7411	8.7128
AN9125	-1.23064	0.00461222	5.07433	2.75865	3.8117	10.6835	9.00761	4.7689
AN9124	-0.154574	0.768071	68.4046	64.1169	29.4831	42.0567	73.1605	36.7274
AN9123	1.35725	0.572241	6.36469	46.8997	316.556	6.71009	20.1932	96.4719
AN9122	-0.24027	0.733449	4.40622	3.1751	3.03847	5.85632	4.26621	1.4226
AN9121	-0.552381	0.181163	4647.95	3611.86	1970.83	4640.47	6204.01	2228.95
AN9120	0.487128	0.128954	54.2532	44.2667	31.1595	27.7475	37.6617	15.9651
AN5844	-1.87331	0.00817241	1.54013	0.892372	2.80237	6.98734	6.3027	4.83533
AN6898	0.00663825	0.995811	99.0537	152.796	288.543	93.0248	100.494	253.872
AN6899	0.287307	0.399129	20.8832	15.6502	10.0826	11.9596	11.8377	8.10425
AN6896	-1.14197	0.00683812	7.6775	4.51158	2.44405	11.7094	9.78359	5.34048
AN6897	0.77102	0.218502	36.7471	43.688	41.6107	11.9758	25.3865	23.1216
AN6894	0.146131	0.891275	29.258	35.8792	59.7119	18.6883	27.4673	48.0737
AN6895	-0.268392	0.6143	7.72828	4.90905	2.33778	4.75405	6.35673	3.59866
AN6892	1.0803	0.0242662	87.177	111.354	89.665	29.5283	47.023	39.6314
AN1811	0.546675	0.0965408	95.4536	84.5814	68.6634	57.4135	66.6183	28.799
AN6890	-0.0752192	0.838308	27.3458	22.2327	19.1608	23.6795	24.9039	14.6492
AN6891	-0.654464	0.0286484	50.1205	44.1424	35.8925	73.9322	68.2042	38.4309
AN8999	1.6918	8.38e-05	1.50059	1.22402	1.10688	0.30014	0.503488	0.237086
AN8998	2.05533	2.46e-05	3.91701	3.14017	2.52713	0.479944	0.780302	0.625208
AN1810	0.482852	0.475325	171.058	205.009	292.181	108.636	200.412	130.535
AN8991	NA	NA	0	0	0	0	0	0
AN8990	2.7983	2.07e-06	458.563	708.891	289.633	25.4327	102.191	51.1017
AN8992	-4.17545	0.0155874	0	0.105667	0	0.419949	0.999248	0.32625
AN8995	-0.37034	0.810382	1.96077	0.941329	0.188541	1.69967	1.67227	0.089108
AN8994	-2.48279	8.91e-07	3.82756	2.5646	4.36267	27.602	20.1001	9.29813
AN8997	NA	NA	0	0	0	0	0	0
AN8996	-0.202293	0.934567	0.078299	0.297692	0.127676	0.108444	0	0.310204
AN9022	0.0904424	0.883688	8.59851	8.07558	9.2233	6.99123	7.59488	6.57069
AN9023	-0.191171	0.783593	13.7356	16.8368	16.9165	12.2843	17.0367	16.9827
AN9020	-0.294335	0.705483	2.66409	3.84034	2.81361	2.48126	3.77147	3.3977
AN9021	0.956472	0.00345993	9.65407	8.88719	7.06228	4.92781	4.62856	2.23651
AN9026	-0.386484	0.501303	0.746	0.638434	0.649984	0.886642	0.742745	0.660849
AN9027	0.585219	0.321188	5.74611	5.53884	7.56651	4.85932	3.66574	2.89879
AN9024	-0.536311	0.347816	14.7728	14.7829	20.2775	26.5599	21.1657	17.6719
AN9025	0.957527	0.102112	115.825	201.46	114.967	38.1761	94.2405	59.808
AN9028	0.497793	0.390809	20.2827	14.5841	6.95037	11.4764	10.773	3.47876
AN1814	-3.50823	1.57e-25	16.9862	9.02747	6.27557	96.3154	133.577	74.1141
AN6096	6.79537	0.000744311	0.428266	0.385176	0.604675	0	0	0
AN10742	-0.721036	0.271606	8.72589	10.4565	11.5052	10.2365	16.1343	16.7552
AN6094	-1.51318	3.18e-06	11.9211	9.30263	5.68452	27.6019	26.6073	12.361
AN6095	-0.403918	0.464318	9.80162	7.73003	5.64562	12.7926	11.5058	3.53896
AN6092	1.08802	0.00382538	49.1953	54.4246	24.7978	15.1151	21.2524	13.9441
AN6093	-0.598381	0.213146	11.9332	11.1151	9.23617	22.2823	14.4163	7.44049
AN6090	-0.338952	0.525751	13.0623	9.20431	4.31601	11.7389	12.1519	4.78892
AN10743	0.631295	0.0220933	165.276	140.945	115.981	79.1354	98.6664	58.7106
AN10740	-0.440031	0.182194	768.052	619.387	488.688	908.844	924.261	423.79
AN6098	-2.35391	0.115677	0.324956	0.133686	0	1.002	0.313638	0.431522
AN6099	-2.96771	2.1e-12	1.91696	1.32756	0.506135	8.65627	8.7893	6.1561
AN10037	-0.814944	0.0308648	41.3031	34.6296	35.9144	73.8529	57.168	42.1602
AN10746	0.235987	0.581926	11.0124	11.291	8.29681	7.27193	8.44097	6.41124
AN8194	-0.481151	0.0889218	164.53	143.173	115.694	197.178	208.665	113.797
AN10031	0.691536	0.117604	422.848	366.753	186.061	124.533	243.205	135.064
AN10745	1.2269	0.0342218	236.483	238.997	374.592	80.3266	149.069	101.731
AN10319	-0.472953	0.26894	5.22237	4.02886	3.01414	5.09971	7.53829	2.58725
AN2387	2.32663	1.21e-05	14.8159	8.77137	3.28217	1.97751	1.77636	0.689188
AN6320	0.156249	0.798474	12.8838	11.0864	3.9452	8.32142	8.84316	3.93547
AN6321	0.353192	0.400703	72.5287	59.2685	34.3407	41.0824	33.9596	30.957
AN6322	0.336446	0.52224	15.3226	13.7825	6.20066	10.5586	9.75177	3.93255
AN6323	0.760312	0.127142	14.8977	9.83241	5.26787	6.47507	6.76546	2.15982
AN6324	0.657327	0.133603	14.0312	13.2854	11.98	6.94377	7.13725	6.90189
AN6325	0.0490983	0.917735	26.8861	19.899	17.2888	15.6933	21.9637	14.8245
AN6327	-0.136522	0.912816	57.2009	24.5129	2.46464	24.2904	33.9359	13.4767
AN6328	0.171934	0.696453	67.1364	49.5768	25.5457	38.0191	43.9117	23.6582
AN6329	-0.000943355	0.998877	10.8343	8.44984	2.12641	6.15439	9.60938	2.5001
AN9458	0.800521	0.162794	27.749	18.0649	7.7468	10.0227	13.0606	3.49689
AN10317	0.146196	0.798061	47.0911	34.9406	45.2263	40.2712	32.0934	28.1103
AN2389	-0.160063	0.861884	4.13746	2.23011	1.15151	3.30835	3.33446	0.702924
AN0499	4.85098	2.74e-20	683.441	776.719	584.031	14.959	14.3827	26.0542
AN1573	0.479522	0.521844	134.377	80.1945	50.6132	83.3136	74.0411	13.8987
AN3312	-0.953846	0.0214094	52.5885	35.757	33.5825	101.57	74.7497	34.742
AN3313	-0.64641	0.193988	7.07193	3.70718	5.56782	9.05234	10.0794	4.21838
AN3310	-3.76516	5.2e-06	0.173673	0.061956	0.196189	0.972416	1.94041	2.09139
AN3311	-0.270114	0.779616	0.650713	1.07086	0.697724	0.692744	0.677685	1.00053
AN3316	-1.14691	0.599515	0.47712	0.48119	0.679417	0.402955	0	2.13428
AN3317	4.21498	0.437868	0.509777	0	0	0	0	0
AN5896	-0.0570636	0.96181	1.23535	0.57409	0.575793	0.390554	0.637304	0.843304
AN3315	-2.22863	0.405302	0	0.044264	0.192951	0	0.158608	0.781678
AN3318	-0.564016	0.32737	3.03433	2.21249	1.0018	2.53351	4.31973	1.19604
AN5035	1.81297	0.00343565	40.0241	26.8788	9.00596	3.07349	7.38113	5.92429
AN11091	-1.23409	0.00835016	5.33288	4.93162	5.46556	10.3115	10.2557	10.8643
AN0490	-0.254191	0.490071	16.7761	13.5631	9.90068	17.0641	17.1064	8.02737
AN11093	-4.01389	2.27e-26	0.540143	0.467865	0.285064	5.34568	9.60974	3.57957
AN11092	-0.174303	0.718004	9.79447	6.63982	3.81703	7.63875	8.02545	3.76469
AN11095	-0.930999	0.237758	28.3416	49.5859	82.4947	80.3552	91.1843	105.755
AN11094	-1.61849	0.00146884	3.04276	4.33817	4.96225	10.6288	14.8782	9.35521
AN11097	-14.3364	3.47e-29	0	0	0	51.2558	56.0125	22.0633
AN11096	0.261899	0.802166	1.20789	0.587524	0.374819	0.481369	0.624271	0.365727
AN11099	0.206875	0.754538	10.0044	7.30752	3.42987	5.94903	7.73607	2.07208
AN11098	-1.49889	2.57e-06	4.92795	3.96201	2.04454	8.78501	10.4995	6.40991
AN11769	0.623068	0.566144	9.3499	3.9988	1.16631	3.24469	4.00255	0.654865
AN2405	0.589786	0.319011	29.3617	21.5502	13.6084	17.0991	17.5122	4.16112
AN2404	0.0301153	0.984587	149.085	943.951	1937.4	170.342	1226.04	1343.81
AN2407	-2.32797	1.36e-14	2.06689	1.37191	1.06587	6.1779	7.45953	5.22386
AN2950	2.72317	0.0613687	2.89389	0.88068	2.89547	0	0.326909	0.454724
AN2957	-0.585791	0.221405	16.6126	10.4083	5.59124	14.2157	20.4324	7.23735
AN2400	-1.89082	0.668951	0	0.012641	0.034879	0	0.268284	0
AN2955	-1.94876	0.00164228	0.883674	0.547759	0.157976	1.24596	2.91011	0.930315
AN2402	-4.04531	0.0034212	0	0.020562	0.128558	1.16178	1.30683	0.436591
AN0494	1.48235	0.011278	32.6575	26.1677	7.33754	7.67598	9.78612	2.77154
AN2959	-3.02206	1.19e-06	0.251471	0.394301	0.071079	1.76894	1.76759	1.28631
AN2958	-1.10123	0.0422996	4.53334	3.23496	5.61498	12.1193	9.81201	5.1098
AN2408	-1.44432	0.000123702	6.67209	4.00698	2.32117	12.3222	11.4137	5.91009
AN0367	0.197785	0.702047	320.462	190.232	123.511	208.942	183.361	80.9997
AN0497	-0.395977	0.561738	17.3714	10.7776	5.25627	15.0639	19.1489	4.35671
AN11899	-0.929411	0.121763	22.405	12.4388	9.2007	15.1835	21.5043	26.8984
AN11898	-0.0353141	0.937868	35.1148	28.3156	25.8058	23.6812	34.6869	20.8743
AN11891	1.5787	0.000235986	174.744	181.217	110.683	29.3245	58.0459	42.2003
AN11893	0.868476	0.0975645	18.1708	12.0303	8.93891	8.57665	8.38483	2.32445
AN11892	-0.637508	0.0239042	9.45298	7.29565	4.7872	10.925	10.6374	6.75732
AN11894	-2.37688	9.58e-07	8.88455	5.20368	4.93766	48.9195	22.3378	14.9466
AN11897	1.18095	0.0152109	22.2853	11.9093	7.54247	7.50362	5.55956	2.53202
AN11896	1.35939	0.514443	0.214942	0.705953	0.871843	0	0.58714	0.118031
AN10768	NA	NA	0	0	0	0	0	0
AN10769	0.310734	0.770877	28.3789	62.2768	71.2781	15.9075	40.9059	53.8411
AN2523	1.46393	0.00394401	112.151	86.5909	26.6246	20.3628	33.4788	13.7842
AN10760	1.17495	0.0190169	65.1099	67.2697	33.078	12.1764	28.5389	19.3142
AN10761	0.375692	0.639697	2133.05	1777.21	1882.29	2652.27	1115.36	435.725
AN10762	0.11085	0.77796	10.8138	7.89846	5.43708	6.7452	8.24406	4.18043
AN10763	0.354225	0.290432	52.3936	37.4987	23.4734	28.3371	30.0274	16.6438
AN10764	-0.28946	0.711311	23.3539	13.3633	8.1614	26.4268	16.779	4.91911
AN10765	-1.08318	0.000261812	83.1069	55.6093	48.5931	142.367	136.617	68.3715
AN10766	NA	NA	0	0	0	0	0	0
AN10767	-0.310554	0.556765	9.47636	6.47338	4.13892	10.2499	7.89642	3.47927
AN4331	-0.435309	0.301111	16.6385	9.56158	11.2096	18.2838	17.3892	9.06132
AN4330	-0.921125	0.0255437	7.99169	4.90211	4.74247	10.5201	8.25942	8.61909
AN4333	0.0781501	0.917321	35.3794	17.6268	11.2314	23.26	22.8882	6.59226
AN4332	1.05658	0.0942712	26.9614	15.1925	4.74578	7.66052	7.98475	2.93475
AN4335	0.0563282	0.915962	12.036	8.82555	4.55636	8.14889	7.85002	4.44369
AN4337	-1.18055	0.842697	0	0.160649	0	0	0	0.2392
AN4336	2.57382	0.00018757	3.21166	3.58472	8.20873	0.839612	0.909029	0.665496
AN4339	-1.76105	0.00105715	3.07181	2.67249	0.767692	8.55111	6.82598	3.11957
AN4338	-1.84471	0.000140049	3.93744	3.15699	1.26134	9.60743	12.6287	3.84418
AN5318	1.14195	0.0211866	24.7494	38.8966	26.0412	8.41988	18.1335	9.61571
AN5319	-6.21074	1.07e-13	0.063673	0.020029	0	1.95193	1.87831	1.56165
AN5314	-7.04369	3.07e-33	0.060662	0.079752	0.0886	12.0771	15.682	3.19063
AN5315	3.59013	6.68e-08	14.2548	11.4868	2.87775	0.861652	1.0474	0.164676
AN5316	2.59198	0.661333	0.075409	0	0.01852	0	0	0
AN5317	-0.50772	0.704766	6.24129	19.4388	32.2751	8.41992	14.667	44.1788
AN5310	0.714654	0.411233	13.2885	5.15096	5.08488	7.93436	3.8741	0.937177
AN5311	0.362833	0.676942	2.13733	1.82581	2.41534	1.0165	1.17174	1.84424
AN5312	-1.01592	0.0845126	2.19984	1.31741	0.491584	2.41559	2.96105	1.29869
AN5313	NA	NA	0	0	0	0	0	0
AN5785	-0.708684	0.113935	48.2529	34.2057	39.1631	53.6318	57.9758	55.4597
AN5033	7.13609	0.000131015	0.352195	0.153879	0.26204	0	0	0
AN5784	-1.20655	0.00527767	190.929	169.761	191.077	507.303	321.398	292.46
AN0839	-6.68353	2.29e-44	0.372306	0.198861	0.092385	18.959	30.7357	9.93696
AN0832	-0.103884	0.910325	55.0507	68.4102	109.858	60.4543	72.0839	87.7446
AN0833	0.905369	0.206847	263.721	340.14	554.624	176.896	159.109	210.997
AN0830	0.415757	0.278211	15.8867	11.6923	9.39455	8.76455	11.4505	4.42883
AN0831	0.620022	0.216862	118.939	121.605	142.501	64.0622	90.3725	66.4103
AN0836	-0.495027	0.403683	17.7413	10.7956	5.62585	20.334	14.8217	5.95234
AN0837	1.26424	0.00285472	20.2852	17.1461	7.01765	4.45808	7.65351	3.42499
AN0834	1.12335	0.00358189	116.141	101.813	64.1358	28.4559	42.7833	34.5697
AN0835	-1.13191	0.0400817	13.9751	10.8685	3.76516	20.2698	26.2367	7.52754
AN1870	-0.839319	0.0331461	127.806	94.2158	56.1544	182.005	183.035	69.739
AN_tV(UAC)1	-3.97775	0.471978	0	0	0	0.393708	0	0.340989
AN6669	-1.2766	1.68e-06	29.6013	22.132	14.0583	45.2382	55.3843	33.2412
AN6668	-13.0452	2.82e-118	0.298773	0.42489	0.832903	5540.1	5378.91	2359.13
AN6665	NA	NA	0	0	0	0	0	0
AN6664	1.61696	0.0532204	1.54791	1.11602	2.42847	0.948089	0.520526	0.175981
AN6667	-3.78476	7.99e-10	3.42063	2.33621	1.12842	39.008	41.1504	5.79495
AN6666	-4.5219	4.04e-17	2.57302	1.9819	0.787598	49.7502	48.6331	10.5342
AN6661	-0.859823	0.576439	0.228746	0.269938	0.439859	0.224441	0.237818	0.875704
AN6660	6.16087	0.0128747	0.68511	0.58121	0.066988	0	0	0
AN6663	-0.518451	0.314068	1.49286	1.34687	1.13768	2.35918	1.9842	0.829722
AN4809	0.648561	0.0716732	908.893	890.563	604.776	446.194	438.838	392.179
AN5780	0.819734	0.0597613	32.5924	32.9561	14.9865	10.6217	20.2119	8.44329
AN4806	0.0588517	0.942848	396.602	542.267	401.911	287.793	268.118	468.697
AN4805	0.0347069	0.943006	23.1455	14.9785	15.4551	19.2209	15.043	10.8227
AN4804	0.41355	0.37335	29.9564	19.0031	10.1606	14.7418	15.4427	7.16855
AN4803	-0.202921	0.535524	239.089	188.379	144.824	213.439	245.796	118.248
AN4802	-0.550016	0.0694181	251.943	190.313	148.516	301.712	309.791	147.788
AN4801	-0.118996	0.748956	22.5171	20.2299	11.8662	18.4414	20.7981	11.5074
AN4800	-0.885563	0.000685601	37.5063	28.1261	18.9108	46.5308	56.8805	30.0564
AN1127	-0.126448	0.785272	44.1141	50.3107	29.4722	34.531	49.9213	31.1194
AN1126	-0.115313	0.783583	747.393	661.021	638.806	682.315	797.56	480.049
AN1124	0.556122	0.178314	198.908	225.8	169.861	121.593	116.115	105.553
AN1123	0.587267	0.528275	26.2837	46.8638	52.8309	13.9766	18.2712	36.1136
AN1122	-0.290915	0.334671	338.104	267.967	193.125	315.57	358.79	176.885
AN1121	-0.0527869	0.917676	19.2515	16.3769	17.0434	15.8058	18.8922	13.0352
AN1120	1.33111	0.00529	57.0121	48.5156	33.547	9.16981	20.8378	15.3576
AN11059	2.11435	5.83e-07	45.6785	34.9523	12.7648	7.12951	6.28287	4.10085
AN1129	0.288709	0.742562	19.8239	9.52652	2.86173	10.6383	7.65057	3.13762
AN1128	1.40209	0.000838704	15.1228	14.2924	5.68075	3.70155	5.53525	2.15241
AN20002	-5.12266	0.00782516	0	0.010486	0	0.088456	0.194586	0.132073
AN20003	-5.1935	0.00341482	0	0	0.084787	0.432263	0.425101	2.04433
AN20000	-9.48172	2.92e-07	0	0	0	1.92429	0.977017	8.98784
AN20001	-6.2183	5.06e-10	0.02657	0.028763	0.053889	1.03236	0.854845	4.48785
AN20006	0.494373	0.67287	3.24515	3.00365	2.88495	0.487304	1.32999	2.97954
AN20007	-5.1091	0.000376105	0	0.043022	0.09347	0.394179	0.800295	3.04014
AN20004	2.10455	0.14701	10.3969	8.65082	9.20042	0.10045	0.213534	3.92366
AN20005	-0.769767	0.362195	95.231	82.572	97.8255	56.7041	109.469	198.493
AN20008	-6.36431	6e-11	0.070098	0.020856	0.033681	1.14768	1.38187	5.58437
AN20009	-2.77327	0.638202	0	0	0	0	0.083513	0.049122
AN6723	0.810578	0.101557	742.829	456.051	383.148	403.392	289.366	110.138
AN6409	-0.0958504	0.857259	4.36611	3.69237	3.51215	3.68349	3.74536	3.1299
AN6408	-14.2959	3.98e-29	0	0	0	132.532	97.3496	68.4533
AN6401	1.30521	0.000285155	185.782	96.4095	107.753	49.8833	45.4087	36.7015
AN6400	1.36511	0.00198131	16.6867	12.4387	5.3903	4.63576	4.92431	1.87905
AN6403	-2.34318	6.66e-10	17.6883	21.342	16.2538	67.1233	97.4343	75.5001
AN6405	2.79887	1.82e-16	19.1904	18.0047	14.2805	2.27877	2.05585	1.89517
AN6404	-6.3377	1.69e-30	0.569284	0.863637	0.806917	27.0647	78.9337	53.9583
AN6407	-7.52153	0.00800012	0	0	0	0	0.376176	0.264309
AN6406	2.57424	0.00404475	6.03466	6.00726	24.6795	2.5543	2.44323	1.362
AN11563	0.553758	0.129085	144.423	94.7045	102.401	85.4343	74.1897	44.7901
AN11565	-0.266928	0.371214	239.279	203.541	162.756	235.82	258.55	143.027
AN11051	-1.54249	0.00198245	3.14122	2.43663	0.923803	5.03022	8.28986	2.83915
AN7898	-3.61926	2.9e-05	0.123998	0.026458	0.194193	0.903489	1.64085	1.36052
AN_tV(UAC)2mt	-2.61886	0.656543	0.083705	0	0	0	0	0.661855
AN8528	1.00492	0.159485	11.5689	8.25693	3.52071	5.18407	4.25421	0.856635
AN8529	1.99298	0.121105	1.31065	0.420155	0.166876	0.231413	0.026891	0.080481
AN8520	0.791972	0.251842	28.1276	11.7619	6.23993	10.9253	8.61383	2.81106
AN8521	-2.47337	0.4724	0	0	0.067533	0.356954	0.175797	0
AN8522	-2.4717	0.000423479	0.228311	0.180482	0.073774	0.984512	1.0638	0.355761
AN8523	-1.13618	0.0396434	0.980175	1.16647	0.643639	1.88764	2.89069	0.839653
AN8524	-1.49134	0.089694	5.10575	2.85112	0.936428	13.3844	6.90758	1.26325
AN8525	-0.403102	0.568832	5.85551	3.523	1.42784	5.78893	4.45647	1.76312
AN8526	1.266	0.666122	0.416262	0.11824	0	0	0.076381	0.060283
AN8527	-2.09836	0.0158092	0.31049	0.216937	0.078265	0.798089	1.10268	0.358052
AN8801	0.43981	0.306526	102.63	91.6929	99.0243	81.7791	76.9391	38.9878
AN7204	2.92135	3.66e-08	4.64404	2.33768	1.21436	0.349121	0.34259	0.179778
AN7205	0.263816	0.526928	15.1257	8.56611	7.46874	7.00695	9.03984	5.6675
AN11152	2.09235	3.86e-11	31.73	27.5619	14.0329	5.75679	6.08882	2.89566
AN7207	0.447952	0.927869	0.122907	0.034445	0.081715	0	0.195363	0
AN11154	-1.36093	0.00931569	98.3481	74.9277	86.8398	343.799	182.287	91.0977
AN7753	1.39116	0.0256987	2.88459	2.7666	2.73233	0.803589	0.623365	1.13283
AN7750	0.75681	0.040823	44.6112	48.8217	33.9369	18.6928	27.0226	18.6697
AN11157	-0.841754	0.231073	12.2798	15.9712	17.4721	15.3769	23.0963	29.9173
AN11158	-2.17742	4.39e-09	3.44104	2.21731	2.67294	14.7724	11.774	7.00049
AN11159	-0.755832	0.0989782	22.7773	14.9495	9.31146	16.4029	26.7491	20.4622
AN7208	0.380917	0.620408	41.1784	48.4258	72.1821	29.0763	38.0864	41.7451
AN7758	0.0969331	0.853292	16.6275	14.7487	14.892	17.081	14.1744	7.84104
AN7759	0.863238	0.00262784	47.573	32.3586	21.625	16.8038	19.0269	11.1046
AN4383	0.310787	0.622876	28.6229	16.6561	11.5565	18.0065	17.8722	4.79058
AN8807	-0.745857	0.0566352	26.5713	16.457	14.8438	39.2958	27.5452	16.9998
AN0252	0.422121	0.317048	263.65	233.63	131.708	112.826	205.603	87.5259
AN8155	-0.24388	0.663725	11.4557	9.13234	5.33879	12.5611	10.2637	4.1179
AN4868	-0.323518	0.72266	6.41863	3.42983	5.42367	3.9977	3.28572	7.49353
AN1183	1.57324	0.000714088	15.8958	8.98347	4.16602	3.04905	3.58276	1.47974
AN3129	1.82098	0.000166227	29.1453	28.4929	23.2471	4.26928	7.08034	7.31181
AN3121	-0.787551	0.0543361	398.942	323.466	169.986	603.827	494.65	229.84
AN3120	0.944557	0.0540558	29.5857	22.7199	9.91456	11.5874	12.328	4.0647
AN3123	0.365455	0.526058	20.0175	15.8621	5.76181	7.74089	13.3778	5.78202
AN3122	0.851565	0.00492859	34.4068	27.557	18.222	11.5132	15.5401	10.148
AN3125	0.83047	0.0195401	10.4604	8.45524	8.63644	5.60372	5.17041	3.01386
AN3124	1.64671	5.33e-05	28.438	20.6727	8.3157	5.32881	6.45249	3.3278
AN3127	1.79988	2.84e-07	28.8893	23.067	20.8663	5.97421	5.89622	5.58073
AN8158	-2.89698	4.8e-15	4.90048	4.76204	4.97157	30.5262	34.9146	29.0235
AN10579	-0.66957	0.22265	4.49624	3.1567	1.80876	5.18308	6.39789	1.75407
AN10578	0.535621	0.28314	291.827	334.808	347.617	173.198	246.629	175.767
AN5193	-0.192458	0.730026	34.9865	30.0367	23.1339	43.6684	34.3079	13.2961
AN10575	2.13844	4.37e-11	1624.13	1392.36	918.759	292.48	376.425	130.429
AN10574	0.768097	0.324739	60.1164	76.0147	74.8253	13.374	51.6973	40.905
AN10576	1.47064	0.0237278	20.456	18.0507	4.59936	2.58964	7.94104	2.54549
AN10571	0.0267688	0.9895	2.38612	0	1.90452	1.19153	1.12689	1.23708
AN10570	-0.64617	0.276924	34.4422	17.7062	11.6873	44.1697	29.8899	11.7422
AN10573	3.73138	2.84e-18	137.205	109.519	68.0995	6.16078	5.06646	7.20319
AN10572	1.00109	0.0850572	20.1813	14.1875	12.9222	11.7749	7.56735	2.3738
AN5191	-0.271536	0.651218	11.9538	9.01908	4.93831	12.1657	11.757	3.68021
AN5196	-0.36069	0.355218	38.3995	27.787	29.7894	35.1626	42.8976	28.7394
AN5197	0.85876	0.0333611	30.8773	22.1931	13.6868	12.3906	14.9664	5.02163
AN1147	-0.0428306	0.938517	22.4847	29.6239	19.6654	20.4185	33.5277	13.3128
AN1149	-0.0389787	0.932493	62.501	60.4982	54.6324	64.0114	65.1938	34.7543
AN_tH(GUG)2	1.48909	0.627216	0.2309	0.498841	1.45196	0	0.045168	0.499887
AN5198	-0.866974	0.0525812	6.14734	4.04544	2.30351	8.20955	8.30829	3.15656
AN3437	0.514213	0.35646	24.6903	25.0641	23.3928	10.9242	15.975	15.8781
AN3435	-0.470817	0.166668	17.7633	13.198	8.65422	16.8462	21.4891	9.28952
AN3434	-0.664501	0.167319	43.5109	38.363	30.9513	46.896	44.3437	53.7412
AN3433	-2.52572	1.53e-08	41.5909	49.2363	44.1254	169.074	253.819	235.951
AN3432	-0.596283	0.285598	46.5074	28.2586	15.7353	59.9402	38.6392	17.8964
AN3431	-0.498001	0.3617	73.8232	53.3637	22.2192	78.4041	72.3706	28.5751
AN3430	-0.537871	0.141738	23.2038	18.3752	16.1191	32.6156	27.4651	14.3091
AN3439	0.0846053	0.927869	54.0483	55.0122	92.0063	40.6588	56.9077	66.9854
AN3438	1.38757	0.00882368	35.845	27.9748	8.98019	6.87964	12.5114	4.13136
AN4477	1.40268	4.24e-06	42.6928	38.168	22.8613	9.76106	15.1725	8.39307
AN4474	-3.7464	1.59e-19	258.453	214.132	261.747	4419.47	2553.69	1920.68
AN4475	-0.661931	0.0373993	347.371	293.387	224.949	516.013	459.439	233.815
AN4472	1.20838	0.052203	43.2288	27.0991	7.44153	7.46843	14.4944	5.47995
AN4473	0.35409	0.55658	35.3005	24.8411	10.9609	19.3051	22.0004	6.76609
AN4470	0.455167	0.117654	88.0044	68.0731	47.967	43.377	48.3824	33.2218
AN4471	-0.573978	0.123603	13.7618	7.41176	6.90888	13.3112	12.725	8.92399
AN4478	0.03845	0.971281	20.477	41.4765	51.5779	14.1241	30.4728	47.8558
AN4479	1.1801	0.0295765	177.694	141.743	42.273	46.5073	66.1017	22.2656
AN_tV(CAC)1	-0.743722	0.770219	0.699861	0.680851	0.031056	0.779747	0.042133	0.858622
AN_tV(CAC)2	-4.39716	0.41712	0	0	0	0	0	1.06871
AN8328	-1.04023	0.515399	0.086604	1.11912	2.93101	1.29991	1.57792	4.60689
AN8329	-0.715707	0.619399	0.227913	0.911865	2.44421	0.666867	1.62449	2.95814
AN8326	-0.557502	0.312969	7.54837	6.87074	7.67696	8.67543	16.1223	5.63868
AN8327	4.04132	0.461311	0.039247	0.077612	0	0	0	0
AN8324	2.75318	0.0375557	2.26199	1.27189	1.37641	0.412766	0	0.168271
AN8325	4.46713	0.404775	0	0.192448	0.022375	0	0	0
AN8322	-0.830562	0.0458322	9.71374	10.8554	5.39524	18.5199	12.5253	8.51502
AN8323	-1.79317	9.42e-08	8.38577	5.82178	5.25407	21.9011	17.6859	16.5731
AN8320	-3.32185	0.340725	0	0	0.084524	0	0.856526	0.25111
AN8321	-0.757832	0.291592	2.88102	3.4406	1.26847	5.51563	4.36495	1.52552
AN5871	-0.359103	0.607132	9.30416	4.21528	7.52414	7.42584	6.68583	8.19109
AN5870	-0.246975	0.76163	25.2232	16.0222	5.02413	20.8236	20.1719	5.6
AN5873	0.648693	0.0403537	16.8467	13.1936	8.01153	7.08505	9.3417	4.40165
AN5872	-0.423443	0.385751	113.867	95.5182	114.6	143.123	123.978	111.259
AN5875	-0.141874	0.824511	35.1179	26.3278	29.5617	25.3035	26.9605	30.7081
AN5874	-0.436127	0.527924	11.7572	16.9629	14.8523	12.1403	17.8403	19.59
AN5877	0.609507	0.127035	17.5406	15.8356	12.0064	7.49683	9.23527	7.98856
AN5876	-0.149222	0.898342	0.646202	0.429371	1.11318	0.676848	0.556568	0.874715
AN5879	0.48654	0.465162	306.033	338.453	458.164	178.755	265.95	246.442
AN1805	-1.49575	9.05e-07	119.594	102.824	77.534	323.838	290.068	137.379
AN1806	-2.05864	3.62e-13	1.84609	1.19768	0.980102	5.61884	5.54441	3.20441
AN1807	-1.36406	0.19819	0.160033	0.223293	0.332759	0.680855	1.0433	0.18563
AN1800	-1.35818	1.26e-05	62.8308	62.7404	48.2865	118.757	187.598	89.4237
AN1801	-0.182875	0.704522	273.166	234.417	222.482	269.174	223.405	211.488
AN1802	-0.980302	0.0436194	103.936	89.1182	108.901	252.362	144.664	132.354
AN1803	-2.27672	0.694956	0	0	0.027984	0	0.29439	0
AN13001	0.732074	0.371292	3.70229	1.93755	0.67637	1.40284	1.45667	0.353796
AN11716	-1.33739	0.0458689	32.507	22.1959	32.9839	51.1022	41.9169	83.8612
AN11717	-1.44609	0.00171783	5.82546	3.6327	2.90561	11.507	9.15283	7.41531
AN11714	-0.858902	0.056937	21.302	14.6516	19.1561	40.9267	29.4475	19.3211
AN11715	-0.878444	0.0657496	66.7839	54.8305	69.6234	136.765	89.5097	83.6184
AN11712	-0.481783	0.412041	34.1384	19.599	9.06265	34.3927	24.8476	13.1902
AN11713	-1.58357	0.00148973	40.0747	27.6994	14.8115	109.517	79.1518	27.4078
AN0319	0.431799	0.390406	38.3301	34.2793	29.1054	15.6262	26.4387	21.0997
AN11711	-1.34118	0.00140223	9.9112	5.99503	3.15677	16.4846	15.1456	8.43676
AN0317	1.22203	0.00611169	50.9063	47.975	18.2835	10.9561	19.7313	10.7463
AN0316	1.85758	6.55e-06	253.984	203.617	81.2028	39.4797	61.6509	24.5713
AN0315	-0.645424	0.323658	30.8688	33.3971	40.5663	46.0426	36.957	55.0747
AN0314	0.555776	0.713145	109.973	615.373	635.999	19.3462	397.335	395.374
AN0313	-0.500002	0.59889	24.9175	53.164	72.4176	33.0696	78.8109	78.2037
AN0312	0.131197	0.813157	8.57371	4.91331	4.3603	4.62283	4.28226	4.25376
AN11718	-0.762017	0.110155	40.3405	31.3736	44.4594	61.4178	63.037	50.0296
AN11719	1.95259	0.315599	4.74646	4.792	0.004496	0.481586	1.72876	0.009741
AN1369	0.190307	0.653125	19.2542	12.0504	8.52577	10.3572	13.3721	6.1217
AN8920	-5.08446	0.145628	0	0	0	0.088775	0.03735	0.01191
AN8921	-4.48941	4.79e-15	0.082646	0.125953	0.083441	1.28176	3.12053	1.62816
AN4564	1.17861	0.0071041	39.3746	32.7495	13.2551	11.165	15.5784	5.60636
AN4565	-0.48498	0.151625	41.9229	36.4518	23.1504	50.0941	50.483	23.6866
AN9499	0.39652	0.528275	8.75218	4.81525	2.44123	4.60202	3.17497	2.10359
AN9498	0.0126007	0.982339	20.4592	12.0243	9.72498	16.0498	15.2636	5.56122
AN9497	0.537253	0.218746	21.1475	17.8242	11.0215	14.1604	10.7041	5.22581
AN1365	-0.786961	0.416078	58.6531	72.4893	148.811	106.406	84.5714	214.807
AN9495	-0.410754	0.386293	3.03793	2.00576	2.20743	3.4709	2.7727	2.09183
AN9494	NA	NA	0	0	0	0	0	0
AN9493	-4.39716	0.41712	0	0	0	0	0	0.110309
AN9492	1.71885	0.0043826	68.6802	55.6899	13.9498	9.20206	20.2161	6.01513
AN9179	-2.73128	0.00177161	1.7437	3.03776	7.29528	9.81656	37.5487	28.9232
AN4569	-0.571627	0.314582	44.3703	46.9005	65.522	73.608	76.9209	60.6078
AN6533	0.645402	0.339091	19.608	11.9358	3.85183	6.45593	9.85583	2.76128
AN7439	0.211285	0.634588	7.78796	4.60731	3.20831	4.17106	4.11395	2.82221
AN7438	0.200142	0.602825	21.9973	15.602	11.761	10.8907	16.0621	9.38336
AN7929	3.12097	0.585726	0.031448	0	0.025267	0	0	0
AN7928	1.33973	0.734137	0.025048	0.128597	0	0	0.061407	0
AN7925	-1.02017	0.222618	2.47677	2.00622	1.11686	5.34976	4.56334	0.623507
AN7924	0.59742	0.0867141	35.6168	27.9576	15.3617	14.985	19.3379	9.82831
AN7431	-0.0943386	0.828938	29.4012	20.9233	16.0776	20.7799	20.6316	17.1649
AN7926	-1.66955	0.0393274	1.85444	1.25515	0.206372	3.18424	4.42143	1.21324
AN7921	-0.725621	0.419963	1.32647	0.512911	0.261997	1.11999	1.60475	0.2686
AN7920	-0.552085	0.465162	6.46471	3.89075	2.61874	8.73196	6.95408	1.4678
AN7923	0.878976	0.011137	25.2653	19.2737	11.7567	9.63932	12.102	4.86871
AN7434	-0.152376	0.698885	14.8496	9.21052	7.03935	10.7417	12.2335	6.4509
AN1378	-0.241453	0.600755	4283.26	3644.8	3695.85	5348.04	3898.47	2869.56
AN1379	-0.385969	0.342436	61.2263	43.2013	29.7261	68.4845	53.6435	28.8123
AN5699	-0.313455	0.486284	45.6994	36.1587	27.8799	56.8954	36.8425	24.4715
AN5698	-0.0190059	0.977883	19.572	11.8256	6.94625	15.8077	13.8354	4.26333
AN1372	-0.28677	0.442649	15.2666	12.7705	7.24189	12.1646	16.4698	8.1318
AN1373	-1.26026	0.157032	3.69038	6.51437	8.16404	4.74183	13.4915	18.6207
AN1370	0.415448	0.509004	51.5066	29.9269	11.5784	21.6181	26.4991	9.88771
AN5696	0.487557	0.324963	3451.58	3117.46	3393.58	2802.01	1775.23	1652.19
AN1376	0.246503	0.818714	143.132	199.82	253.469	56.4702	132.049	219.906
AN5690	0.540193	0.273243	32.8765	21.0227	11.5478	17.1936	15.1766	6.16265
AN5693	-0.721352	0.167149	39.0082	25.6131	42.4722	61.8776	51.7321	43.3635
AN5692	0.49922	0.319195	147.683	114.311	76.0794	95.7933	90.6705	28.3382
AN9149	0.597012	0.321499	60.4652	87.1263	70.3547	26.4189	60.0571	39.7522
AN9148	0.582497	0.558757	145.608	355.428	402.419	69.8262	222.371	233.475
AN9141	1.08227	0.107958	18.1745	14.8033	3.81472	5.04323	8.05422	1.87834
AN9140	1.41309	0.00201479	36.0184	53.7589	23.3461	9.09985	17.2568	9.88104
AN9143	0.680475	0.0674536	23.5735	18.1454	13.9135	13.3781	9.48355	6.82242
AN9142	0.392218	0.566377	9.76557	7.26441	2.33205	5.64049	4.7595	1.96237
AN9145	-0.78536	0.130042	4.61914	5.28099	2.97922	9.1817	6.80367	3.60189
AN10956	-0.144305	0.73883	36.8275	27.1243	26.9461	28.6786	32.8167	24.3225
AN9147	1.30227	0.0100869	27.6326	17.5741	7.6189	6.65725	9.01284	2.67446
AN9146	0.900068	0.0738751	30.4784	22.0641	8.89911	8.58621	14.4939	4.91961
AN12065	3.49879	0.534641	0	0.114769	0	0	0	0
AN12064	-10.2188	3.71e-13	0	0	0	2.31931	4.57321	3.2317
AN12067	-0.519481	0.246501	9.90442	8.27039	6.94069	14.1029	13.0668	5.35812
AN12066	-0.834415	0.720223	0.178816	0.064019	0.150475	0.091484	0	0.390233
AN12061	-3.40102	0.212678	0.507097	0.660567	1.06022	13.5085	0	7.19107
AN12060	-0.411596	0.745646	13.0082	27.3929	60.8119	18.9287	28.0884	67.3988
AN12063	-1.8119	0.00438248	0.813669	0.530211	0.615521	2.92149	1.47015	1.53635
AN12062	-0.408063	0.647319	22.8064	24.5587	31.8058	22.6154	18.9049	42.9347
AN6624	1.16243	0.0135185	30.6821	19.3957	8.19042	5.94804	9.59837	5.40273
AN5154	0.895927	0.036318	26.2291	29.9664	26.8806	10.6383	18.3135	10.713
AN9008	0.565481	0.234659	113.383	132.773	87.7003	46.1424	95.8272	53.6245
AN9009	-1.12464	0.00280085	26.7746	16.5891	18.2294	52.9993	39.709	24.9918
AN9004	-2.81876	0.172921	0.156612	0	0	0.360441	0.29731	0.15501
AN9005	-1.84058	6.41e-06	0.845327	0.978091	0.891706	3.12584	4.4245	1.56704
AN9006	-6.24583	1.3e-32	3.55249	1.95846	0.9562	233.067	133.132	52.45
AN9007	1.64457	3.65e-07	527.839	413.032	445.295	154.793	169.506	78.3113
AN9000	5.26969	1.62e-17	9.13309	5.683	2.76885	0.243473	0.07062	0.054905
AN9001	5.63333	6.07e-42	365.51	301.183	149.035	5.94011	6.79333	1.84593
AN9002	-2.59763	2.91e-05	19.5262	34.3913	41.3269	139.901	153.645	205.716
AN9003	0.557203	0.41475	6.83224	4.06115	1.88661	3.47487	3.21924	0.833417
AN5155	0.476088	0.240254	28.6461	21.7703	14.7373	17.9901	16.1731	6.95645
AN0933	2.55605	1.59e-09	535.461	417.319	142.848	50.8365	69.1198	33.4579
AN0932	0.750171	0.116572	77.606	81.8888	76.3203	31.2059	49.4527	39.5435
AN0931	-0.264389	0.718142	25.3817	26.4084	21.6667	12.5836	33.5081	27.3574
AN2372	-7.05109	8.66e-67	0.480386	0.335914	0.160698	51.6605	44.431	17.8095
AN0282	2.4484	7.9e-07	217.279	177.593	52.5031	23.222	34.5956	11.5297
AN12429	-0.841488	0.0864753	52.8997	56.2594	69.0905	84.8089	122.313	81.1346
AN12428	1.10541	0.096331	45.4336	23.9488	8.84032	10.8824	16.3406	3.72716
AN6348	0.0723937	0.921034	92.9594	81.3847	121.268	83.1355	82.9714	81.0607
AN6349	-0.187688	0.743672	9.07583	5.72993	3.2203	6.97483	8.04959	2.72631
AN0287	0.466538	0.631041	129.473	381.438	287.275	74.7124	189.519	221.476
AN6342	0.197937	0.705349	23.0342	15.8328	8.87264	16.0654	13.339	6.17167
AN6340	1.57091	4.24e-05	37.2591	28.161	11.9208	8.01684	9.05288	4.58593
AN0934	-0.385321	0.374	53.6282	39.5813	21.3856	53.961	50.8003	23.3159
AN6346	0.0482806	0.934104	14.1382	11.2461	5.24553	7.01069	12.3631	5.56718
AN6347	1.15981	0.0225675	74.9674	107.298	85.1078	23.5329	51.1225	31.1049
AN6344	2.04287	3.73e-06	37.4265	20.3084	14.3005	7.3351	5.514	2.23397
AN6345	-0.227283	0.647124	69.2479	49.3963	34.326	64.5168	70.8167	23.8214
AN7697	1.59109	2.4e-05	113.993	98.209	49.8155	29.299	34.9161	12.1142
AN7695	0.195165	0.587616	31.5992	27.1837	18.5164	19.9805	26.9746	12.1832
AN7692	0.704757	0.52994	0.892883	0.622588	0.655009	0.701264	0.255333	0.214277
AN7691	0.414484	0.297956	15.7006	12.8189	9.84442	10.2423	11.1732	4.35773
AN0288	0.611103	0.346093	4.90381	3.36702	3.44861	1.34556	2.28066	2.52038
AN0939	0.442567	0.214483	22.8196	18.1866	18.1431	15.0224	15.5432	8.2633
AN7699	0.276399	0.48453	23.6956	16.2708	11.0348	10.7565	14.9998	9.29257
AN7698	-0.402205	0.286549	248.405	200.666	129.133	243.535	311.454	118.623
AN12426	-2.41525	0.028067	125.693	373.161	703.185	427.694	1402.75	3474.5
AN3338	-4.9334	0.352514	0	0	0	0	0.529915	0
[truncated: 8,989 more rows]

## Sheet: com
geneid	Lfc	padj	NC1	NC2	NC3	NW1	NW2	NW3
AN6816	0.0170117	0.995723	35.483	33.6182	49.7244	27.3297	49.1024	36.6847
AN6817	-0.0823812	0.993964	33.1115	25.211	27.8232	35.8118	34.1064	20.2357
AN6546	-0.129358	0.993964	87.8117	58.9145	73.2172	86.0587	98.4689	53.27
AN6815	0.389515	0.963839	38.9136	29.6879	22.1691	32.3344	30.2062	9.27796
AN6812	0.234879	0.993964	23.6985	12.0405	12.5326	16.9154	15.7927	7.5702
AN6813	0.246263	0.985903	5.00803	4.35548	4.71938	4.01423	5.38082	2.57434
AN6542	0.237353	0.993964	171.163	107.743	153.134	97.1592	180.265	85.8829
AN6811	-4.96419	NA	0	0	0	0	0.126146	0.03734
AN6548	-0.167461	0.993964	101.771	105.442	90.9981	115.535	111.823	94.3433
AN6549	-0.471066	0.970962	32.7383	44.7431	19.7453	43.7936	30.46	47.8366
AN6818	0.131763	0.993964	148.419	98.6792	87.5685	148.505	118.929	44.1702
AN6819	0.26025	0.993964	16.0302	12.1429	7.69161	12.6248	14.1009	4.18297
AN6547	-0.144251	0.993964	156.186	132.349	134.177	192.546	153.107	111.112
AN6540	-0.174876	0.993964	10.1741	6.97746	5.16091	6.168	9.20758	7.7253
AN6541	0.220601	0.993964	11.9597	8.14255	6.86462	8.50256	10.6411	4.16784
AN8809	-0.127551	0.993964	18.0934	12.0388	10.0469	17.4478	18.2203	8.10302
AN8808	-0.682445	0.610959	22.1264	21.4613	22.1015	51.1878	28.9889	23.9096
AN8779	1.2087	0.0574195	1.3805	0.687438	0.684791	0.416248	0.488587	0.245415
AN8778	-0.847522	0.597164	0.565455	0.562797	0.357292	1.06315	0.997254	0.592189
AN11228	-5.24774	NA	0	0	0	0	0.172247	0
AN8803	1.65446	0.0151907	1035.27	1175.18	1210.69	234.96	332.938	417.069
AN8774	0.642886	0.156338	30.5502	25.5271	22.1725	17.1928	22.2929	10.673
AN8777	0.114063	0.993964	7.32807	5.0188	3.75312	6.75494	5.90885	2.3597
AN8776	-0.49592	0.985903	11.619	19.8016	29.6104	11.0233	42.2175	30.7491
AN11222	-0.17888	0.993964	1.10442	1.56906	0.425959	0.963992	1.59598	0.908545
AN8770	0.540024	0.729241	17.3582	9.95858	13.942	8.17895	14.397	5.8705
AN8805	-0.664048	0.656336	17.0254	20.6141	15.5514	25.9715	28.3867	25.8814
AN11221	0.2522	0.993964	127.824	85.1074	58.4923	115.625	91.5279	27.3415
AN7815	1.34528	0.0653151	14.5783	11.4624	14.7618	6.41714	9.26897	1.77182
AN7362	0.0892549	0.993964	9.34492	6.26896	5.5471	6.99037	10.7202	2.92094
AN7361	-0.369762	0.929395	65.3116	56.5488	48.4884	64.5169	81.4987	63.0498
AN7360	-0.550411	0.924084	239.132	286.287	325.89	319.059	398.207	443.341
AN7811	1.68731	0.0426233	9.29061	14.7807	12.3425	4.97035	6.52706	1.15732
AN7366	0.189521	0.993964	15.8124	7.84695	8.94188	12.5899	13.0274	3.6905
AN11321	-1.80028	0.749676	0.437941	1.50774	0.723977	0.60742	1.04593	5.77395
AN10755	0.200358	0.993964	3.78241	2.49363	3.03021	3.40787	3.57177	1.31793
AN3305	-0.254516	0.993964	103.776	140.322	122.762	85.002	120.655	182.972
AN11329	0.234798	0.993964	8.3912	5.56703	9.07971	7.67519	8.64465	3.5588
AN7812	1.82331	0.0079753	43.4675	54.4776	56.2504	20.8006	23.2431	4.33587
AN7499	-0.0450487	0.993964	10.3567	6.84772	9.45792	8.90235	13.345	5.58009
AN7498	0.0707555	0.993964	20.2729	12.0909	16.4059	15.5726	20.4452	9.99407
AN7491	-0.394654	0.917625	27.0316	20.7442	14.4536	32.8464	28.6003	18.0957
AN7490	-0.752338	0.805922	1.19916	0.529049	0.678756	1.87512	1.57614	0.622956
AN7493	-0.427356	0.970962	9.87781	7.15242	4.08266	14.1027	7.55679	5.74769
AN7492	-0.146782	0.993964	18.7936	14.3179	11.2658	23.1325	17.1144	8.87608
AN7497	0.209816	0.985903	275.746	250.424	207.081	265.581	237.882	130.97
AN7496	0.344487	0.973798	29.7058	13.2191	19.9941	14.469	27.5961	8.33572
AN10754	-0.0602005	0.993964	35.8604	23.2156	18.86	32.6745	28.9011	17.2953
AN2984	0.254665	0.993964	18.8565	7.97856	9.19203	8.9874	12.9088	6.85532
AN4207	0.0826758	0.993964	59.236	38.4351	58.3058	43.958	59.5994	38.927
AN7635	0.0238733	0.993964	376.233	342.565	299.122	398.204	349.815	235.364
AN7142	0.216319	0.993964	10.5769	8.55419	4.58735	9.11659	8.53304	3.13508
AN7141	0.263562	0.963839	6.73715	4.93806	5.34158	5.30179	5.8261	2.98296
AN7140	0.418731	0.916896	11.0503	8.90683	5.59907	6.28271	7.84384	4.47503
AN7147	0.209146	0.993964	25.4844	10.5	6.70734	20.8215	13.3928	3.08211
AN7630	0.0603038	0.993964	8.22203	4.11694	5.66325	6.59318	7.9722	2.88372
AN7145	0.0763579	0.993964	35.3699	23.9942	23.3066	32.9236	33.0514	13.4015
AN7144	-0.367087	0.949175	35.233	39.8709	38.9402	47.5265	56.0976	40.4182
AN4201	-0.147933	0.993964	31.5217	31.656	26.8895	33.9665	34.67	27.4996
AN7149	-0.0543507	0.993964	6.587	6.20218	5.62718	7.51564	9.40727	3.08767
AN7148	-0.339943	0.970962	100.668	89.9254	121.142	124.288	129.387	120.891
AN7639	1.97157	0.271889	0.699532	0.645605	0.387236	0.203815	0.065724	0.130701
AN7638	NA	NA	0	0	0	0	0	0
AN4203	-0.0838508	0.993964	9.7774	6.13634	5.38387	10.202	9.15772	3.48663
AN4055	0.895749	0.074919	616.226	384.613	546.701	266.651	294.127	228.939
AN2518	-0.149081	0.993964	15.649	6.15126	9.88965	7.86404	14.8435	9.87478
AN2049	-0.0845472	0.993964	29.8431	16.878	11.6007	28.2606	22.9708	9.94361
AN2048	-0.790383	0.607765	56.6474	48.9207	29.4731	86.6029	54.7531	71.5927
AN2045	-0.0125929	0.995416	22.0541	17.4725	19.3688	18.2363	22.45	16.3393
AN2044	0.614809	0.923331	60.1473	42.0244	22.6754	42.5404	32.142	9.23695
AN2047	-0.191202	0.993964	302.423	253.595	325.47	444.282	314.18	234.041
AN2046	-0.0347446	0.993964	15.4981	11.259	12.9408	14.4113	15.5179	9.78376
AN2041	-1.28877	0.848925	0.295475	0.499884	0.272006	0.698205	0.323758	1.21599
AN2040	0.295892	0.993964	4.45621	2.99643	2.15398	3.34872	3.65766	1.05155
AN2043	0.591329	0.94277	36.8723	18.4902	13.3532	22.1922	19.8881	4.65464
AN2042	0.149282	0.993964	20.2293	15.7232	23.0806	14.0353	24.9173	13.7152
AN3648	0.403831	0.871688	10.2707	6.71642	6.62376	6.28368	8.34059	3.33356
AN3649	-0.115157	0.993964	31.5969	24.2181	30.5108	31.1267	36.5928	23.625
AN3398	-0.685105	0.993964	0.397805	0.239544	0	0.479955	0.632796	0
AN3399	0.247829	0.993964	0.666889	0.44268	0.502817	0.898285	0.479981	0.077957
AN3640	0.0355891	0.993964	10.8155	6.8337	6.01226	10.4615	9.13355	3.67506
AN3641	-0.338878	0.993964	19.4954	32.7455	85.3318	27.6575	73.4511	66.7302
AN3642	-0.38455	0.925047	24.0268	18.3405	18.3705	21.3574	31.6285	22.4671
AN3643	0.0677827	0.993964	12.6192	6.12325	6.72448	8.25563	11.3208	4.48283
AN3644	-0.148407	0.993964	113.257	100.879	123.023	131.161	138.545	96.4634
AN3397	6.20652	0.179484	0.011835	0.239333	0.11039	0	0	0
AN3646	-0.518828	0.9402	47.8403	42.3678	20.8024	79.2732	42.9797	32.6704
AN3395	-0.596195	0.993964	1.25374	0.709791	0	1.60885	1.20391	0.201155
AN10320	-0.0937235	0.993964	1.01606	0.511992	0.315648	0.612475	0.594673	0.583808
AN10321	0.833175	0.251269	12.4324	10.8557	7.9519	7.60815	7.54913	2.84345
AN10322	0.0168834	0.995416	2.97341	2.07037	1.54457	2.81444	2.48983	1.17441
AN10323	0.279207	0.993964	10.6372	8.41839	7.24783	9.58603	11.0012	2.46184
AN10324	-0.368325	0.945453	107.95	99.127	83.4512	175.102	121.766	76.9509
AN10325	-0.29244	0.993964	0.112774	0.219187	0	0	0.217515	0.156001
AN10326	1.2006	0.0713619	20.4174	24.4287	34.3317	12.3711	16.8676	6.90695
AN10327	0.18052	0.993964	9.69546	6.92843	3.64794	7.82004	6.81173	3.12677
AN10328	0.573739	NA	0	0.009631	0	0	0	0.004654
AN10329	-0.377435	0.983774	13.1671	12.2794	7.14561	23.051	9.5722	8.71678
AN_tA(CGC)1	NA	NA	0	0	0	0	0	0
AN_tA(CGC)2	NA	NA	0	0	0	0	0	0
AN_tA(CGC)3	-2.22321	0.983774	0	1.40669	0	0.30217	0	4.94437
AN11226	-1.13685	0.411731	39.9779	34.3383	40.9814	53.1632	59.7173	106.165
AN8802	-0.298901	0.993964	0.053385	0.274369	0.047678	0.41037	0.126139	0.019027
AN11224	-0.607864	0.76948	29.3724	26.7661	15.5789	36.4362	33.1102	32.1502
AN11811	2.80041	NA	0	0.084999	0	0	0	0
AN11810	-0.393308	0.993964	1.80651	2.97514	3.84342	5.80682	3.66395	2.3052
AN11813	-0.457976	0.83696	78.9374	80.4339	81.4046	116.598	112.061	91.4092
AN11225	0.111557	0.993964	18.6315	7.82108	11.4337	12.2798	12.4666	8.39006
AN11815	-0.725237	0.590856	18.2332	17.718	10.4803	33.1653	21.298	19.1639
AN11814	-0.705234	0.963839	2.63729	0.901353	1.01581	1.44135	2.529	2.50352
AN11817	-0.429741	0.993964	0.38972	0.643874	0	0.090534	0.405126	0.689022
AN10379	-0.511621	0.993964	29.9846	96.2672	122.841	54.6734	130.753	149.505
AN11818	0.177707	0.993964	0.995024	0.561561	0.592859	1.14607	0.615736	0.197177
AN4984-uORF	-0.143595	NA	0.000195	0.00015	0.000164	0.000197	0.000135	0.000178
AN2432	-0.19505	0.993964	99.8638	113.539	159.053	139.055	162.289	119.477
AN8806	-0.130765	0.993964	48.7593	34.5151	22.4072	52.5227	45.5517	18.4542
AN10288	-0.405959	0.955056	5.17233	3.38794	2.48856	5.97857	5.02976	3.15191
AN11220	0.351119	0.993964	1.47537	0.73379	0.562665	0.939063	0.763634	0.398766
AN8804	-0.591299	0.736616	28.6841	35.0686	29.5377	43.3743	49.7784	42.0687
AN10498	0.250106	0.990621	6.41395	3.96052	3.42029	4.49435	5.27451	1.93086
AN10499	0.057029	0.993964	101.405	128.93	175.113	67.1606	110.863	168.45
AN10492	-0.113257	0.993964	15.1858	11.2165	12.8468	16.2036	17.499	8.79023
AN10493	NA	NA	0	0	0	0	0	0
AN10491	0.111847	0.993964	7.00974	4.45611	4.1411	5.84899	6.11315	2.53233
AN10496	-1.23713	0.514105	36.7324	62.8862	66.0074	63.9242	104.929	176.334
AN10497	-0.264421	0.993964	4.2255	1.89777	1.83716	3.48785	3.98848	1.81869
AN10494	0.682733	0.40467	364.876	407.766	347.011	244.87	234.882	194.614
AN10495	0.275663	0.992956	10.3685	7.41417	8.38594	9.02886	10.6031	3.01446
AN2438	-0.15857	0.993964	32.3997	42.8442	31.441	48.3308	40.6487	29.3428
AN10282	-0.105936	0.993964	14.2615	14.0462	13.7901	15.8746	19.3052	10.3174
AN4155	2.54724	0.5457	0.295016	0.352826	0.512249	0	0.083949	0.083591
AN4053	0.179738	0.993964	7.66171	5.17156	5.74927	4.40363	7.36837	4.15232
AN4154	-0.0740167	0.993964	19.8517	30.149	70.3527	16.9577	76.6769	37.3236
AN3024	-1.28795	0.973798	25.867	97.6487	240.391	21.4657	172.414	538.01
AN3025	-0.204855	0.993964	46.2861	67.5066	57.0676	69.0578	59.2357	60.8337
AN3026	0.112217	0.993964	17.22	9.92116	14.2736	9.37691	17.5136	10.0643
AN3027	-0.27266	0.974608	14.2181	17.9882	13.9061	19.2329	22.0363	14.129
AN3021	0.0650649	0.993964	41.3544	26.54	33.2909	31.8544	44.4641	20.2875
AN3022	-0.568544	0.974018	93.6169	138.205	165.793	70.8322	148.547	286.248
AN3023	-1.03304	0.918412	8.47903	6.47921	14.6024	5.22647	9.59872	33.1484
AN3028	0.114595	0.993964	35.0712	20.7867	23.2257	29.0106	29.7475	13.8836
AN3029	0.00865597	0.997054	19.6934	11.202	13.0165	12.672	19.8204	10.0464
AN4555	0.207089	0.993964	10.0581	6.17762	4.42407	7.28064	7.67344	2.95042
AN4554	-0.0731153	0.993964	0.576273	0.131619	0.323487	0.085438	0.376533	0.444617
AN4557	-0.159984	0.993964	31.446	22.6317	30.887	22.256	36.3208	30.2025
AN4556	0.105112	0.993964	29.2464	19.8434	29.435	20.7133	34.8218	17.1505
AN4550	0.242827	0.973798	31.2947	17.9441	20.1661	21.1937	26.5174	10.9468
AN0618	-4.25367	NA	0	0	0	0.167734	0	0
AN0619	1.3627	0.993964	0	0.072073	0.166895	0	0	0.066937
AN0616	NA	NA	0	0	0	0	0	0
AN0617	-0.40988	0.89786	6.65477	4.53316	4.87674	8.24625	9.3612	3.93103
AN0614	-0.288065	0.993964	13.3497	4.51629	2.81159	12.9417	10.7864	1.80333
AN0615	-0.290402	0.993964	16.3504	13.1158	10.2507	28.6318	16.5229	5.49564
AN4559	-0.260497	0.993964	62.4123	75.3623	87.3367	73.6209	102.829	84.0027
AN4558	-0.0862701	0.993964	37.8881	28.5255	34.5782	31.7744	45.2799	27.5521
AN0610	-0.0644012	0.993964	7.97281	12.5809	8.9316	6.83902	12.3223	10.3307
AN0611	-1.83508	0.961884	0	0.059355	0.435181	1.09852	0.601154	0.279415
AN2738	-0.158004	0.993964	26.6038	12.7619	19.3567	20.6498	28.9794	14.417
AN10759	-0.406128	0.936957	42.036	42.9733	33.8795	47.6292	54.649	47.1092
AN12238	-1.56046	0.430662	0.299293	0.579831	0.194761	1.10236	0.669853	1.17732
AN12239	0.23164	0.993964	9.94925	5.26374	4.35137	7.0079	7.17313	2.5188
AN12230	0.0471941	0.993964	26.7928	17.4128	15.8725	26.8796	22.6839	9.23685
AN12232	-0.221622	0.993964	11.6794	64.9084	79.3572	27.9186	75.2351	73.5484
AN12233	-0.267478	0.993964	64.1037	88.5834	49.7784	118.785	75.875	51.1696
AN12234	-0.259118	0.993964	2.51705	0.53706	1.13178	1.56593	2.25681	0.968749
AN12235	-0.628454	0.970962	19.0002	20.0054	36.1251	12.4684	39.5068	51.2635
AN12236	-0.895248	0.942586	2.10779	2.60667	3.87328	1.42277	3.81262	8.15748
AN12237	-0.338424	0.993964	63.0917	57.1735	78.8774	44.6012	91.7697	94.0083
AN5394	-0.480899	0.993964	0.164611	0.273839	0.260974	0.256252	0.619162	0.172407
AN5395	0.997733	0.993964	0.205233	0.037002	0.071375	0	0.16222	0.006979
AN5396	-0.55003	0.923287	3.78809	4.12548	4.17496	9.05539	6.36263	2.94911
AN5397	-1.74474	0.895581	0	0.19977	0.103022	0.407766	0.551362	0.205523
AN5390	0.124089	0.993964	14.497	10.274	10.107	11.5784	13.3416	6.78362
AN5391	0.264357	0.993964	7.09557	5.32198	4.69955	7.72354	5.212	1.80941
AN5393	-1.17422	0.869157	0.520099	0.326766	0.489609	1.17602	1.89171	0.253711
AN5398	0.54716	0.993964	0.232966	0	0.228751	0	0	0.211277
AN5399	0.176361	0.993964	28.9638	28.6491	24.8797	25.8304	31.5311	16.0797
AN4036	-0.286775	0.963839	11.4535	10.4259	8.76272	14.7955	13.0461	8.82385
AN12169	-1.26005	0.789525	44.751	90.0772	148.858	60.8683	154.87	360.846
AN2973	-0.167242	0.993964	10.9164	7.85389	7.01201	11.8302	12.2169	5.17395
AN5170	0.276166	0.993964	4.01485	1.84521	1.47172	2.40716	2.88323	0.806763
AN5171	-1.164	0.789418	1.90962	2.69759	1.26411	3.29904	2.04585	5.87551
AN5172	-0.209307	0.993964	11.7304	9.78997	9.24293	11.3585	11.4147	10.586
AN5173	-0.737157	0.531701	1.7289	1.0715	1.62112	2.4513	3.38571	1.5435
AN5174	-0.32079	0.918412	13.9341	10.8038	9.3735	15.8858	17.7162	8.82182
AN5175	1.06221	0.496088	1.95067	2.1697	1.88337	1.04897	1.74277	0.332277
AN5176	0.105194	0.993964	2.63267	1.25175	0.76338	1.77085	1.45962	0.870726
AN5177	-0.0732725	0.993964	3.57122	2.37993	2.25631	4.35344	3.05935	1.32654
AN5178	0.361208	0.970962	17.0765	12.9945	9.20639	14.2917	11.9108	4.82616
AN5179	0.0839526	0.993964	10.4226	5.95136	5.56068	10.6811	7.39817	2.85174
AN7828	-1.01319	0.112279	2.77269	3.49575	3.46511	7.0686	9.0201	4.18145
AN0846	-0.166841	0.993964	7.33915	7.93893	9.37787	5.74723	10.0013	9.96909
AN7820	0.449947	0.963839	44.9706	26.0497	22.0341	27.925	35.3094	7.77928
AN7821	1.61571	0.0200579	141.815	230.969	199.603	88.9696	94.8729	22.5479
AN7822	0.0210852	0.995273	847.43	680.537	456.767	991.119	709.215	292.942
AN7823	0.075971	0.993964	8.8008	7.65304	5.198	9.66553	8.65535	2.94613
AN7824	1.74428	0.0297765	31.0852	46.1385	42.9179	16.9912	20.1859	3.22636
AN7825	1.93254	0.00688035	20.2533	23.5581	33.3928	7.59826	13.032	2.12991
AN3697	0.00147639	0.998939	15.4098	13.7225	18.2402	14.3072	19.6483	12.5869
AN7827	-1.27728	0.0151907	2.68374	1.94253	1.88604	6.39178	6.88237	2.76699
AN1259	-0.100867	0.993964	32.2102	18.6247	15.155	30.707	24.7149	13.5483
AN1258	-0.204774	0.993964	9.01203	6.55539	8.92704	8.09303	15.5582	5.45464
AN1251	-0.30826	0.983774	38.2931	27.3779	18.0521	48.1512	41.4933	15.5548
AN1250	-0.470855	0.993964	141.414	269.839	538.974	143.59	538.587	554.341
AN1253	0.856719	0.131315	32.4677	36.4596	24.1002	19.1323	18.2143	12.9466
AN1252	-0.105946	0.993964	3.06763	2.76573	1.43534	3.02621	3.98993	1.11245
AN1255	-0.030457	0.993964	28.3119	17.9867	19.5808	22.9898	33.1624	12.1269
AN1254	0.107012	0.993964	30.8876	25.9516	28.8153	29.4185	34.5989	16.4282
AN1257	-1.09931	0.0105104	10.9999	8.60591	9.11644	22.9459	19.3507	16.4665
AN4486-uORF	-0.143595	NA	0.000431	0.000305	0.000372	0.000379	0.000317	0.006185
AN12256	-0.17718	0.993964	6.84356	3.0475	2.56897	6.99106	4.65561	2.13744
AN5157	0.318124	0.955056	23.8922	14.1138	19.9862	14.7304	20.9351	10.3385
AN9349	0.544017	0.993964	0.418371	1.05358	1.56748	0.137037	1.59812	0.523615
AN9348	0.395106	0.918412	23.1681	24.9745	18.1129	20.336	22.2043	9.31595
AN9343	-0.459369	0.993964	1.17627	2.25468	3.87013	1.30184	3.40604	4.45291
AN9342	0.00347116	0.998939	20.3284	10.7835	10.6081	16.3904	21.398	5.23395
AN9341	-4.83443	NA	0	0	0	0	0.068961	0
AN9340	-0.0611283	0.993964	56.0952	226.303	444.16	76.5881	544.861	203.609
AN9347	-0.372121	0.993964	0.523007	0.540053	0.45896	0.721718	1.09531	0.281391
AN9346	0.439579	0.993964	0.114978	0	0.194288	0.119234	0.143727	0
AN9345	-3.003	NA	0	0	0	0	0.05216	0
AN9344	0.241777	0.993964	0.05616	0	0.078364	0	0.137251	0
AN6159	-0.323852	0.993964	17.6372	7.36938	5.02547	16.5471	16.814	4.35989
AN6158	-0.0599744	0.993964	124.847	139.335	133.491	181.484	165.346	79.9061
AN6157	-0.303485	0.963839	38.3176	40.246	38.6322	59.8194	49.4929	34.2085
AN6156	-0.423001	0.970962	5.71176	4.57865	3.47349	10.3794	4.86472	3.16196
AN6155	-1.40802	0.990168	0	0.821533	0	0.836125	1.12549	0.495428
AN6154	-0.08579	0.993964	5.76633	2.61086	2.01825	5.50093	3.50258	1.7302
AN6153	-1.08362	0.993964	0.757037	0	0	0	0.403147	0.683421
AN6151	-0.640828	0.710043	6.1419	5.95487	5.16784	8.91047	8.2724	8.14282
AN6150	0.25502	0.984861	5.51767	3.57053	4.69067	3.60046	5.99101	2.18729
AN0964	0.335976	0.971857	60.9065	35.7768	41.4261	47.6742	50.3255	15.0331
AN0293	-0.252337	0.993964	35.0698	101.785	171.926	41.107	137.986	163.405
AN2250	1.02547	0.961884	2.84788	1.36246	0.439216	1.34256	0.967088	0.065425
AN0965	-0.308814	0.993964	25.801	16.9304	8.74023	27.1371	15.64	16.1074
AN2252	-0.237179	0.993964	7.79915	6.15383	3.48462	8.16631	7.55811	4.35184
AN2253	0.0245615	0.997632	4.35831	4.61109	2.91081	7.48061	5.91813	0
AN2254	-1.84736	0.00798557	0.490382	0.564566	0.393209	1.34973	2.42237	1.40691
AN2255	-0.142269	0.993964	3.19435	1.93937	1.37952	2.74229	2.3596	1.6915
AN2256	-0.0566626	0.993964	3.50296	1.66684	2.05573	2.46792	3.63597	1.37699
AN2257	0.129946	0.993964	12.2971	14.6274	23.5217	11.1842	20.5931	13.8324
AN2706	1.36351	NA	0.100266	0.08354	0	0	0	0.046402
AN2259	-0.326079	0.993964	10.4517	9.90654	25.2447	8.94875	23.9576	21.2176
AN2704	0.248982	0.993964	4.53403	2.44029	4.06072	3.31215	4.99826	1.37527
AN2705	-0.108068	0.993964	0.714425	0.634016	1.11262	1.20306	1.14408	0.440492
AN2702	0.127577	0.993964	1283.25	718.457	838.037	985.693	1006.48	548.056
AN2703	-0.0614323	0.993964	51.0485	43.7239	51.3865	51.084	60.7663	38.222
AN2700	0.110256	0.993964	11.8078	4.93903	5.03937	8.46139	9.64396	2.41893
AN2701	0.462361	0.918412	26.2153	10.5658	15.4569	11.7373	18.7955	7.0337
AN12250	NA	NA	0	0	0	0	0	0
AN1812	-0.00474391	0.998508	835.459	432.744	492.039	796.199	747.542	251.268
AN3259	-5.56862	NA	0	0	0	0	0.259275	0
AN3258	-0.466659	0.89786	49.5788	55.5398	68.5577	87.7386	118.152	45.9071
AN3253	-0.622659	NA	0.047671	0	0	0	0.069584	0
AN3252	-3.74036	NA	0	0	0	0.032049	0	0
AN3251	0.62836	0.970962	3.15293	2.22297	1.98265	2.98166	1.73575	0.334959
AN3250	0.386559	0.993964	1.12377	0.386842	0.193912	0.531919	0.750905	0.063769
AN3257	-1.04886	0.989482	0	0.240239	0.660716	1.0254	0.8739	0.248866
AN3256	-3.44133	0.875784	0	0.036407	0	0.145651	0	0.207091
AN3255	-0.71756	0.961884	19.0182	38.3529	49.1537	23.6987	51.4092	81.1515
AN3254	-0.548883	0.993964	0	0	0.108497	0	0.049289	0.090691
AN5056	-2.9505	0.843514	73.6704	1149.97	2348.2	100.321	2234.81	19040
AN6544	-0.0638267	0.993964	181.005	173.008	185.035	224.436	174.693	147.698
AN7143	0.0273105	0.993964	18.512	17.0459	19.0086	17.9774	23.2921	12.4055
AN7634	-0.512762	0.973798	0.556041	1.14608	1.279	0.917999	2.04028	1.31593
AN7637	-1.63067	0.0139931	0.257379	0.143517	0.288792	0.494946	1.1115	0.520639
AN7636	0.328359	0.949175	30.5747	30.5276	29.9592	25.9487	26.0922	18.8696
AN7631	-0.0776919	0.993964	5.77744	3.67934	2.88319	5.15875	5.65404	2.24169
AN7146	-0.211831	0.993964	15.8059	9.89483	14.9601	11.9503	21.7465	12.2096
AN7633	0.408459	0.91136	13.0333	11.6338	8.94887	10.4407	8.27825	5.9683
AN7632	0.600936	0.393449	82.4459	53.3082	65.2656	48.5667	61.7083	24.2646
AN4022	-0.0733911	0.993964	5.67054	2.83357	2.55318	2.97766	4.74536	3.09813
AN4708	-0.307057	0.975723	6.45652	5.72455	3.1237	6.68596	7.27808	4.45785
AN4709	-0.304518	0.973798	18.0897	14.4191	17.8126	15.9633	25.9617	17.8287
AN4700	-0.0988333	0.993964	30.3407	18.3391	21.8299	24.6314	32.902	16.6899
AN4701	-0.275427	0.963963	27.1589	21.2399	18.0594	31.3276	35.634	14.6169
AN4702	0.0800959	0.993964	317.408	189.342	222.948	308.902	295.109	102.929
AN4703	-1.38497	0.993964	0	0.210289	0	0	0.456875	0.151068
AN4704	0.0192637	0.996839	6.52121	9.49572	4.88107	6.83247	4.58788	7.40472
AN4705	0.0478919	0.993964	4.69467	3.20496	4.77438	2.72588	5.93492	3.31077
AN4706	-0.281191	0.970962	7.0896	4.45882	5.40609	6.99298	6.76959	5.64445
AN4707	-0.450404	0.749676	48.2989	40.5752	32.9586	69.6282	58.9889	35.7756
AN9501	0.307501	0.993964	15.9046	9.17177	5.01899	12.0359	9.67531	2.9178
AN9500	0.378777	0.961884	88.7458	41.619	62.9666	48.7167	78.4093	24.4628
AN9505	-0.608712	0.905892	4.41759	5.10196	4.21006	11.2129	5.79424	4.15172
AN9504	0.585983	0.26862	8.08666	6.12146	6.12511	4.56437	6.04276	2.90596
AN9507	NA	NA	0	0	0	0	0	0
AN9506	0.361851	0.975723	9.6126	3.55784	4.4586	4.8826	6.85018	2.00671
AN9509	-0.100134	0.993964	72.4722	51.1229	81.1018	63.4426	79.573	65.3129
AN9508	0.311247	0.993964	0.960462	0.119193	0	0.210373	0.20251	0.248857
AN4304	-0.228297	0.993964	78.5291	76.6084	96.3911	95.9427	104.837	84.392
AN4657	-0.0269478	0.993964	36.9952	32.589	38.7406	30.7006	46.1796	30.5135
AN4306	-0.389281	0.925047	39.5755	24.7076	20.6558	46.9317	35.7993	24.2491
AN0281	0.00687349	0.9974	16.1859	10.4435	14.0534	11.6707	20.7325	8.44056
AN0280	0.960433	0.00288201	30.9709	26.6116	26.1834	16.8337	16.4702	9.50362
AN0283	-0.72304	0.990621	0.954785	24.3194	32.0669	17.4768	43.3086	35.1317
AN4655	-0.0708693	0.993964	221.323	206.793	294.153	180.535	304.6	240.401
AN0937	0.154867	0.993964	6.94223	5.51398	4.39937	6.13336	6.01505	2.96853
AN0936	0.0617879	0.993964	11.2875	8.80421	9.21341	10.1448	11.3919	6.28298
AN0935	-0.654551	0.838848	12.2746	10.7713	8.50991	15.4641	12.334	17.0059
AN0286	-0.418927	0.993964	48.1449	89.9035	111.171	51.3821	112.076	141.709
AN0289	0.141674	0.993964	23.4339	14.3581	19.1372	15.6645	24.7384	11.0664
AN12424	0.737509	0.359531	142.604	92.183	79.3633	85.1127	65.7978	35.1264
AN12427	-0.680472	0.963839	35.7841	28.4574	68.5181	27.8147	57.752	98.1051
AN0938	-0.12837	0.993964	12.0676	5.29561	5.47065	10.0202	9.39954	4.73086
AN12423	0.579025	0.971857	4.19442	2.38606	1.48108	2.47485	2.15386	0.730048
AN4301	-0.654602	0.588932	71.839	71.8329	70.6474	118.779	99.4112	101.108
AN4650	-0.400438	0.990621	6.64795	6.16748	11.6537	5.55401	15.1517	10.5537
AN10689	0.0571589	0.993964	9.86289	4.95413	5.65311	6.30952	9.91673	3.49561
AN10688	NA	NA	0	0	0	0	0	0
AN10687	-2.83005	0.251269	0.274653	0.304592	0.178461	0.913808	0.195926	3.15731
AN10686	0.242207	0.993964	30.1414	29.0122	17.1245	28.9003	23.9977	12.047
AN10685	-0.325801	0.94746	99.9299	78.0713	97.729	117.616	129.507	89.1717
AN10683	-0.460829	0.993964	12.3316	21.1617	57.4098	7.96343	40.6682	62.2151
AN10682	-0.668163	0.957093	34.6902	35.3424	55.9576	27.9219	65.3163	85.1094
AN10681	0.250349	0.993964	825.784	945.498	690.225	1030.86	696.242	384.595
AN10680	0.315385	0.973798	34.9261	18.4139	18.4184	24.3596	24.8907	8.84321
AN5007	-0.526543	0.749431	17.9084	13.1032	12.6769	28.6633	24.8565	10.483
AN5008	-0.637777	0.89786	75.4288	149.796	91.8422	183.537	134.464	156.584
AN5009	0.515956	0.802537	25.0111	12.5584	15.7964	14.883	16.6122	6.10468
AN1884	-0.0515485	0.993964	5.15145	3.49053	4.25911	5.42155	6.55151	1.96182
AN1885	0.401846	0.983774	1.77487	1.93786	3.02434	2.08817	1.85798	1.21657
AN1730	0.273949	0.993964	4.59161	3.03684	4.4211	3.97017	4.97237	1.48275
AN1887	-0.877362	0.710043	1.02382	0.57124	0.435646	0.897547	1.56631	1.01831
AN1880	-0.0134756	0.995416	27.5339	16.3935	19.2444	18.7073	28.6666	14.8645
AN1737	1.60773	0.961884	0.73721	0.175467	0.088304	0	0.099062	0.142259
AN1734	-0.0231166	0.995416	43.5805	44.5607	50.072	26.9442	42.3983	56.0528
AN1883	0.404553	0.866227	24.9581	20.3788	23.0632	15.0612	24.1356	12.2592
AN1738	-1.90818	NA	0	0	0.06839	0	0.156064	0.092833
AN1739	-0.299156	0.993964	0.409989	0.552629	0	0	0	0.780912
AN1888	0.00963633	0.997321	4.4521	3.64662	2.16269	3.29018	3.45955	2.83037
AN1889	-0.584318	0.993964	0.157099	0	0.742114	0.869447	0.60556	0.068637
AN6702	-0.134702	0.993964	11.3421	6.67536	11.5034	7.9024	17.1897	7.39982
AN6703	-0.349951	0.993964	2.61334	1.43268	0.759679	2.52084	3.06373	0.688995
AN6700	0.319413	0.963839	81.8355	53.1242	77.1493	48.2228	83.2633	38.3573
AN6701	-0.270063	0.961884	97.6486	79.5987	95.886	115.537	141.212	73.2895
AN6706	-0.0417655	0.993964	23.9916	18.7975	14.0356	26.5493	22.3293	10.1191
AN6707	0.0691189	0.993964	12.4162	8.6252	7.49005	13.2743	9.41774	4.58589
AN6704	-0.515236	0.993964	25.5036	44.9611	85.1794	20.7566	64.1004	110.006
AN6705	0.065985	0.993964	16.5899	10.4056	13.5758	10.5699	17.5946	9.62176
AN6708	0.280114	0.970962	43.0485	27.6764	37.7213	29.8718	44.4378	16.7578
AN6709	0.186147	0.993964	13.2918	8.65467	9.30151	7.42059	12.5496	6.74116
AN4964	-1.16661	0.850985	0.420311	0.68602	0.18567	0.621798	0.842255	1.15606
AN4965	0.014633	0.995568	10.0014	6.02862	8.4607	6.02889	12.6255	5.49084
AN4966	-1.21292	0.755951	36.0235	76.951	71.3264	49.6002	82.0826	225.709
AN4967	-0.107851	0.993964	31.7622	27.4858	24.7209	33.806	34.7536	20.771
AN4960	-0.149999	0.993964	15.2271	7.23144	4.85438	11.6862	11.2454	5.97726
AN4961	-0.595287	0.973798	26.0321	12.9091	4.85403	41.6773	14.135	8.28262
AN0423	0.123277	0.993964	41.6932	33.0342	23.0563	48.5662	33.3806	11.0783
AN4963	0.380448	0.961884	3.38292	2.26796	3.31806	1.86683	3.06515	1.78585
AN0429	-0.446797	0.955056	124.873	159.361	115.879	202.406	147.727	166.51
AN2511	-0.939358	0.522875	35.7599	58.7127	24.7864	112.269	65.643	51.3682
AN8630	-0.20121	0.993964	49.2972	34.4824	27.0121	65.8207	41.811	20.2515
AN8631	0.0503282	0.993964	38.8191	36.1238	30.5864	49.8016	24.3064	24.3925
AN8632	0.024361	0.997298	0.22888	0.023595	0.151906	0.174466	0.092277	0.094273
AN2510	-0.346051	0.993964	1.98551	1.53383	1.26676	3.73722	1.58266	0.854734
AN8634	-0.213387	0.983774	21.5674	14.8741	19.638	24.3154	27.5447	13.3856
AN0394	0.212131	0.993964	12.1314	15.6933	12.1191	12.5088	10.8606	9.92575
AN8636	-0.817393	0.993964	16.6206	106.586	369.668	19.3171	246.967	489.238
AN11799	0.10688	0.993964	5.09806	7.42161	5.8218	5.83068	5.63407	5.05248
AN8638	0.52595	0.927276	1511.78	1344.38	1826.88	728.816	1175.67	1120.92
AN11797	-0.0711152	0.993964	1534.95	2890.02	1088.1	2468.52	1167.56	1828.68
AN11794	0.33341	0.973798	7.28409	5.65617	4.48124	6.68425	5.1976	2.1847
AN11795	0.257489	0.993964	9.30912	9.69965	8.29281	10.1327	10.5374	3.40876
AN11792	0.0882472	0.993964	8.25792	6.71896	4.36132	7.50901	8.7553	2.60703
AN11793	0.251763	0.993964	5.20157	1.815	3.30028	2.99143	4.54787	1.26515
AN11791	-0.885709	0.993964	0.32855	0.205672	0	0.309043	0.182487	0.347729
AN1088	0.946485	0.538265	45.6614	66.2533	45.5582	19.8943	24.31	30.5984
AN1089	-0.222098	0.993964	76.0087	94.3224	161.524	58.6302	162.567	144.889
AN1084	0.27862	0.961082	56.98	46.8602	53.8668	43.8122	57.9596	28.7462
AN1085	0.0289641	0.993964	92.6984	70.2091	95.8894	59.8883	85.3685	87.3894
AN1087	0.4337	0.833759	39.0975	30.3584	25.3157	30.055	28.425	12.4638
AN1080	-0.592141	0.535696	12.7893	13.563	11.9153	23.5209	24.4993	11.1701
AN1081	-0.042432	0.993964	44.5361	29.0893	22.7346	48.9196	31.2012	17.7044
AN1082	-0.0561922	0.993964	30.9351	20.9211	25.4126	28.0335	35.0083	17.0427
AN1083	-0.859034	0.656336	18.3551	20.4051	8.88247	44.0376	20.9994	19.1652
AN6830	-0.989364	0.961884	0.079612	0.430597	0.175303	0.270985	0.699817	0.425936
AN6831	0.810674	0.479944	2.01092	1.92949	2.48189	1.4901	1.25035	0.884054
AN6832	0.403395	0.970962	3.41845	1.6689	2.08969	2.18951	2.65335	0.720894
AN6833	-4.36754	NA	0	0	0	0	0.282089	0
AN6834	0.521698	0.652298	10.1023	7.41764	6.69806	5.95609	7.95635	3.14629
AN6835	-0.226306	0.993964	11.3747	13.4822	25.5915	7.10828	24.0632	23.6617
AN6836	-0.827366	0.0901932	8.69731	6.90348	8.5704	14.6026	18.7253	9.58246
AN6837	-0.128627	0.993964	10.5794	5.7318	4.17574	9.90958	7.55388	4.20829
AN6838	0.434946	0.806408	83.5602	55.9184	54.0089	57.6894	61.909	25.013
AN6839	-0.188722	0.993964	2.53412	4.37352	3.2323	3.88092	4.26834	3.29126
AN8757	0.0511116	0.993964	4.34869	3.80613	3.17531	4.48928	4.52829	2.07118
AN8756	0.512404	0.936957	19.2748	10.1332	10.1444	13.0829	12.0552	3.34372
AN8755	0.377907	0.802861	60.7668	48.6023	51.3232	39.0284	53.2287	29.6855
AN8754	0.237874	0.993964	26.0601	25.2665	22.0882	17.6558	20.3169	20.0204
AN8753	0.365561	0.963839	41.7593	23.9408	22.796	30.4723	29.5108	9.88312
AN8752	0.160812	0.993964	149.7	154.886	49.4734	167.409	103.534	49.7594
AN8751	0.0464662	0.993964	38.9548	25.2042	23.7544	34.0199	38.132	14.1681
AN8750	-0.448647	0.973798	104.457	151.62	213.195	134.96	220.536	243.531
AN4073	0.204109	0.993964	390.183	405.319	291.449	365.189	314.387	238.492
AN8759	0.270513	0.993964	7.09672	4.32863	5.40417	5.65444	6.9001	1.94646
AN1453	0.211698	0.993964	11.9488	6.95643	5.22439	7.92937	9.09775	3.65778
AN1452	0.128436	0.993964	8.6904	18.0913	50.6595	8.32164	32.2473	28.0848
AN11243	0.253733	0.966733	9.45105	8.63621	8.22424	7.71443	9.00198	5.17745
AN11244	-0.307128	0.973798	144.826	118.818	166.897	159.092	192.927	157.295
AN11245	-0.14476	0.993964	3.91112	3.9595	3.4425	5.44753	5.50884	2.05997
AN11246	0.161552	0.993964	81.7312	41.6224	49.7341	71.5677	67.9395	19.6043
AN3392	-0.550768	0.993964	0.542233	0.202133	0.139341	0.64924	0.541082	0.113257
AN1450	0.687277	0.139594	546.445	346.331	415.192	321.293	333.755	157.347
AN3393	1.98816	NA	0.151799	0	0	0	0	0.017521
AN1457	0.200157	0.993964	12.7728	6.86132	5.59762	9.77316	8.13099	3.72369
AN3390	-1.52505	NA	0.076011	0	0	0	0.237438	0
AN1456	0.182791	0.993964	11.9923	6.52393	8.31988	6.65649	11.1558	5.34729
AN3391	0.0661957	0.993964	0.281646	0.157689	0.173486	0.323288	0.208563	0.068364
AN1903	-1.78465	NA	0	0.129267	0	0	0	0.405302
AN3396	1.25977	0.588932	0.381561	0.155509	0.28269	0.106192	0.198272	0.043631
AN1454	0.141668	0.993964	13.4565	4.30628	4.47354	7.39961	7.29021	4.13492
AN12315	3.4843	NA	0.208065	0	0	0	0	0
AN3394	-0.186165	0.993964	1.63995	0.700373	1.41807	1.78145	1.88696	0.677655
AN1808	0.0516777	0.993964	1.36752	1.02902	1.20443	1.55517	1.53513	0.520324
AN11306	-0.373703	0.986384	20.1653	26.8445	22.6728	26.3688	24.5608	32.3711
AN11301	-0.931083	0.983774	0.602613	1.34772	0.575192	1.0186	0.652251	2.50346
AN11303	-0.0447096	0.993964	120.439	141.441	117.343	158.621	126.984	99.0185
AN1809	-0.371087	0.895581	29.1513	17.4357	21.0632	32.4748	38.9441	16.4252
AN5615	-1.53415	0.00608699	1.27247	0.770162	1.58082	3.11184	4.95922	2.45122
AN5614	-0.1768	0.993964	5.36674	2.45662	3.17776	4.01003	6.85746	1.8568
AN5617	-0.244025	0.993964	12.1057	7.91179	5.60315	13.3202	10.6579	5.78428
AN5616	0.321384	0.973798	7.83794	7.49576	7.51426	4.52009	10.0193	4.09413
AN5611	-0.261405	0.983417	233.139	231.166	208.844	380.088	257.683	169.398
AN5610	0.453283	0.924084	3.87529	2.78635	3.29418	2.32425	4.09091	1.17753
AN5613	0.310038	0.904182	39.638	26.1477	29.902	27.4208	33.0348	16.2151
AN5612	0.2445	0.992956	13.1093	6.64102	6.96907	8.91318	9.34271	4.03324
AN5619	0.0574807	0.993964	24.2329	13.4328	16.2648	19.2655	23.1263	9.5064
AN5618	-0.104913	0.993964	12.1045	9.1386	12.5157	11.898	14.9606	8.91604
AN1804	2.41755	0.252061	0.40606	0.222141	0.170234	0.022005	0.114265	0.014984
AN5878	-0.433791	0.961884	10.7444	12.0343	15.2001	15.1124	18.0624	16.0577
AN7619	0.11775	0.993964	573.519	344.958	577.396	494.479	633.503	269.96
AN7618	-0.871298	0.961884	3.05911	6.2084	17.9553	6.09818	18.4684	21.8793
AN7617	-0.660938	0.68415	79.3054	75.6762	62.9286	181.706	102.772	63.1714
AN7616	-0.972693	0.278639	1.27141	1.57987	1.0899	2.17916	3.06387	2.24983
AN7615	-0.0874938	0.993964	61.7612	40.4384	38.696	63.5027	58.7015	27.3459
AN7614	-0.683171	0.973798	0.20185	1.17013	1.09176	1.79169	1.69154	0.822099
AN7613	-0.0711124	0.993964	0.929082	0.674008	0.794766	1.18393	0.58164	0.63328
AN7612	-1.45104	0.0307618	5.66941	2.41814	4.28366	9.44045	17.4009	6.85779
AN7611	-0.586026	0.970296	4.10098	5.21207	10.0696	5.23071	11.3133	10.9631
AN7610	0.18673	0.993964	24.7605	10.6459	10.0417	16.7984	18.9053	4.83272
AN2067	-0.115198	0.993964	14.7759	9.34931	14.4958	10.1118	17.7664	12.0515
AN2066	-0.0302446	0.993964	45.887	29.6968	40.879	32.944	48.1538	32.7213
AN9086	-0.296017	0.970962	80.3483	63.409	50.5859	108.488	84.4537	45.1646
AN9087	0.188122	0.993964	20.4443	9.06722	10.5589	10.5788	14.5725	8.25074
AN9080	0.101951	0.993964	88.0188	70.9706	84.7976	77.4679	94.7414	53.2324
AN9081	-0.159164	0.993964	21.292	17.1757	12.7447	18.9059	22.2276	14.1515
AN9082	0.0305615	0.993964	110.215	71.9151	62.4271	104.385	94.0982	41.3489
AN9083	-0.40332	0.711249	262.242	206.001	199.044	349.039	360.376	176.315
AN5190	-1.7573	0.181735	0.224557	0.79597	0.400451	1.00251	2.22329	1.59424
AN9088	0.823348	0.934198	1.0739	0.932657	0.470724	0.585003	0.451863	0.30135
AN9089	0.00841754	0.997321	5.45034	3.58652	3.21006	3.33594	4.71499	3.39282
AN2069	-0.260318	0.970962	199.919	168.119	193.673	282.555	238.014	148.636
AN2068	0.0317387	0.993964	13.0647	8.16208	8.59735	8.61876	13.5912	6.49202
AN10756	0.264843	0.973798	31.117	17.4064	23.7833	20.2732	29.7631	10.9487
AN10751	-0.0573175	0.993964	21.0446	15.9594	28.9929	11.3557	29.9664	23.3922
AN10753	-0.0290585	0.995247	71.2769	49.4156	20.5235	79.7382	43.5872	20.1802
AN12018	NA	NA	0	0	0	0	0	0
AN10020	0.166721	0.993964	55.8682	34.6955	42.2519	35.5516	51.1662	28.4777
AN11223	4.73562	NA	0	0	0.145772	0	0	0
AN2391	0.093111	0.993964	12.6644	6.48042	12.9426	6.91599	15.3943	7.37934
AN2390	-0.574981	0.961884	2.73214	1.21544	0.693808	3.01259	2.34691	1.24986
AN10308	-0.392693	0.824493	15.5695	14.1611	14.7118	22.7595	22.3089	13.121
AN2392	-3.99178	NA	0	0	0	0	0.11954	0
AN2395	0.923986	0.0320163	1257.69	993.852	1070.05	565.377	606.253	492.925
AN2394	NA	NA	0	0	0	0	0	0
AN2397	0.766101	0.112446	21.6925	13.0918	13.337	9.92071	9.97353	7.02495
AN2396	0.648464	0.348097	25.0125	24.9358	20.5714	15.7782	16.1988	11.7578
AN2399	NA	NA	0	0	0	0	0	0
AN10303	-1.29614	0.966733	38.3815	201.629	411.983	62.9707	374.6	923.004
AN10300	-0.114355	0.993964	8.63998	4.27815	8.95923	6.45483	11.2321	5.65963
AN10301	-0.570906	0.481841	13.5715	9.62324	7.80496	17.8549	17.5466	9.77477
AN10306	-0.103659	0.993964	29.3138	27.9649	39.2778	23.8377	40.8819	33.8884
AN10307	0.0579426	0.993964	24.9612	16.0304	24.9693	18.0052	30.2048	14.8147
AN10304	0.478453	0.918182	10.8793	7.67899	4.53082	6.51917	6.6984	3.1389
AN10305	-0.432059	0.963839	39.572	51.247	30.647	63.7033	43.6046	48.3103
AN0827	-0.213368	0.993964	21.9426	16.0182	21.1887	18.8344	30.3273	17.8489
AN10028	1.39662	6.59e-06	80.3872	71.9868	66.1033	25.8775	38.827	18.5636
AN11879	-0.408892	0.993964	1.1815	2.90284	1.15328	2.38176	1.20315	2.77047
AN11878	0.356874	0.961884	4.2996	4.60151	3.20994	3.00057	3.72484	2.49736
AN11873	-0.181253	0.993964	2.56323	2.19373	2.46002	2.10739	4.61233	1.68458
AN11872	-0.712479	0.993964	0	0.903157	0	0.448684	0.277666	0.676046
AN11871	1.69069	0.149696	124.658	222.13	122.368	33.4755	24.4481	66.6051
AN6917	0.143334	0.993964	8.65179	7.11109	4.59158	6.97694	8.59642	3.18091
AN11877	NA	NA	0	0	0	0	0	0
AN11876	-0.931259	0.970962	0.206197	0.287763	1.12614	0.912461	1.84322	0.629775
AN11875	-0.382683	0.993964	1.64788	1.44015	1.28738	2.32828	0.635527	2.05699
AN11874	-0.197063	0.993964	12.7466	8.38648	12.092	10.9925	17.2733	9.25415
AN_tM(CAU)8mt	-1.10488	NA	0	0	0	0	0	0.009322
AN11710	-0.327124	0.993964	0.067019	0.567464	0.67955	0.30535	0.819363	0.544496
AN6916	-0.0891282	0.993964	19.1408	19.5336	10.43	22.7584	13.0603	13.7296
AN0318	-0.0371303	0.993964	8.81533	6.88459	6.03783	7.90757	8.94769	5.06531
AN3622	-0.286528	0.970962	32.2725	21.2194	30.1356	28.4758	44.5513	26.2839
AN3623	-0.234407	0.993964	60.4996	30.3591	27.1144	62.3194	52.1141	22.6298
AN3620	-0.257754	0.975723	31.7284	19.9368	15.9372	31.9354	26.5508	18.6271
AN3621	-0.19787	0.993964	25.5502	21.6225	11.3866	27.6898	20.8681	15.8408
AN3626	-0.078941	0.993964	9.84946	6.84116	7.7687	7.63436	10.7682	6.61102
AN3627	-0.621252	0.993964	137.761	374.553	1182.56	113.292	882.319	1334.85
AN3624	0.421216	0.970962	20.3123	9.28619	10.9082	11.8386	16.0216	3.50869
AN3625	-0.076001	0.993964	19.5245	11.4939	9.95237	15.1862	19.0145	8.41394
AN3628	0.0685091	0.993964	28.3593	18.0672	22.9269	20.8727	24.5891	17.6297
AN3629	-0.726981	0.359288	28.2763	30.3288	27.7831	58.8491	44.1142	36.6545
AN4393	-0.176	0.993964	2.76604	1.87258	2.41333	5.22102	1.6075	1.18567
AN4392	-0.634234	0.960329	4.47252	3.66375	1.35	5.96778	3.81978	3.88067
AN4391	-0.559108	0.866227	10.6751	11.4104	10.1152	13.8059	14.4314	15.8131
AN4390	0.00927687	0.997321	402.562	204.948	411.78	291.649	559.342	189.15
AN4397	0.0873363	0.993964	28.7038	22.1661	20.0628	20.3047	27.1874	17.0587
AN4396	-0.251561	0.990621	144.669	170.362	157.41	252.548	190.987	123.594
AN4395	0.0573624	0.993964	86.806	43.4835	56.4314	63.847	72.4645	38.3827
AN4394	-0.0148797	0.997094	10.0225	4.44571	2.39849	7.48484	6.20309	2.75645
AN4399	-0.249977	0.975723	70.5231	49.4048	60.7213	73.4524	70.1267	59.8186
AN4398	-0.248556	0.993964	18.8886	18.9779	17.1304	18.8968	22.6432	20.1903
AN2935	-0.47433	0.653637	13.1995	10.2531	8.45276	17.0888	16.9452	9.60996
AN2934	-0.110785	0.993964	59.3839	55.5882	35.4987	78.7027	54.9792	29.7176
AN2937	0.110363	0.993964	82.7205	32.8128	49.9022	50.948	69.028	30.1068
AN2936	0.0819826	0.993964	46.3237	35.8479	51.0278	39.357	58.6385	28.6192
AN2931	-0.287614	0.993964	2.33823	1.24261	1.03639	2.24462	1.78049	1.29921
AN0311	0.376391	0.918412	452.461	217.579	264.695	264.219	298.241	142.493
AN2933	-0.298753	0.990168	10.2928	11.9124	6.24607	12.5644	11.0299	9.80287
AN2932	0.105798	0.993964	98.1333	70.9611	103.51	78.0407	111.685	61.2902
AN10599	0.273782	0.992956	14.534	10.9016	8.96842	13.8681	10.5474	4.48687
AN0310	0.160897	0.993964	29.8617	18.3463	19.2365	27.7057	25.0304	8.88361
AN2939	-0.118035	0.993964	22.0591	22.9656	21.3167	20.8773	31.7895	18.602
AN2938	0.0849084	0.993964	14.8622	12.2776	10.8909	15.9046	15.129	5.82399
AN_tA(UGC)2	-2.96938	NA	0	0	0	0	0	0.445181
AN_tF(GAA)6mt	-3.98481	NA	0	0	0	0	0	0.852251
AN0638	0.267484	0.993964	158.378	131.402	134.982	104.312	102.926	116.357
AN0639	-0.0886221	0.993964	11.9636	10.7773	7.79812	8.25361	8.77087	11.8481
AN_tA(UGC)1	NA	NA	0	0	0	0	0	0
AN4579	-0.215731	0.993964	73.5938	44.8439	82.8976	51.8366	100.872	70.0957
AN4578	-0.760907	0.838436	45.4168	42.6385	63.7519	45.7303	91.0622	98.2115
AN0630	-0.0285676	0.993964	282.186	332.606	236.702	310.458	263.347	254.174
AN4576	-0.123577	0.993964	6.32679	4.75679	4.86637	6.22225	7.95259	3.37613
AN4575	0.346482	0.91333	125.144	84.4021	105.596	81.6653	117.502	50.5242
AN4574	0.48066	0.942586	6.0878	3.79689	3.66791	4.97973	2.97881	1.66729
AN0634	-0.117071	0.993964	45.98	37.3441	30.1533	48.2273	43.4343	28.3725
AN4572	-0.0749412	0.993964	12.9077	10.1399	8.25626	15.4396	13.835	4.77827
AN4571	-0.0171714	0.996658	2.89423	1.34691	1.15657	1.55981	3.17629	0.807868
AN4570	-0.275587	0.992956	48.9921	37.1325	46.4119	39.687	58.6905	51.2536
AN11812	0.121416	0.995416	0.562141	0.051354	0.055665	0	0	0.384588
AN11499	0.261341	0.973798	398.025	434.862	324.449	392.868	337.735	225.879
AN11495	0.184102	0.993964	23.3879	28.3873	32.8217	16.4682	17.2827	31.7358
AN11491	0.0606631	0.993964	5.50808	3.38103	3.20967	3.17222	6.44456	2.11902
AN11492	-0.482432	0.993964	2.60049	3.85118	1.44544	3.03362	1.61373	4.84989
AN5378	-0.20469	0.993964	20.2493	10.037	8.69452	23.2326	17.2139	5.1772
AN5376	-0.218929	0.993964	14.744	16.9229	17.0924	12.8548	17.1615	21.5436
AN5377	2.08065	NA	0.219048	0	0	0	0	0.019068
AN5374	0.768653	0.963839	1.6091	0.72111	0.58461	1.01965	0.608267	0.115323
AN5375	0.0611689	0.993964	24.1447	11.932	9.84133	21.317	15.5554	6.62885
AN5372	-0.631765	0.636274	4.26595	2.77893	4.03902	6.26689	8.19971	3.12042
AN5373	0.0332879	0.994202	246.082	161.944	127.834	307.923	186.547	50.5711
AN5370	-0.169842	0.993964	0	0.241188	0.257275	0.386183	0.215008	0.05353
AN5371	0.482615	0.927276	24.7254	17.6912	10.4946	14.2973	18.2383	5.954
AN4131	-0.210993	0.993964	18.3947	16.8002	21.3039	14.51	20.5767	24.2918
AN12276	-1.27021	NA	0	0	0.147397	0	0.527803	0
AN5118	0.153505	0.993964	12.3119	6.88346	6.65433	9.16254	11.4097	3.25329
AN5119	0.11945	0.993964	12.3631	12.5729	7.7084	13.1428	10.7938	6.11401
AN5112	-0.386734	0.98529	19.2002	17.0525	24.3945	17.3582	23.5696	30.4647
AN5113	-0.601422	0.849282	90.7123	103.066	90.1021	126.799	120.855	149.157
AN5110	-0.437095	0.983774	46.1245	58.6233	69.5377	43.9793	69.1849	98.2127
AN5111	-0.242195	0.973798	23.2359	20.701	17.5656	30.6682	26.2331	15.4548
AN5116	-0.373213	0.94746	16.4112	11.5655	8.80071	19.7612	19.3192	8.56966
AN5117	-0.159309	0.993964	11.3328	7.72586	7.14148	12.5655	9.68058	6.28363
AN5114	-0.0980069	0.993964	8.1177	5.19084	5.86924	9.92793	7.11916	3.54796
AN5115	0.193119	0.993964	6.8661	5.13654	3.18237	4.58897	6.30932	2.44611
AN0860	0.487454	0.806408	1829.71	1760.56	1721.14	1142.92	1349.6	1119.95
AN12212	-0.0707141	0.993964	44.724	49.0632	24.6449	52.591	46.6557	25.4187
AN12213	-0.0114685	0.996839	296.398	330.012	359.485	372.02	312.764	279.036
AN12216	-0.216379	0.993964	22.2362	29.4192	52.9724	24.6136	49.0209	43.0947
AN12217	0.0132327	0.997906	0.48684	0.276467	0.505706	0.459542	0.300192	0.395797
AN12218	-0.511841	0.925047	17.6244	24.7802	15.5411	36.9548	23.5201	20.7946
AN1907	-0.356333	0.961884	58.0741	36.6452	37.1841	74.2572	45.7003	40.4015
AN1273	-0.0521785	0.993964	15.375	10.409	5.32553	15.0556	11.6006	5.31128
AN1272	-0.15711	0.993964	114.909	74.9859	81.3592	111.72	124.911	62.8974
AN1271	-0.216533	0.993964	19.4738	16.4741	12.3101	26.9061	21.5014	8.91877
AN1270	0.14383	0.993964	55.7268	39.5573	44.6535	39.9052	59.5661	27.2034
AN1277	-0.178109	0.993964	15.104	10.1468	12.4974	16.4049	16.1527	9.47225
AN1276	0.404548	0.965942	26.5137	15.7434	13.3922	17.036	21.1816	5.31081
AN1275	-0.128625	0.993964	25.4904	17.6656	12.4691	23.5435	22.3877	13.1283
AN1274	0.212739	0.993964	74.7488	71.6591	76.9197	52.0647	80.2207	54.7239
AN1279	-1.14457	0.985903	8.65359	51.4529	90.3114	9.85642	90.5322	186.884
AN1278	-2.0307	0.250658	1011.14	2980.72	1512.31	2588.02	2604.71	12902.8
AN11060	-0.497128	0.889726	18.5449	19.8091	14.6574	25.8652	22.1665	22.4947
AN11061	-0.24646	0.986384	42.358	25.6555	30.9668	30.1508	54.3095	29.3767
AN7884	1.5533	0.0188024	0.465206	0.289853	0.471081	0.109404	0.258844	0.069297
AN7885	0.345834	NA	0	0.288564	0.028044	0.062312	0.115483	0.044561
AN11065	-0.0298366	0.993964	5.60948	5.50425	5.59725	4.87972	6.61423	4.94862
AN11066	-2.25977	NA	2.3115	6.31969	3.29854	5.84175	6.50352	33.2275
AN7881	2.54145	0.420512	0.371345	0.302073	0.551649	0	0.142165	0.061169
AN6139	-0.472564	0.966733	15.1284	15.9883	20.9366	15.4292	24.5163	26.6591
AN6138	-0.0286565	0.993964	14.2466	8.28584	7.35893	10.7329	13.0236	6.15265
AN6130	0.726367	0.904182	1.07956	0.890723	1.07252	0.755947	1.02419	0.201859
AN6133	1.19656	0.436561	2.17154	1.10419	0.613203	0.449031	0.722598	0.408829
AN6132	0.0337442	0.993964	52.4075	17.8046	21.9771	30.9761	46.2294	12.8479
AN6135	-0.0976645	0.993964	4.16821	5.26796	2.98762	7.31801	4.99518	1.74039
AN6134	-1.64014	0.000729498	0.759378	0.410212	0.315781	1.6906	1.96162	0.883466
AN6137	-0.476533	0.993964	33.1544	49.9074	128.77	27.4744	115.485	129.253
AN6136	0.174311	0.993964	7.05631	4.78291	7.05996	4.49152	7.86521	4.16123
AN7842	-9.59776	9.28e-10	0	0	0	1.36635	0.855974	0.511297
AN7840	NA	NA	0	0	0	0	0	0
AN7846	-0.428177	0.970962	2.82249	2.02506	1.5055	3.55984	2.66955	1.98384
AN7847	-0.0387328	0.993964	2.02969	2.36189	1.29221	2.90183	1.95551	1.06919
AN7845	-0.155539	0.993964	2.61617	1.203	1.25327	2.10855	2.41867	1.02776
AN7848	NA	NA	0	0	0	0	0	0
AN7849	NA	NA	0	0	0	0	0	0
AN0869	0.264627	0.973798	44.0825	32.4534	35.5191	39.9192	40.3659	15.46
AN2728	0.0754312	0.993964	0.931299	1.57295	1.26971	1.33182	1.64042	0.752415
AN2729	0.682362	0.846868	1.03756	0.988815	0.777367	0.621007	0.7684	0.361523
AN2238	-0.634669	0.978956	50.9128	101.607	184.217	46.4196	160.198	255.955
AN2720	0.671384	0.278639	16.8601	16.3599	17.7518	11.3729	12.7023	7.7443
AN2233	-0.22923	0.993964	51.1174	35.7336	21.9269	65.209	42.8249	19.6285
AN2230	-0.187671	0.993964	5.61836	3.88453	3.34106	6.84948	5.44632	2.43806
AN2231	0.153092	0.993964	17.2872	12.0865	10.7107	13.2569	17.3019	6.15727
AN2236	-0.125186	0.993964	15.8018	15.4721	28.724	13.3223	38.0809	16.1274
AN2237	0.111125	0.993964	8.2164	4.65937	5.35938	6.70571	7.48933	2.84825
AN2234	0.320084	0.993964	12.0334	5.97511	4.32	9.75994	6.76793	1.72472
AN2727	0.429483	0.993964	0.289879	0.118977	0.309034	0.444241	0.145582	0
AN7266	0.64978	0.721011	1101.79	1070.56	1023.47	1098.4	669.472	331.025
AN7267	0.825481	0.496088	284.152	161.872	179.33	169.729	152.696	43.0272
AN7264	0.126768	0.993964	636.26	252.618	129.739	576.17	282.755	72.6554
AN7265	0.296416	0.993964	905.582	538.804	396.53	902.474	470.736	157.709
AN7262	-0.0114594	0.996936	9.53795	4.14496	5.76718	7.04346	9.87565	2.98403
AN7263	0.389107	0.973798	12.6361	8.99064	8.2898	11.8997	9.2156	2.6954
AN7260	-0.184511	0.990621	19.6737	14.2185	12.7237	17.2687	22.1136	12.3466
AN7261	-1.01117	0.560012	0.497899	0.371733	0.166286	0.643898	0.826251	0.526465
AN7268	0.384922	0.973798	604.517	386.723	379.684	559.933	401.682	125.268
AN7269	0.107074	0.993964	65.627	52.1232	40.041	72.0184	54.4698	22.8503
AN8144	-3.07405	0.918412	0.135481	0	0	0.744332	0.349751	0
AN12279	0.235499	0.993964	1.57849	1.04133	0.942882	1.55995	1.50112	0.201888
AN4879	-0.637164	0.94746	17.2706	23.1304	45.6238	28.7869	58.8244	43.9579
AN1779	0.0314061	0.993964	12.5714	7.54271	6.77178	10.7256	11.4489	4.31739
AN9496	-0.363583	0.973798	2.45417	2.58687	2.37177	4.37475	4.00094	1.57306
AN_tP(AGG)5	NA	NA	0	0	0	0	0	0
AN2585	0.0791651	0.993964	0.861684	0.384438	0.709426	0.733341	0.67805	0.397365
AN4874	-0.198395	0.993964	32.7781	36.494	34.7573	30.8548	36.8475	42.2524
AN4875	-0.22599	0.993964	26.3915	24.6938	39.4731	29.9347	32.762	36.2472
AN4762	0.238982	0.970962	401.421	325.611	397.649	338.894	406.221	210.639
AN4763	-0.00278829	0.998846	32.3333	19.8837	25.3354	22.7793	37.9575	16.709
AN4760	0.088986	0.993964	23.0419	12.8135	12.0956	18.7204	18.4592	7.71835
AN4761	-0.0123113	0.995416	27.3289	14.5302	17.3114	19.3236	24.8233	13.5991
AN4766	-0.270589	0.973798	23.2169	20.1367	17.2165	28.493	22.8469	18.8371
AN4767	-0.227117	0.98482	11.6792	7.5069	7.9914	12.7123	13.7811	5.62631
AN4764	0.0131067	0.995723	12.0247	7.28102	5.27663	8.79938	8.99961	5.49919
AN_tS(UGA)2mt	-1.40802	NA	0	0.024487	0	0	0	0.250213
AN4768	0.16838	0.993964	27.6289	14.4013	16.759	21.0863	22.5339	8.82567
AN4769	-0.0667089	0.993964	16.2954	9.29757	10.9755	11.9879	20.2979	6.68885
AN10519	-0.199798	0.993964	56.6565	50.7185	63.1436	56.0687	69.9093	60.0789
AN10518	-0.597868	0.393449	183.404	131.93	190.515	278.763	310.052	173.196
AN10517	0.206992	0.993964	5.30422	4.4009	4.95903	5.35904	3.95631	3.07394
AN10516	0.0331714	0.993964	63.7128	48.0397	74.2884	44.0254	68.1233	58.6312
AN10515	0.113967	0.993964	34.4212	29.5038	81.5063	17.7169	63.6463	47.7396
AN10514	0.596103	0.191161	22.4575	16.9711	16.8449	13.7814	14.6853	8.25685
AN10513	0.0357144	0.993964	8.86429	7.20822	5.16244	7.45877	10.3357	3.47807
AN10512	0.688173	0.626031	137.229	65.858	76.8533	67.724	84.5957	24.7694
AN10511	-0.800955	0.961884	24.2015	57.809	93.8867	36.1404	88.2171	148.364
AN10510	-1.01124	0.918412	20.9608	34.9406	62.1968	22.8777	48.5306	127.748
AN9529	0.0140388	0.995723	54.2923	24.2195	27.5777	42.2649	41.7156	18.9469
AN9528	-0.0825915	0.993964	12.1705	11.4326	16.574	9.73411	18.8077	12.7898
AN9523	0.223553	0.993964	29.7525	19.4756	31.4824	15.2467	33.4902	18.7256
AN9522	0.193114	0.993964	23.0018	14.6939	9.2798	21.9494	16.2359	4.25104
AN9521	-0.942246	0.382819	3.3587	1.80748	1.2471	4.50362	4.68759	2.63539
AN9526	-0.699783	0.947745	28.0469	41.8719	59.7885	37.2338	59.3682	92.0515
AN9524	NA	NA	0	0	0	0	0	0
AN9314	-1.23055	0.196753	0.600432	0.720084	0.56116	0.917399	2.04497	1.33225
AN9315	-0.443037	0.89786	2.12655	1.6027	1.95755	3.1553	2.87069	1.66377
AN_tS(GCU)5mt	-0.188731	NA	0	0.803186	0	0	0	0.710881
AN4186	0.134384	0.993964	4.33759	3.17282	4.12444	3.49279	4.84486	2.2892
AN4187	0.144517	0.993964	11.2641	7.41666	10.8766	8.53359	13.2074	5.40345
AN4185	-0.091512	0.993964	3.17687	2.62642	1.71446	2.9806	3.32061	1.65146
AN4182	-0.0826039	0.993964	12.9012	9.89096	12.863	13.1943	17.3831	7.73509
AN4180	1.03412	0.975723	0.56362	0.397055	0.391479	0.155598	0.612943	0
AN4181	-0.483574	0.927276	1.30117	0.824129	0.902962	1.51839	1.35386	1.1233
AN4188	0.0453733	0.993964	17.1025	9.4407	15.3222	11.3016	16.4799	10.9774
AN4189	0.272113	0.993755	105.23	40.8307	58.2611	50.4226	82.0929	33.2052
AN8381	1.89566	1.15e-08	7.71575	5.19194	4.3901	1.63138	1.83479	1.0509
AN8382	2.07952	0.00760736	28.4463	51.0632	43.9386	5.85904	8.66384	12.0324
AN8383	1.14189	0.00500509	6.06492	4.37911	4.14832	2.10756	3.38205	1.2336
AN8384	1.9073	0.000367952	72.2543	81.7772	62.3122	15.5569	16.8917	20.3284
AN8385	-1.82375	0.970962	0	0.133994	0.015454	0.145103	0.368719	0.095985
AN8387	-4.65004	NA	0	0	0	0.207945	0	0.059981
AN8388	0.00181092	0.999054	0.519465	0.350981	0.338276	0.599516	0.367466	0.230655
AN8389	-0.0878595	0.993964	1.20902	0.72811	0.455478	1.12608	0.9852	0.414472
AN7433	-0.427227	0.950498	13.2334	9.91967	7.60715	12.0089	12.5425	13.1124
AN1718	-0.0628088	0.993964	41.2721	28.4717	24.398	49.6313	46.4062	8.71022
AN1719	0.000841302	0.999054	77.2058	33.9561	27.0095	57.43	64.4853	17.3073
AN1868	0.152182	0.993964	13.2504	4.69878	6.06005	10.338	9.96426	1.9521
AN7432	-0.469594	0.906483	205.243	206.971	147.567	357.068	216.563	182.142
AN1714	-0.313658	0.916896	43.7173	34.1593	31.3334	52.4125	50.1171	30.6642
AN1867	0.149079	0.993964	33.8889	15.3998	9.84201	23.0121	25.13	5.91511
AN1864	-0.328861	0.961884	34.1364	22.458	23.8871	44.9612	38.7332	17.9096
AN1717	-0.0982317	0.993964	7.49033	5.41659	4.6175	7.43081	5.1748	5.00021
AN1710	0.200525	0.993964	12.1247	5.17965	4.95635	8.54443	7.29526	3.12953
AN1863	-1.5748	0.993964	2.94616	0	0	0	1.63379	4.02542
AN1860	0.11056	0.993964	31.2844	38.9047	38.9968	28.4942	38.631	30.7823
AN1713	0.445622	0.970962	212.44	196.126	364.929	123.052	247.756	179.748
AN11205	2.38721	8.46e-13	34.3306	31.4159	19.8836	5.74845	6.18684	3.97357
AN7430	0.0921547	0.993964	17.8371	16.443	17.5378	16.0069	17.2536	13.5684
AN6728	-0.0387198	0.993964	7.32949	4.21022	2.68252	6.30016	5.29259	2.64762
AN6729	-0.443682	0.961884	4.18196	4.45878	2.5135	6.84336	6.22811	2.53532
AN6724	-0.0557054	0.993964	2.70953	2.25889	1.57963	2.18114	3.33611	1.3446
AN6725	-0.0764991	0.993964	56.1673	37.2256	27.4314	63.5306	47.3888	18.1855
AN6726	-0.479103	0.802861	158.77	149.247	152.31	259.642	196.446	166.018
AN6727	-0.148751	0.993964	35.5494	24.8116	23.812	46.6509	39.2944	11.4138
AN6721	0.421791	0.925047	446.247	335.563	515.524	281.155	376.327	275.563
AN7436	-0.124602	0.993964	249.357	138.995	216.114	203.624	253.594	173.118
AN4043	-0.0313182	0.993964	21.168	8.29075	6.68916	15.7075	15.2141	5.35894
AN7435	-0.580138	0.763251	5.69803	4.75232	3.64602	7.04443	6.4019	6.20496
AN0409	0.219718	0.993964	56.9993	33.2439	66.3495	32.3089	63.2675	35.8964
AN0408	-0.253405	0.993964	31.1297	62.7202	136.038	23.2108	111.257	120.58
AN0407	0.197785	0.993964	10.7555	4.62922	5.88593	6.19968	7.61048	4.01714
AN0406	0.203563	0.993964	64.8909	31.3768	48.8607	37.9952	59.9877	26.6077
AN4984	0.192083	0.993964	117.895	56.0376	98.8164	54.366	109.788	64.1215
AN0404	0.00352638	0.998939	22.7911	11.5625	11.9202	18.494	24.2536	5.27755
AN0403	0.558117	0.824493	4.00145	3.91428	2.97011	1.96951	3.7335	1.71459
AN0402	0.922645	0.37931	5.64115	6.09648	6.30813	2.79723	3.16774	3.02589
AN4980	0.261972	0.973798	44.9144	24.6163	35.058	27.4316	39.5565	19.0674
AN4981	0.458619	0.970962	14.993	4.71929	4.033	6.31155	6.60168	3.29291
AN8658	1.18936	0.70576	1.21218	0.96919	0.534936	0.163634	0.563409	0.371045
AN4736	-0.259413	0.970962	46.1777	31.3497	27.0058	45.101	42.5191	31.3705
AN8652	0.584547	0.652588	8.52268	8.49263	8.66142	5.66944	6.32649	4.67685
AN8653	-4.83761	NA	0	0	0	0.094931	0	0
AN8650	-0.840355	0.993964	0.229181	0	0.250626	0.553348	0.168922	0.13206
AN8656	-0.650215	0.993964	0	0.085294	0.031199	0	0.010051	0.127758
AN8657	0.269769	0.993964	16.4884	5.58671	3.72493	12.4287	7.88219	1.33707
AN8654	0.538299	0.89786	2.99798	2.66876	1.51829	2.03548	2.21153	0.813216
AN4730	-0.0571577	0.993964	47.0185	43.578	46.8001	45.9006	66.9432	31.7413
AN4045	0.256855	0.983417	28.1693	14.0507	15.3665	19.403	18.9971	8.95177
AN6588	-0.0147038	0.995416	318.251	162.134	275.391	232.293	364.496	162.802
AN6589	0.438681	0.924084	7.6187	3.57018	4.74305	4.41023	5.47616	1.94049
AN6858	0.772314	0.973798	58.7793	12.0039	4.89344	29.0529	10.8656	2.58682
AN12004	0.286068	0.993964	8.1265	15.1344	26.1345	11.6428	17.4724	11.9242
AN12003	-0.568077	0.963839	2.84796	3.14463	1.81461	5.14865	2.54802	3.27142
AN12002	0.527096	0.871688	17.2405	14.4466	13.8491	14.9917	13.6026	4.42879
AN12001	-0.674304	0.755951	23.0498	28.2109	13.9048	50.4227	37.7026	18.4049
AN12000	0.0724629	0.993964	29.6425	19.6005	14.1177	25.7476	28.4312	7.94861
AN6580	0.0463448	0.993964	25.6424	20.0944	27.3057	26.4813	26.9495	16.622
AN6853	-0.297072	0.970962	15.7267	9.53109	12.2079	12.9799	18.5771	12.3613
AN6582	-0.177815	0.993964	8.95061	7.56325	7.58598	11.298	8.92465	6.44021
AN6583	-0.29726	0.970962	11.627	7.29729	6.27199	11.3961	9.73519	7.9458
AN6856	-2.08569	NA	503.385	1069.92	977.602	434.111	860.371	6899.89
AN6585	-0.312229	0.970962	6.0409	3.63987	2.73381	5.83777	5.79946	3.2598
AN6854	-0.693966	0.447316	37.5575	33.4925	24.0807	68.2262	47.1981	34.7725
AN12008	-0.284822	0.993964	1.05731	1.58204	3.18091	3.39006	1.27045	2.19535
AN11262	-0.446524	0.942586	9.0955	11.4936	9.79322	14.1026	17.1622	10.2272
AN8730	0.29676	0.993964	10.8119	3.88019	4.90237	7.68542	6.56763	1.83474
AN11260	-0.845348	0.961884	2.75894	7.27969	4.73872	11.1444	3.3638	10.1067
AN8732	-0.213766	0.993964	0.312428	0.238993	0.255589	0.26464	0.369869	0.263402
AN8735	0.307446	0.993964	3.52963	2.22209	1.6436	2.94358	1.76088	1.11657
AN8734	NA	NA	0	0	0	0	0	0
AN8737	0.118829	0.993964	1789.23	823.234	1056.46	1319.51	1342.5	647.794
AN8736	-2.36981	NA	0	0	0	0	0	0.031517
AN8739	-0.124076	0.993964	6.89909	5.54106	5.1153	6.19384	8.06047	4.53786
AN8738	-1.25547	0.601523	0.849041	1.64027	0.677092	1.54813	2.87282	2.72249
AN5585	-0.186524	0.993964	23.7995	12.7839	14.0529	26.4875	21.2268	9.66756
AN5584	-0.253978	0.986384	6.06843	4.95066	4.2133	7.15964	6.5262	4.13553
AN5587	-0.0537106	0.993964	30.9476	21.135	20.0973	34.096	27.9051	13.175
AN5586	0.113265	0.993964	34.7923	20.1775	27.4029	18.0282	31.2191	22.2672
AN5581	0.106676	0.993964	21.6743	25.7569	20.941	24.7456	21.5359	16.2087
AN5580	0.558681	0.720882	93.6268	76.1154	105.627	51.07	87.5453	47.1677
AN5583	-0.151283	0.993964	101.409	60.5467	80.4802	89.6584	132.386	50.6497
AN5582	-0.367922	0.993964	1.34691	2.04055	1.41802	1.52948	1.79163	2.36832
AN5691	-0.393223	0.993964	3.26234	0.953516	0.885788	3.13945	2.72053	0.75179
AN4552	-0.533352	0.970962	8.74423	10.5266	6.66976	6.26138	10.0529	16.1633
AN5589	-0.165988	0.993964	27.7406	35.564	65.372	15.5082	56.3387	60.7008
AN5588	-0.144553	0.993964	46.4613	32.9535	45.4885	34.2278	54.6759	41.7006
AN1377	0.144352	0.993964	17.8782	11.3117	17.33	10.3964	19.3511	11.1636
AN1374	0.0224824	0.995416	11.4964	5.85823	4.80235	9.42332	10.164	2.68188
AN1375	-0.283106	0.964076	23.1366	18.3218	12.6469	22.912	25.9719	15.2287
AN0612	-5.25212	NA	0	0	0	0.430387	0	0
AN0613	0.136494	0.993964	0.209142	0.548561	0	0.455378	0.237129	0.058529
AN7459	-0.424699	0.993964	44.3748	64.9399	95.5464	40.4248	95.3158	115.433
AN7458	-0.333566	0.966733	4.92851	3.975	2.79117	4.94929	5.02705	3.98029
AN7989	-0.138666	0.993964	91.9146	98.0724	124.114	56.294	111.739	141.576
AN7988	0.298295	0.993964	20.8245	30.1423	26.29	19.8148	18.5023	21.0255
AN7455	0.311062	0.986384	5.64561	2.58762	2.79344	2.86241	4.70205	1.39846
AN7454	-0.304396	0.961884	17.2474	11.4596	14.225	17.0516	25.8222	10.6462
AN7457	-0.11955	0.993964	27.9693	20.9311	21.8756	22.1709	30.7925	20.8094
AN7456	-0.330084	0.970962	376.484	409.744	346.474	702.986	437.39	292.011
AN7983	-1.36136	0.271889	0.617316	0.755378	0.674928	2.8249	1.94412	0.791955
AN7450	-0.252378	0.993964	56.6316	42.8026	26.5281	74.8583	34.9564	33.2867
AN7981	-1.95392	0.015623	0.24361	0.296848	0.364012	1.13705	1.15769	1.10677
AN7452	-1.30123	0.721036	3.83475	7.46782	3.29901	6.9895	4.55067	18.2087
AN5639	-0.299925	0.973798	15.9487	12.4412	7.04902	16.4534	14.6975	10.5091
AN5638	0.0439028	0.993964	25.1188	21.6865	13.1158	29.6618	20.6073	8.9138
AN5637	0.142381	0.993964	39.8237	31.1267	32.9178	37.3293	33.56	21.5599
AN5636	0.274191	0.990621	4.73617	4.22117	4.04304	3.17048	3.57637	3.33278
AN5635	0.148769	0.993964	54.9931	71.6228	110.744	43.6531	82.0766	77.3672
AN5634	0.183399	0.993964	117.577	155.725	263.701	70.8069	235.536	158.108
AN5633	0.532051	0.479944	7.59905	4.96893	5.81202	4.25418	5.40824	2.85269
AN5632	0.0194483	0.995416	127.302	123.89	68.4208	163.433	107.166	50.5772
AN5631	0.090615	0.993964	23.7841	16.4853	23.4616	15.2467	25.7091	16.704
AN5630	0.110884	0.993964	16.4459	9.75587	10.7979	11.9011	13.8531	7.63205
AN7187	-0.250217	0.993964	10.3414	6.94783	7.4585	7.06185	9.70328	9.88961
AN7186	-0.514092	0.982398	15.633	22.0419	25.2255	12.5127	25.1387	40.9484
AN7185	-0.0643983	0.993964	78.5876	51.8959	71.7989	65.813	86.4409	53.4402
AN7184	-0.452212	0.960329	22.9724	23.5441	24.2077	24.4848	32.6508	32.8815
AN7183	0.0187821	0.995416	596.561	613.074	878.966	543.442	697.791	699.305
AN7182	0.205054	0.993964	23.3351	20.5437	14.2065	21.3641	18.9708	9.99156
AN7181	0.499682	0.916896	1153.86	506.132	517.172	639.942	667.761	229.04
AN7180	0.178363	0.993964	4.14035	3.32142	3.66943	3.61619	4.06454	2.13319
AN8772	-0.492017	0.906483	19.1848	22.2156	13.4446	25.5145	25.1574	22.6604
AN7189	0.109209	0.993964	9.58747	4.49364	4.98704	6.66378	8.72229	2.5522
AN7188	0.0398534	0.993964	19.9938	9.86047	8.60989	15.5242	16.6387	5.42816
AN7679	-0.58451	0.320813	34.4713	22.7957	25.6569	40.1271	47.9749	31.5168
AN7678	-0.112028	0.993964	9.61223	6.12673	5.11548	8.2814	11.61	3.30351
AN7671	0.0804927	0.993964	18.2169	13.5503	14.5003	11.5157	17.3483	12.631
AN7670	-0.176605	0.993964	141.214	208.822	366.14	126.733	418.725	261.738
AN7673	-0.343102	0.963839	6.90142	3.47723	3.82446	6.18222	8.2049	3.41569
AN7672	-0.21913	0.993964	49.8597	45.9208	84.8813	37.2697	81.4775	77.3113
AN7675	-1.81222	0.871688	0.286122	0	1.14449	1.60748	2.02359	1.42922
AN7674	-0.806629	0.607765	22.1393	17.5083	15.3214	29.675	22.8278	33.2935
AN7677	-0.148203	0.993964	80.5071	66.4133	96.3413	89.2413	103.92	70.9662
AN7676	0.128311	0.993964	8.73978	4.43465	3.45042	6.56599	8.06531	1.31367
AN2001	0.044622	0.993964	407.593	289.512	330.145	390.308	384.437	212.604
AN2000	-0.319007	0.973798	2882.79	2842.75	3792.7	3937.97	3792.77	3612.19
AN2002	0.11873	0.993964	65.2985	60.8908	44.4303	70.2154	54.4515	32.0279
AN2005	-0.303436	0.993964	290.197	693.035	971.644	566.041	727.766	969.891
AN2004	-0.552935	0.723139	74.3875	87.571	103.612	139.91	169.252	88.8848
AN2007	-0.192443	0.993964	68.9843	65.414	76.931	82.2335	98.0182	59.6543
AN2006	-0.153594	0.993964	17.815	12.46	14.3382	18.2939	21.2306	10.1469
AN2009	-0.0514156	0.993964	89.0351	47.6263	81.7566	61.8079	124.123	44.3808
AN2008	-0.495606	0.847182	15.968	19.7628	13.7457	27.7436	23.8404	17.3073
AN9064	0.347347	0.933593	153.929	100.328	95.3804	114.404	113.234	48.4575
AN9065	-0.47753	0.789525	15.1896	12.4492	12.9103	15.4452	24.12	15.1833
AN9062	-0.586303	0.762733	18.4098	15.0465	14.5928	21.903	21.5275	23.0361
AN9063	-0.150838	0.993964	63.9547	43.8958	58.1139	47.4833	65.0702	58.4303
AN9060	-0.00588217	0.997619	56.8954	36.8882	33.1665	47.7268	41.2511	31.837
AN9061	-0.0456887	0.993964	42.6472	26.1496	23.8911	33.6003	35.5896	22.5335
AN0292	0.151526	0.993964	25.1989	17.5661	21.3313	20.328	25.2202	12.1537
AN0925	-0.0556774	0.993964	46.9123	42.5223	58.4923	42.7398	50.4121	50.8124
AN0290	-0.188382	0.990621	42.3914	31.6619	28.1059	43.488	42.2055	27.3454
AN0927	-0.421948	0.961884	26.6077	28.2968	32.303	35.0476	35.6798	38.7355
AN0296	-0.504176	0.917213	11.5681	18.0081	10.6318	23.1764	20.0994	13.8876
AN0297	0.054023	0.993964	322.988	217.189	319.396	295.665	345.96	183.129
AN4070	-0.124329	0.993964	63.993	52.0931	40.4481	79.8332	62.3365	29.9489
AN0922	0.034644	0.993964	35.437	19.3077	28.7002	21.2661	37.759	20.1421
AN0295	-0.437098	0.986464	24.2701	19.5431	33.3448	14.9405	38.2301	41.1577
AN10180	0.260684	0.993964	20.4595	24.3849	11.7093	17.7218	15.7498	12.2632
AN10181	0.0655658	0.993964	73.1062	47.7771	59.7001	60.8802	87.598	29.2457
AN10182	0.154973	0.993964	37.4986	35.0746	31.8541	34.5928	42.7144	18.4336
AN10183	-0.212529	0.993964	4.05888	3.65496	2.96158	4.61506	4.76691	2.8393
AN10184	-0.199188	0.985903	27.4595	17.0384	18.5707	26.1905	26.2742	17.2512
AN10185	-0.218925	0.986384	56.6638	38.6552	35.665	65.5956	54.8854	30.1164
AN10186	-0.444714	0.961884	47.1783	48.5979	20.7234	65.2171	54.1712	35.72
AN10187	-0.0485456	0.993964	51.5021	40.5633	29.1074	60.2233	42.5818	22.4179
AN10188	-0.370263	0.961884	32.1064	43.4201	29.9037	45.7468	48.8044	38.2857
AN10189	0.0157206	0.995416	26.1394	29.6707	19.2159	28.7381	27.4258	17.4173
AN10671	5.50144	NA	0.063208	0.211788	0	0	0	0
AN3608	0.308133	0.971857	9.57543	5.58724	5.84832	7.15157	7.43223	2.64635
AN3609	0.0739259	0.993964	2.73968	1.94305	1.18697	2.75482	2.31944	0.668487
AN3358	0.098301	0.993964	3.40584	2.95789	3.92762	2.48125	3.01241	3.34482
AN3359	0.527766	0.973798	169.574	70.4134	58.0801	122.829	72.7546	15.5931
AN3356	-0.764274	0.802038	32.0736	42.7418	26.8599	43.4439	45.2895	66.3531
AN3357	0.170437	0.993964	1.56489	1.75848	2.42592	0.858756	2.53116	1.60623
AN3354	NA	NA	0	0	0	0	0	0
AN3355	0.344308	0.993964	0.610662	0.365469	0.268984	0.466335	0.440024	0.097879
AN3600	-0.239164	0.993964	35.1418	35.1465	27.0019	31.7782	39.0334	36.4549
AN3601	0.458376	0.916896	74.7503	63.0819	38.9609	57.6825	51.143	21.6033
AN3602	0.239816	0.993964	47.379	25.3102	44.9831	28.726	48.5519	22.0261
AN3351	0.423748	0.963839	5.31126	3.22773	2.80274	4.13819	3.02862	1.31521
AN4379	-0.119672	0.993964	274.085	161.898	297.158	239.467	420.912	155.979
AN4378	0.540184	0.963839	7.32537	2.91621	2.10031	3.46258	4.13337	0.958425
AN4375	-0.219596	0.993964	5.01086	3.12516	1.9414	5.63043	4.35377	1.75284
AN4374	0.44865	0.895581	245.833	178.295	221.366	135.421	163.794	143.731
AN4377	0.255765	0.966733	11.8871	7.95104	7.16247	7.53125	9.88364	4.85322
AN4376	0.524969	0.640561	19.3483	13.8056	16.0152	10.5702	17.0671	6.93247
AN4371	0.559792	0.809573	15.6054	7.3477	9.27526	6.8205	6.96588	6.23227
AN4373	-0.258104	0.993964	61.4467	33.1278	27.7525	69.5488	59.0506	19.4603
AN4372	0.367878	0.966733	4.23046	2.08646	2.60022	2.58657	3.0093	1.26272
AN2919	-0.111099	0.993964	151.77	74.1922	89.9616	111.799	145.201	73.9783
AN2918	0.0538298	0.993964	24.2575	15.3044	12.6399	18.9742	21.9307	9.2124
AN2917	0.145991	0.993964	108.362	61.7646	62.0379	82.5261	87.6021	38.3684
AN2916	0.528327	0.771737	39.2421	23.1271	35.9645	20.3049	34.6195	13.9429
AN2915	-1.72285	0.927484	0	0.112146	0.090385	0.260919	0.342964	0.14785
AN2914	0.227154	0.983665	13.5112	13.6685	11.9873	10.8772	15.1834	7.60922
AN2913	0.161691	0.993964	12.2424	9.66709	8.02645	10.9742	11.001	4.98413
AN2912	0.64117	0.615022	35.077	32.07	26.9463	15.7036	22.6545	18.4632
AN2911	-1.12806	0.829037	124.242	312.383	374.232	163.234	539.228	866.419
AN2910	-0.238182	0.976293	36.3747	34.8767	34.4667	44.2024	43.3477	33.3507
AN5071	0.412643	NA	0.110387	0	0	0.070184	0	0
AN11855	NA	NA	0	0	0	0	0	0
AN11854	-0.509065	0.763251	107.014	96.1629	74.0238	180.552	128.26	82.125
AN11857	NA	NA	0	0	0	0	0	0
AN11856	NA	NA	0	0	0	0	0	0
AN11851	0.82528	0.676993	37.6095	18.373	17.7818	22.7361	12.5046	5.97424
AN11850	-0.364763	0.993964	3.19624	2.09309	4.81608	3.04501	5.50801	3.97568
AN11853	-0.178103	0.993964	13.4838	9.20692	9.97801	14.5801	16.1849	6.67112
AN11852	-0.0110465	0.997321	4.1749	3.34219	1.5706	3.05593	3.16897	2.39663
AN11859	0.331885	0.975723	25.84	29.7454	18.5352	28.8554	23.9647	8.82295
AN11858	0.196051	0.990621	37.9774	32.4633	34.3172	35.3071	40.3683	17.6217
AN3906	0.195227	0.993964	41.7301	22.7436	21.436	27.3352	33.1624	13.8226
AN4518	0.399529	0.993964	26.1024	10.3018	7.59352	17.0434	14.3253	2.6794
AN10726	0.255525	0.970962	13.7158	13.6549	12.1206	11.6606	14.3497	7.29869
AN10720	0.168327	0.993964	5.78186	3.6513	3.53629	4.30077	5.88821	1.71164
AN10721	-0.425722	0.963839	53.6803	50.3888	44.6232	53.7423	57.4029	70.1199
AN10722	-0.0913136	0.993964	21.161	14.6002	16.9069	18.0168	21.1501	14.6863
AN10723	-0.471178	0.89786	4.80858	4.47518	2.90471	7.02051	5.85473	3.7572
AN4511	-0.0919968	0.993964	14.2278	11.8577	7.70693	19.0938	13.4025	4.71212
AN4510	0.172791	0.993964	16.6432	11.4887	14.6271	9.98884	16.9768	9.90271
AN4513	-0.0927052	0.993964	6.73821	5.98815	5.70651	6.03117	7.4062	5.45767
AN4512	0.0471395	0.993964	50.4737	69.0807	37.6676	73.5227	54.6535	28.2261
AN4515	-0.129256	0.993964	55.3652	31.7978	51.6371	56.3464	68.0876	29.0435
AN4517	0.41078	0.85542	78.697	61.6386	82.9341	61.3735	77.2247	33.1115
AN4312	-0.231435	0.993964	8.01674	5.1508	7.56061	8.01934	12.1523	4.65231
AN10921	0.236365	0.966804	4.41304	3.43222	3.44855	3.23424	4.12413	2.15062
AN3829	-0.603035	0.970962	30.3817	40.5967	60.6194	26.0774	64.5637	88.0483
AN5359	0.94771	0.329165	6.51565	3.73907	4.57024	2.90322	2.24292	2.04634
AN5350	-0.309086	0.993964	11.3233	6.62515	5.05358	13.4774	11.2166	4.04706
AN5351	0.403369	0.91333	52.4608	30.591	39.277	32.0978	45.8074	16.2267
AN5353	0.299916	0.98529	10.2539	8.38151	5.03955	7.86825	8.49929	3.18614
AN5354	0.550724	0.736616	11.0062	10.7019	11.5726	6.46347	10.7346	5.54932
AN5355	-0.486209	0.973798	1.01631	1.0477	1.83267	1.40339	2.7648	1.38847
AN5356	-0.0967177	0.993964	20.2718	19.1612	25.5143	18.1282	35.3129	16.8588
AN5357	-0.432928	0.993964	74.8851	79.4737	189.722	51.1943	205.05	181.103
AN0652	-1.93776	0.970962	0.142945	0.213366	0	0.546132	0	0.614278
AN0653	-0.13447	0.993964	21.6722	19.3341	15.963	25.7158	24.7589	12.4493
AN0650	0.0705739	0.993964	37.0451	25.8588	22.2837	37.1319	29.2101	14.6094
AN0651	-0.076484	0.993964	33.5309	20.5792	21.8519	24.9725	30.2738	20.8323
AN0656	-0.594366	0.905083	1.33401	1.37325	1.0996	1.74369	2.34472	1.54582
AN0873	0.286002	0.970962	4.68686	4.22523	4.28563	3.35139	4.53426	2.75027
AN0870	0.517355	0.918412	72.983	62.7398	93.2456	35.7633	79.8855	43.1674
AN0871	0.199367	0.993964	137.548	80.815	83.7848	113.416	114.809	39.7539
AN0658	0.460818	0.993964	6.60013	1.60528	1.27774	2.4701	3.49104	0.791391
AN0659	0.241534	0.993964	6.44384	2.74004	2.37241	3.91544	4.19875	1.51889
AN0878	-1.04039	0.0134244	9.97283	7.14237	8.53529	23.1991	20.5633	9.64799
AN0879	-0.134563	0.993964	86.5785	61.7982	48.6073	97.6449	88.9843	33.506
AN5134	0.504315	0.942586	6.97312	2.95425	6.64182	3.15651	6.38377	2.29115
AN5135	0.244473	0.993964	3.50477	5.33984	4.86684	1.51629	4.8403	4.43533
AN5136	-0.851683	0.861505	15.7165	27.4998	28.8684	20.8293	43.4481	54.4736
AN5130	-0.077596	0.993964	22.7553	19.2072	19.9553	20.473	25.1629	17.5395
AN5131	-0.170104	0.993964	1665.58	1465.28	1582.62	1941.45	1760.32	1416.41
AN5132	-0.194559	0.990621	16.2476	11.1559	12.4979	14.6508	18.4656	11.2242
AN5133	0.222369	0.993964	8.52492	5.89273	3.28323	6.51479	6.43132	2.34021
AN5138	-0.337966	0.961884	2.91274	2.4636	1.93736	2.84775	4.33521	2.04266
AN1298	0.154831	0.993964	346.115	350.788	612.397	179.854	414.432	475.344
AN1295	-0.145765	0.993964	48.8266	46.199	36.6633	69.2515	43.955	30.9952
AN1294	0.237336	0.993964	0.883465	1.55985	1.47726	1.5168	1.76019	0.402013
AN1297	-0.198298	0.993964	14.1433	25.2189	28.6958	17.9948	26.0026	29.4469
AN1296	-0.0545626	0.993964	12.9446	11.8279	9.54355	10.937	12.8773	10.1269
AN1291	-0.0701347	0.993964	130.347	155.184	89.1999	162.539	132.552	93.0931
AN1290	0.463136	0.970962	40.5537	58.0319	91.1076	32.9295	67.3726	39.0965
AN1293	-0.162939	0.993964	69.4719	43.893	28.5354	88.7873	53.0888	19.3185
AN1292	-0.269061	0.993964	38.1098	63.6427	82.7795	42.1145	83.7311	84.2528
AN_tF(GAA)3	NA	NA	0	0	0	0	0	0
AN_tF(GAA)2	-2.2795	NA	0	0	0	0	0.534484	0
AN_tF(GAA)1	NA	NA	0	0	0	0	0	0
AN_tF(GAA)5	-4.81901	NA	0	0	0	0.596954	0.445403	0.858622
AN_tF(GAA)4	NA	NA	0	0	0	0	0	0
AN6445	1.08028	0.0861232	3.46001	2.61157	3.12992	1.18669	2.29452	0.922019
AN6444	1.24949	0.152905	2.70179	1.47015	2.78703	0.600565	1.49658	0.76209
AN6111	0.0184357	0.993964	53.134	49.4424	41.3397	51.4134	54.7727	33.7948
AN6446	0.115491	0.993964	3.70509	2.58311	1.92603	2.98638	3.56114	1.17905
AN6441	-1.15783	0.923287	6.55315	31.0351	29.3949	8.64339	31.5208	85.4781
AN6440	-0.840029	0.970962	3.2085	11.9888	20.6725	4.16339	16.751	34.7137
AN20048	-1.77238	0.239963	318.448	356.985	321.072	649.526	317.22	1748.93
AN6114	-0.0975957	0.993964	26.6252	34.0821	86.5225	20.2589	65.3819	62.9193
AN6119	-0.102589	0.993964	63.4717	38.4607	55.7269	45.7119	72.6093	44.7985
AN6118	0.688045	0.819949	18.2966	9.58331	7.49321	8.22797	11.7382	2.65681
AN6449	-0.0854946	0.993964	1.16667	2.39547	1.00812	2.34657	1.24921	1.235
AN6448	0.612702	0.625126	0.875773	0.508578	0.694832	0.437624	0.538364	0.335465
AN7868	-0.440216	0.993964	0.305917	0.794408	0.472622	0.635784	0.976576	0.575235
AN7869	0.0867353	0.993964	0.539284	0.691162	0.640107	0.860953	0.213326	0.560621
AN7864	0.117437	0.993964	11.6715	6.16998	5.92623	10.1598	11.02	1.91083
AN7865	-0.705976	0.848813	25.1962	17.6685	13.0076	46.7068	40.5935	8.77237
AN7866	-0.29428	0.993964	50.066	30.4795	19.0022	63.1221	54.1664	10.3941
AN7867	-0.351604	0.986384	28.6435	18.0375	12.1501	34.5438	34.2969	8.74088
AN7860	-0.147655	0.993964	0.355713	0.207321	0.24372	0.515993	0.164061	0.179599
AN7861	-1.42155	0.961884	0.720946	1.5489	0	2.15146	0.925502	2.33553
AN7862	NA	NA	0	0	0	0	0	0
AN7863	0.659389	0.705614	5.60655	8.8193	7.33159	5.61063	5.3944	3.10828
AN7745	0.107761	0.993964	22.3838	14.8091	16.8389	19.5797	20.3209	10.0611
AN7212	-0.317901	0.993964	1.40599	0.374628	0.402467	0.858507	0.997321	0.654264
AN7747	-0.104313	0.993964	28.2605	22.5829	18.2614	29.6821	27.8575	15.8233
AN11169	0.258587	0.961884	85.9181	63.466	74.7396	60.7321	77.1603	45.6885
AN7743	-0.011426	0.996658	15.7523	13.1327	17.671	14.3021	20.0208	12.0054
AN7742	0.0885405	0.993964	35.1807	22.535	29.2923	28.2401	35.2611	17.7108
AN11167	0.298541	0.993964	18.466	10.6118	6.12708	14.8846	11.3394	3.02609
AN7240	0.127932	0.993964	2.77557	1.46637	1.64244	2.0186	3.09999	0.569082
AN7241	0.792895	0.849282	21.3275	5.78214	5.28673	8.67222	6.4114	2.71815
AN7242	0.48085	0.961884	5.04802	3.09477	1.99695	3.04419	3.2804	1.03059
AN7243	1.08026	0.131328	16.8478	13.31	10.2475	9.81602	6.96864	2.77678
AN7244	0.421275	0.975723	7.40284	4.40363	4.2481	5.79786	4.70983	1.66627
AN11119	-0.102542	0.993964	58.1917	56.9261	93.1542	43.0482	77.925	84.7583
AN7246	0.213507	0.993964	3.47325	2.12457	2.99538	2.39087	3.38396	1.60167
AN7247	0.274725	0.993964	3.84939	5.98944	3.95028	4.47122	4.6707	2.51744
AN7248	0.251801	0.990621	3.67279	1.8296	2.47589	2.04049	2.7753	1.61219
AN11115	-0.0956156	0.993964	16.6848	10.9977	9.42388	13.8362	17.84	7.76636
AN11116	-0.126049	0.993964	11.4116	9.97821	6.50158	13.7191	10.2388	6.16247
AN11117	-0.588639	0.652588	101.311	111.31	87.4308	154.915	148.557	129.042
AN11110	-0.480591	0.970822	1.09979	0.916955	0.785366	1.04328	1.80251	0.974236
AN11111	0.199591	0.993964	7.05727	5.74834	4.15954	7.93498	6.19536	1.48465
AN11112	-0.0785887	0.993964	32.12	30.3156	23.9197	32.8353	38.233	20.0443
AN11160	-0.709967	0.940205	2.42454	2.22846	2.81784	2.93979	2.68947	5.0565
AN_tL(UAG)1	-2.36981	NA	0	0	0	0	0	0.234581
AN_tL(UAG)2	NA	NA	0	0	0	0	0	0
AN2214	-0.0599953	0.993964	23.61	16.1981	16.9262	20.9177	21.5705	14.5355
AN2743	0.281316	0.973798	23.1505	12.3649	17.462	12.8614	20.8067	9.42802
AN2740	0.0402869	0.993964	27.5669	17.0829	45.1326	16.5757	38.384	28.396
AN2217	-0.0460462	0.993964	10.7277	7.95276	8.08767	10.2657	12.4011	5.28127
AN2746	0.252666	0.993964	6.00525	2.71972	3.29629	3.84534	5.25777	1.27723
AN2747	-0.553488	0.734303	50.7218	59.3001	36.5124	76.6566	78.1319	55.4565
AN2212	-0.125372	0.993964	178.807	135.201	135.908	204.459	183.652	100.37
AN2745	-0.153211	0.993964	27.4736	23.4481	12.9047	39.2845	29.9102	6.22152
AN2748	0.00980105	0.997298	6.79758	3.81421	2.59881	4.37855	5.81501	2.59995
AN2749	0.36968	0.970962	25.6303	11.9782	19.0962	10.1029	20.1383	11.592
AN2218	-0.221946	0.993964	21.624	23.7365	54.6663	17.0715	55.7951	40.5343
AN9298	0.364325	0.973798	3.16322	4.32266	3.4634	3.13487	3.01162	2.26774
AN3165	-0.505804	0.973798	9.514	13.7545	21.7394	10.6038	28.4601	22.6639
AN3164	-0.476174	0.590339	13.5284	12.0547	10.0986	17.6152	19.9529	11.4871
AN3167	-0.220058	0.970962	17.2063	14.5583	13.7611	19.0785	20.9918	12.2835
AN3166	-0.728	0.670845	4.26193	5.42893	2.9246	7.40697	10.3001	3.95659
AN3161	-0.658645	0.986384	38.2943	177.343	294.582	78.3752	269.037	388.856
AN3160	-0.318037	0.985903	4.89366	4.35025	5.91695	5.31418	6.4421	6.0627
AN3163	-0.262898	0.973798	403.894	390.469	442.985	504.065	536.69	404.12
AN3162	-0.375577	0.891185	34.4244	26.0503	23.4729	44.4953	36.0251	25.1962
AN3169	0.183865	0.993964	55.7184	33.5216	32.6485	38.4963	45.4878	21.7472
AN3168	-0.18467	0.993964	97.5352	80.6532	84.3341	120.353	105.477	68.2516
AN_tR(UCU)3mt	NA	NA	0	0	0	0	0	0
AN8793	0.0757257	0.993964	165.859	99.0842	160.162	105.682	176.988	107.441
AN4748	-1.5015	0.588932	0.821094	0.437447	0.17363	0.987569	0.652445	1.65943
AN4749	0.101665	0.993964	3.5278	3.00315	2.44335	3.13365	4.1076	1.3964
AN_tT(AGU)4	-2.93591	NA	0	0	0	0.662145	0	0
AN4744	0.0341522	0.993964	24.1883	20.1602	14.8729	23.8463	26.9007	8.99922
AN4745	-0.225302	0.990896	26.6077	20.0827	24.3964	23.3708	34.06	22.7188
AN4746	-0.0481737	0.993964	13.7919	11.6415	12.5656	13.0812	17.0159	9.04442
AN4747	0.0338329	0.993964	18.1705	12.1325	11.0111	15.8677	17.3349	7.30806
AN4740	-0.640686	0.970962	32.4375	62.0559	82.8183	29.8665	99.2249	122.592
AN4741	-0.032737	0.993964	5.26845	3.70025	4.65394	3.77295	9.07367	2.01934
AN4742	0.0104425	0.996705	656.353	489.278	461.781	724.25	531.734	322.224
AN4743	-0.209045	0.993964	40.6876	20.6764	26.633	32.9866	47.4574	20.2998
AN10539	-0.181898	0.993964	60.7292	76.1583	100.28	40.6631	77.1548	119.225
AN10531	0.562833	0.470453	15.703	12.5765	9.97355	9.43916	11.5391	5.06593
AN10530	0.793958	0.738668	5.31183	1.73698	2.40238	1.98802	2.41453	0.913472
AN10533	-0.290411	0.993964	117.936	351.928	776.997	110.499	704.161	646.988
AN10532	-0.0356387	0.995247	16.6505	29.4898	53.7221	18.7158	32.5901	43.1455
AN10535	0.157455	0.993964	9.1743	7.11046	8.85693	7.01292	11.6844	4.42623
AN10534	-0.239647	0.993964	23.7967	23.6891	17.1014	39.2037	25.7805	12.8991
AN10537	-0.104318	0.993964	10.7189	14.4112	12.2593	9.51501	16.3425	12.8209
AN10536	-0.518015	0.895581	37.7053	30.4113	20.5462	43.3598	34.4071	38.5462
AN11173	-0.0386153	0.993964	50.9333	39.0462	25.9989	51.2248	44.6614	22.4812
AN11781	-2.2795	NA	0	0	0	0	0.034677	0
AN8604	-0.280278	0.991279	5.16128	6.72367	4.60433	6.42505	9.45572	4.50582
AN7690	-0.105838	0.993964	106.93	108.412	144.63	114.62	177.625	97.2999
AN11783	-2.2808	NA	0.01186	0	0	0	0.046633	0.014332
AN8606	0.5956	0.443126	11.0749	9.3983	9.77558	7.27954	7.20553	5.02525
AN11785	-0.372065	0.973798	4.05848	4.63398	2.31919	5.15951	4.9801	3.68634
AN8791	-0.0450183	0.993964	23.1549	33.5647	52.1277	20.0805	50.4321	38.6627
AN11787	0.474177	0.942586	123768	139536	91220.6	115780	62277.8	66869
AN11789	-0.637344	0.993964	38.266	505.209	826.211	141.401	787.221	1046.19
AN4950	-0.651727	0.934198	3.62412	4.91479	6.27813	4.19268	9.72288	8.27942
AN8790	-0.216356	0.993964	29.0524	28.6554	38.8648	32.6054	47.1978	30.8075
AN8609	-0.0872615	0.993964	44.455	20.7156	25.8971	36.9706	36.1847	20.2986
AN8608	-1.58931	0.0285851	2.01981	2.37729	2.10642	5.81735	5.61208	6.74481
AN8797	0.140793	0.993964	10.3264	4.97999	5.28057	6.97233	9.05909	2.83115
AN1848	0.0212658	0.995247	273.31	144.361	166.206	229.695	289.574	75.7677
AN1849	-0.585096	0.973798	20.4987	55.8471	83.4061	44.249	87.7906	96.1586
AN1520	0.174455	0.993964	29.667	20.2846	26.6845	25.0713	28.3384	14.3888
AN5839	0.0701625	0.993964	9.34037	6.36355	7.46495	6.35972	10.2427	5.165
AN5838	-0.570597	0.905083	1.0054	0.476021	0.614523	1.21876	1.30802	0.571655
AN1840	-0.16974	0.993964	28.6664	14.0434	10.371	36.1746	20.7972	4.49695
AN5834	0.0493941	0.993964	1336.18	915.298	1520.79	1216.37	2041.5	588.544
AN1842	0.16061	0.993964	51.5617	30.07	20.3895	42.3202	31.9973	15.433
AN1843	-0.613541	0.63204	12.3893	10.1131	10.1817	23.9316	17.9899	8.84441
AN5831	-0.210329	0.993964	21.399	19.6019	25.2337	27.3144	27.1881	20.3626
AN5830	0.0824378	0.993964	77.6599	64.7118	56.2158	87.4796	60.3443	38.1764
AN1846	-0.0553022	0.993964	58.1126	27.2566	23.3759	45.6689	41.3468	21.7527
AN1847	-0.212288	0.993964	110.753	53.0077	51.7721	110.471	109.571	32.9904
AN12397	1.25039	NA	0	0.192958	0	0	0.117704	0
AN12396	4.12487	NA	0	0.296341	0	0	0	0
AN12395	NA	NA	0	0	0	0	0	0
AN12394	NA	NA	0	0	0	0	0	0
AN12392	-0.529597	0.922404	26.5592	42.1432	23.6806	60.9383	44.1149	29.8064
AN12391	-0.248579	0.993964	5.67075	6.69218	4.59913	8.10603	5.0093	5.94397
AN12390	1.62464	0.993964	0	0.482258	0	0	0	0.113165
AN12398	-0.112782	0.993964	19.1174	9.80684	8.44897	20.9408	14.1359	5.43429
AN0469	-0.429251	0.739329	11.0119	8.93199	8.94805	12.8265	14.5451	10.1899
AN8675	0.118135	0.993964	51.7059	36.4553	53.2526	37.3164	47.6587	38.5309
AN8676	0.0438477	0.993964	113.235	59.522	86.4053	68.3516	116.223	60.0989
AN8677	-0.0832624	0.993964	15.1294	7.17337	9.69604	12.176	16.1782	5.76036
AN8670	0.265083	0.993964	6.40251	3.6215	2.84021	4.20916	5.94303	1.08776
AN8671	0.0399921	0.993964	3.29504	1.85074	2.34371	2.51579	3.53176	1.31167
AN8672	-0.0100702	0.99711	14.6118	8.64481	11.7661	8.40252	18.465	8.11187
AN8673	0.145005	0.993964	8.80004	4.74438	4.37007	5.41878	6.6095	3.57759
AN0461	-0.597394	0.848925	3.33474	3.28823	2.56853	3.53654	4.92392	4.51418
AN0460	-0.216281	0.993964	10.8178	9.20449	8.81215	7.6688	12.1812	11.1126
AN0463	-0.377287	0.961884	4.89348	3.10132	3.87807	3.6152	7.84237	3.72385
AN0462	-0.042236	0.993964	23.8305	13.9507	17.547	18.5212	25.9592	12.0048
AN0465	0.395696	0.819949	677.35	528.638	584.782	520.469	616.587	253.155
AN0464	-0.407823	0.953903	14.1115	14.3529	13.7337	17.5681	17.7206	17.4486
AN0467	-1.89108	0.918412	61.3463	1709.07	3409.33	302.024	3291.96	12180.6
AN0466	-0.267287	0.973798	27.9938	28.7576	32.0809	44.3151	42.9652	21.9299
AN1592	-6.68104	0.0217177	0	0	0	0.202811	0.256275	0.124306
AN1593	NA	NA	0	0	0	0	0	0
AN1590	-0.0445354	0.993964	29.5786	21.1645	14.5398	37.5046	25.6421	6.97525
AN1591	0.246099	0.993964	31.0559	19.6585	19.4769	28.4281	28.8754	5.5767
AN1596	0.385128	0.936957	6.74024	6.47846	4.84957	4.26085	6.20064	3.26287
AN1597	0.15781	0.993964	6.16705	4.94567	2.39596	4.83395	5.10274	2.17902
AN1594	0.899353	0.160454	4.89553	4.50881	4.73942	2.18681	2.80576	2.24572
AN1595	0.461327	0.963839	4.50664	3.10545	2.0173	2.89563	2.99026	1.13821
AN10887	0.566364	0.885697	23.4459	18.871	26.7758	16.3193	27.4126	6.47808
AN1598	0.174345	0.993964	1.31443	0.668071	0.402552	0.60651	0.978277	0.442216
AN1599	0.331664	0.975723	5.52562	4.26167	4.67825	4.09251	6.54131	1.57756
AN12021	NA	NA	0	0	0	0	0	0
AN12020	0.228457	NA	0	0	0.229955	0	0.256863	0
AN12023	0.526319	0.973798	2.09486	2.69449	1.79001	1.1772	1.75088	1.40872
AN12022	0.705827	0.364192	39.0712	43.4343	29.3419	26.0298	23.7553	17.2763
AN12027	-0.274449	0.993964	41.0958	86.6967	181.484	37.3077	142.181	166.601
AN12026	-1.09734	0.993964	1.12311	0.790974	0	0.537129	0.570949	2.06104
AN12029	0.371239	0.950498	83.6161	46.2343	62.1281	54.5341	72.9396	24.2909
AN12028	2.17994	0.971532	1.20568	0.855675	0	0	0.526474	0
AN8719	-0.224172	0.993964	18.0106	15.1793	10.9432	21.7188	18.305	10.8595
AN6806	-1.69893	0.00949421	1.88585	0.806965	0.75849	4.18002	5.21887	1.7828
AN11288	-1.68198	NA	0	0.678692	0	1.25492	0	0.937627
AN8713	-0.62604	0.973798	25.4281	34.0017	70.3506	19.6069	65.4789	93.0395
AN8712	0.0206294	0.994202	873.069	868.517	894.246	1230.01	854.603	534.83
AN8711	-0.450307	0.92337	17.2478	20.3935	14.2646	30.2126	21.4509	17.7472
AN11287	NA	NA	0	0	0	0	0	0
AN8717	-0.244136	0.990621	13.8657	11.2261	9.5048	15.4479	12.1243	11.1415
AN11281	-1.78149	0.0705787	0.471034	0.372579	0.441135	0.988843	1.72667	1.45974
AN8714	-2.55763	NA	198.612	710.858	543.401	375.69	666.272	5532.87
AN10157	0.137577	0.993964	55.8763	26.4125	16.5968	44.2273	31.5259	12.6475
AN6555	-0.16877	0.993964	3.45241	6.4403	4.84042	3.89705	7.46206	5.05101
AN10156	-0.0801499	0.993964	61.5081	59.9687	46.1364	65.3641	68.4599	41.3475
AN6554	0.0339764	0.993964	13.027	7.6206	9.35126	9.75981	11.6675	6.93731
AN10155	0.310331	0.970962	11.7145	6.02148	6.71176	6.87653	9.24189	3.55276
AN10154	0.162011	0.993964	6.08123	6.48767	2.50385	4.9617	4.90495	3.23603
AN10401	-0.523041	0.961884	14.2453	22.4797	25.6715	25.2644	29.4087	30.8794
AN1550	0.100872	0.993964	4.3792	2.64586	2.7325	4.27557	3.28258	1.54236
AN10152	0.0204754	0.996603	4.0401	1.9248	1.25663	3.62538	2.37963	1.00192
AN7477	0.968019	0.474647	223.404	281.572	282.551	97.25	118.534	152.163
AN7476	0.495528	0.923287	288.954	123.517	114.387	162.195	141.022	61.6267
AN7475	0.0773329	0.993964	21.2876	14.3419	10.6038	16.5399	14.6416	10.5219
AN7474	0.056209	0.993964	19.7083	13.9608	14.5473	15.5215	22.7698	8.78467
AN7472	0.170077	0.993964	16.2121	7.71594	8.65792	9.08021	13.0606	6.04906
AN7471	0.0185459	0.993964	12.9581	9.62438	10.2623	10.8428	11.4166	8.70965
AN7470	-0.28942	0.993964	40.5852	191.094	336.869	65.8886	319.296	289.068
AN10150	-0.291676	0.961884	220.139	222.668	210.681	304.126	277.474	202.517
AN6632	0.348096	0.909106	533.851	518.983	447.247	474.02	424.215	269.818
AN7479	0.355951	0.963839	15.1675	7.96602	8.98126	9.93226	11.708	3.83423
AN7478	-0.0849304	0.993964	21.9466	15.5142	13.5706	20.685	24.2822	9.71493
AN1336	-0.138798	0.993964	56.0359	31.3455	25.7577	52.1454	41.0708	26.2158
AN1334	0.133725	0.993964	84.7014	74.0563	89.7013	76.1727	100.433	51.2878
AN1335	-0.323074	0.961884	40.7612	31.8456	27.1129	44.2229	38.4503	34.6568
AN1332	-0.298916	0.993964	0.763149	0.633853	0.849553	1.06749	0.996366	0.668216
AN1333	0.146757	0.993964	77.0136	62.6316	62.9953	62.871	66.5377	47.4466
AN1330	-0.718443	0.973798	15.5313	42.0601	88.9968	21.1529	83.4255	114.915
AN1331	-0.805144	0.961884	10.7346	20.7814	39.9623	13.2653	46.364	55.3621
AN3769	0.305038	0.983774	4.7986	3.1004	2.70676	3.41476	4.06593	1.29371
AN1338	-0.278526	0.961884	130.512	85.2893	107.245	156.268	162.014	75.4866
AN1339	-0.0280565	0.993964	71.6656	47.5516	61.7316	53.0764	73.2101	50.2877
AN5659	-0.666708	0.871688	0.723699	0.399057	0.576101	0.968558	1.15198	0.557502
AN10880	-0.0976878	0.993964	264.386	207.001	181.629	310.324	247.106	137.988
AN10883	3.89535	NA	0.12547	0	0	0	0	0
AN10882	-0.231532	0.973798	13.4961	11.0293	11.2991	13.5736	16.358	10.8834
AN9101	0.0155907	0.995416	47.8651	39.967	26.2596	52.6871	39.2905	20.7746
AN10884	1.24205	0.993964	0	0	0.316584	0	0.17225	0
AN9103	-0.176185	0.993964	87.0219	99.1417	209.23	65.6119	201.714	161.376
AN10886	0.343577	0.993964	50.6773	35.7718	24.9704	44.0311	39.1906	8.94349
AN5651	-0.257434	0.993964	3.17635	1.77696	1.25408	3.40236	2.70363	1.22171
AN10888	0.670022	0.993964	0.278748	0	0.241209	0.231863	0.118615	0
AN5653	0.0555272	0.993964	13.2624	11.6622	12.4113	18.7803	9.52318	7.38996
AN5652	0.192958	0.993964	21.1292	11.1497	11.1593	17.4727	17.0738	4.57197
AN5655	-0.365872	0.961884	8.83956	4.23698	4.26401	8.17259	9.76322	4.06978
AN9108	0.961337	0.00465842	113.122	83.6094	75.112	55.8077	56.1328	27.4318
AN5657	0.188454	0.993964	48.5717	48.0336	47.3718	36.4711	48.9651	36.3668
AN5656	-0.305238	0.993964	1.43831	1.4252	1.45908	0.757339	2.03928	2.05301
AN6874	-0.484577	0.953766	51.1722	47.2357	59.6289	50.6174	76.7477	77.2772
AN6875	0.284898	0.966733	8.54538	5.03341	5.45179	4.59	7.30646	3.44019
AN6876	0.11076	0.993964	32.9471	30.0277	23.3816	24.7859	31.7946	20.9155
AN6877	-0.361618	0.993964	4.02881	5.23414	2.65604	3.98444	3.90125	5.83532
AN6870	-0.168167	0.993964	1.69815	1.00419	0.647495	1.02158	2.30708	0.543342
AN6871	0.399275	0.993964	0.280624	0.347209	0.131526	0.300702	0.099397	0.144529
AN6872	0.109149	0.993964	2.50395	4.07319	3.48816	1.78617	2.79972	3.85002
AN6873	0.0554834	0.993964	3.05759	1.26845	0.732301	1.85733	1.67186	1.01346
AN6878	0.0163054	0.99493	5.0289	3.96826	3.19543	3.96619	5.07652	2.79168
AN6879	-0.246776	0.993964	40.9507	43.3866	70.5101	36.0933	74.5151	63.9242
AN7652	-0.121994	0.993964	9.33531	6.9378	6.49637	10.3954	11.0692	3.97725
AN7651	0.161543	0.993964	17.7004	7.1353	6.19633	10.9733	13.4229	3.52111
AN7657	-0.0945635	0.993964	700.67	425.481	714.272	626.174	1008.87	376.707
AN7656	0.0123628	0.997187	21.8382	9.96361	12.4839	21.8275	18.0058	5.14303
AN7654	-0.366782	0.993964	7.37582	8.84814	14.2611	8.80544	15.7711	13.256
AN7659	0.0205681	0.993964	40.0624	29.8192	35.0283	28.9615	41.7876	28.5457
AN4232	-0.243117	0.993964	14.8496	8.76969	7.58253	13.2641	11.1154	9.86855
AN12488	0.447041	0.970962	2.95079	4.22947	3.63817	3.73501	3.81489	1.0536
AN9048	0.2771	0.993964	13.4101	14.2828	47.3953	6.93455	18.5562	29.3337
AN9049	-0.306509	0.973798	2.58772	2.90723	2.94042	3.86306	3.77039	2.65936
AN2029	-0.634861	0.38082	10.1321	7.06858	5.79966	12.9285	12.569	8.70229
AN_tY(GUA)6mt	-3.39203	NA	0	0	0	0	0	0.564523
AN9040	0.28014	0.993964	3.4045	1.31841	2.12376	1.60176	1.89511	1.65709
AN2022	-0.0417691	0.993964	50.1749	22.3937	16.0929	45.1898	36.0366	10.4293
AN9042	0.201046	0.993964	5280.07	2814.92	3960.06	3449.52	4280.21	2443.44
AN4237	0.178836	0.993964	6.48179	4.13096	4.84796	4.66684	7.06842	2.29986
AN9044	1.61471	0.865198	3.59973	2.47422	1.70191	1.35614	1.48097	0
AN9045	1.93837	0.847306	0.936459	0.457995	0.137528	0	0.241375	0.114231
AN9046	-1.59586	0.993964	0.172182	0	0	0.259932	0	0.141082
AN9047	0.871237	0.916896	29.046	61.9483	98.1821	12.6486	48.8379	39.0301
AN4238	0.369017	0.993964	44.8036	58.7651	190.048	22.3619	88.0949	99.6124
AN4239	-0.125622	0.993964	38.4436	122.967	206.366	48.5962	174.005	163.69
AN1256	0.0160474	0.994202	21.4133	16.1388	20.5313	19.893	23.9735	13.1873
AN12481	-0.338484	0.993964	1.43484	1.47013	1.29473	1.62628	1.41974	1.82438
AN0264	-0.58913	0.993964	0.632837	0.059049	0.26711	0.557137	0.296728	0.414743
AN12487	0.311725	0.923287	28.4983	26.6888	26.5725	23.5242	26.577	15.4299
AN12486	-1.03675	0.717411	10.2669	15.7063	8.82141	12.5423	16.8488	32.123
AN12485	-0.39007	0.993964	31.5809	33.2443	60.7308	26.4082	70.372	59.2862
AN0260	-0.151462	0.993964	5.60407	3.39311	4.32306	6.25022	6.13176	2.5791
AN6306	-0.257758	0.993964	109.312	148.916	108.309	165.253	145.158	118.737
AN6307	-0.20491	0.993964	84.4306	42.4454	55.5029	64.5722	82.6368	52.6651
AN6304	0.0507906	0.993964	42.1653	18.7182	15.1822	35.6242	27.0755	10.0472
AN6305	0.0907926	0.993964	51.4907	42.0334	65.5577	27.5624	65.5607	48.7764
AN6302	-0.575618	0.94746	43.5843	56.1852	55.5334	57.9163	60.1179	90.7686
AN6303	-0.711082	0.798296	15.5588	12.043	12.0625	14.6265	18.2043	24.4431
AN6300	-0.306159	0.973798	7.18766	7.85512	4.6968	8.10263	8.79733	6.63443
AN6301	-2.06112	NA	72.2468	160.002	143.218	66.882	117.934	1000.99
AN6308	-1.41626	0.963839	5.37505	33.5515	63.3706	12.4487	64.9362	156.083
AN6309	-0.599782	0.973798	13.1241	22.2301	40.4878	16.7103	41.1401	48.5056
AN11253	-0.324302	0.993964	9.06393	9.38546	17.0156	7.99119	19.6503	15.0738
AN8741	0.649722	0.993964	24.3397	4.28041	0.871745	10.4302	5.64898	1.54034
AN11251	-0.191235	0.993964	3.57369	3.07951	1.95306	3.62247	4.90447	1.58804
AN2985	-0.0344261	0.993964	12.4903	5.71395	6.03006	8.5377	11.8287	4.27817
AN8743	-0.0209272	0.996637	30.7966	26.8861	65.9656	22.3795	58.0587	41.4046
AN2689	0.300189	0.993964	3.73605	1.33227	0.933694	2.0202	2.30527	0.540569
AN2688	-0.0550687	0.993964	17.7985	15.1274	19.5457	17.3373	23.4848	13.3537
AN2687	0.193141	0.993964	9.22961	11.1951	12.9222	7.95793	13.1847	7.96129
AN2686	0.514388	0.961884	216.821	281.035	130.137	229.478	98.8683	101.56
AN2685	0.133053	0.993964	299.357	332.058	383.188	295.832	500.09	177.47
AN2684	0.463394	0.843514	26.1813	14.958	14.6942	14.1202	19.4715	7.10981
AN2683	-0.0242339	0.995416	0.545768	0.522048	0.358491	0.473399	0.753501	0.264751
AN2682	0.574014	0.973798	10.4164	4.06741	2.93486	6.01182	5.36585	0.720003
AN2681	-0.269075	0.990621	6.16449	3.6705	3.69178	7.44035	6.36743	2.60626
AN2680	3.60957	NA	0	0.088124	0	0	0	0
AN3378	-0.173211	0.993964	9.44251	4.6353	3.91248	9.53224	7.42083	3.10593
AN3379	-0.823231	0.0327806	16.0325	15.0942	14.7835	29.3386	31.3923	19.5896
AN9296	0.053415	0.993964	24.5935	23.0902	32.5687	22.5896	31.5012	21.6427
AN3370	-0.877844	0.904182	5.54216	9.2057	8.76942	6.30205	10.2199	20.6688
AN3371	-0.0630377	0.993964	36.0436	18.8606	28.9594	18.5138	38.1732	25.6406
AN3372	-0.123993	0.993964	25.8471	19.6903	16.4728	22.2158	23.8595	18.0959
AN3373	-0.236432	0.973798	36.4372	21.9276	20.5802	33.3593	34.8401	21.3051
AN3374	-0.145455	0.993964	5.9276	3.44144	3.37585	5.16337	6.0878	2.71246
AN3375	-0.423671	0.970962	68.0117	66.8905	97.5132	73.2734	109.508	108.712
AN3377	-0.241925	0.993964	13.8441	31.6717	39.2815	20.4092	32.3115	40.8714
AN4689	-0.201104	0.993964	49.6887	46.9549	41.6224	51.2589	52.969	46.5422
AN4688	0.82112	0.498013	198.745	125.427	107.186	116.874	104.546	30.4947
AN2424	0.31788	0.973798	24.8698	13.2862	13.4824	17.9784	17.7572	6.15327
AN4681	-0.871967	0.0653421	6.718	4.70706	4.88949	9.52117	10.933	7.99758
AN4680	0.00951533	0.996645	75.8914	46.8686	47.4011	53.0883	70.2568	40.0801
AN4683	-0.410308	0.924084	23.6948	13.3098	14.8875	18.2742	27.7612	18.8335
AN4682	0.0884271	0.993964	160.266	126.837	176.039	151.955	182.525	100.622
AN4685	-0.61382	0.847306	42.1809	39.3049	41.3962	43.1927	62.965	66.2718
AN4684	-0.908251	0.9402	68.2262	150.909	258.363	99.2158	235.2	449.494
AN4687	0.928492	0.436561	201.043	80.855	90.4839	86.8878	86.6939	24.2465
AN4686	-0.572403	0.779018	9.43956	6.28938	5.23542	8.07624	12.4164	8.76415
AN2979	-0.61227	0.826162	40.8876	30.061	27.8256	32.0815	54.9581	50.5293
AN2978	-0.275255	0.986464	84.3298	100.08	102.945	109.054	124.269	103.16
AN2421	-0.287971	0.993964	15.3393	52.6033	120.496	19.5457	125.587	85.7281
AN2971	0.011123	0.996705	9.24702	6.3617	5.19494	8.44061	7.16707	4.46141
AN2970	-0.134182	0.993964	15.3568	16.1043	15.8693	13.4453	19.3973	16.4499
AN1431	-0.117721	0.993964	14.7326	7.79045	10.0664	9.94689	16.879	7.86692
AN2972	-0.261313	0.963839	31.4322	26.5373	21.5645	32.558	42.1716	20.4508
AN2975	-0.128645	0.993964	57.5476	42.1088	41.5242	57.8012	58.2209	35.0889
AN2974	-0.350899	0.993964	4.47082	6.43086	8.77962	3.72624	8.39088	10.648
AN2977	-0.893942	0.91254	140.914	223.094	266.134	136.381	297.597	572.141
AN2976	-0.729357	0.869157	90.8074	147.89	176.223	170.381	208.65	261.825
AN3082	0.189741	0.993964	12.8821	7.9635	6.92199	8.41707	12.3018	4.01425
AN3083	-0.218994	0.973798	31.85	28.9746	28.8095	40.2826	41.3499	22.8369
AN3080	-0.105953	0.993964	17.8954	8.55823	8.75437	13.3058	16.5033	7.27179
AN3081	-0.295669	0.963839	17.984	15.6123	11.4572	19.8933	25.281	10.747
AN3086	-0.730767	0.963839	11.6974	18.9396	36.1248	8.81143	55.3751	42.632
AN3087	-0.571193	0.993964	9.09985	32.8743	55.3965	15.7801	46.6912	69.2039
AN3084	-0.0466903	0.993964	20.5204	21.295	28.5568	20.8733	33.3135	18.7311
AN3085	0.21038	0.993964	9.13352	23.6097	84.1934	8.24175	46.9717	42.3726
AN3088	-0.00891747	0.997321	109.432	93.4882	147.474	92.3681	149.145	101.864
AN3089	-0.046593	0.993964	80.0138	55.8052	94.115	53.1131	98.9084	73.6222
AN_tV(AAC)8	2.38398	NA	0	0.375544	0	0	0	0
AN_tV(AAC)3	2.43419	NA	1.94749	0.78833	0	0	0	0.203476
AN_tV(AAC)2	-1.0781	0.993964	2.70159	1.31366	0	1.2297	0.178161	4.57932
AN_tV(AAC)1	-4.41557	NA	0.053457	0	0	2.00689	0.529668	0.938646
AN_tV(AAC)7	-1.10488	NA	0	0	0	0	0.00615	0
AN_tV(AAC)6	-0.143101	NA	0.053457	0	0	0	0	0.07826
AN_tV(AAC)5	1.92775	NA	0.382616	0	0	0	0	0
AN_tV(AAC)4	-0.861755	NA	1.36446	0	0	0.907574	0.878768	0.214655
AN8089	-0.249541	0.993964	5.91864	4.91186	4.39855	6.91384	9.19343	2.78557
AN8088	-0.0543675	0.993964	3.73087	2.5497	2.68601	3.66953	4.30322	1.54996
AN10708	-0.533599	0.871688	294.562	284.489	242.506	636.895	354.455	213.218
AN10709	-0.2035	0.986384	70.2089	47.7155	56.0495	60.7569	82.9731	50.4909
AN10706	-1.12372	0.869157	59.8915	164.034	230.197	78.9387	300.986	495.027
AN10707	0.0622976	0.993964	26.2639	17.9481	18.4966	20.7099	25.061	13.3211
AN10704	0.347634	0.961884	3.77478	2.94663	2.64456	2.7684	3.45979	1.28859
AN8080	0.297856	0.963839	75.734	57.4551	60.7779	64.8785	70.2244	26.83
AN10702	-0.134886	0.993964	37.7327	23.4371	23.5142	33.8575	36.2464	20.4678
AN10703	0.172072	0.993964	321.352	222.774	373.097	180.837	283.349	283.383
AN10700	-0.0169064	0.995416	31.6752	26.8476	23.3641	40.9805	30.3767	13.4122
AN8084	0.710814	0.313909	135.701	100.293	98.1742	95.0716	75.8654	35.4819
AN3888	-0.481712	0.993964	0.402582	0.334574	0	0	0.375991	0.459773
AN3889	-0.30899	0.970962	10.518	6.93379	6.72189	13.3273	10.8593	5.58874
AN3882	-0.380323	0.970962	2.54816	2.23437	2.86083	4.71937	4.3407	1.43757
AN3883	1.01213	0.953766	4.13651	16.0398	25.0862	1.83889	5.05918	12.3265
AN3880	0.239636	0.993964	6.90542	4.10051	2.85719	5.46917	5.18214	1.3916
AN3881	-0.342151	0.993964	9.29983	4.48854	2.75838	12.411	7.77827	1.42995
AN3886	-0.427084	0.993964	0.989784	0.746643	1.22646	1.43694	2.42876	0.462705
AN3887	-0.515093	0.963839	2.27424	1.42344	1.52016	3.25405	3.98027	0.724987
AN3884	-0.734275	0.364076	3.71738	3.03804	2.21872	6.20351	5.09928	3.30726
AN3885	-0.407613	0.973798	3.11245	1.58599	1.93647	3.55631	4.38333	1.15072
AN4357	-0.240424	0.993964	8.74779	5.71017	3.59783	11.7824	7.2633	2.62494
AN4355	0.598551	0.963839	2.31314	1.033	1.32509	1.46174	1.35121	0.347896
AN4354	1.76899	8.07e-06	73.4148	70.9843	67.0366	18.2092	21.7332	18.8349
AN4353	0.214922	0.993964	104.575	68.4855	68.2288	88.9318	94.4369	30.5842
AN4352	0.0561599	0.993964	58.6981	39.2	41.2673	44.4098	61.2055	27.7676
AN4351	-0.0663347	0.993964	12.6972	10.055	10.994	7.45972	16.4556	10.1149
AN4359	-0.516959	0.961884	30.6354	33.2802	40.0238	36.1561	43.4065	55.9538
AN4358	0.0311345	0.993964	23.4772	16.5241	14.4126	23.703	19.9674	9.5979
AN5332	-0.741908	0.961082	52.1695	83.935	75.5511	49.7455	75.6741	174.168
AN5333	-0.557831	0.975723	16.5106	34.2785	49.1701	20.5396	51.4235	63.572
AN5330	-0.780577	0.869157	1.18726	1.13812	1.5372	1.45643	2.75541	2.13173
AN5331	0.0404587	0.994202	7.51732	16.4466	25.6465	6.46115	24.3686	16.9996
AN5337	-0.0924817	0.993964	8.15109	6.74436	10.1384	6.80586	11.9037	7.42894
AN5334	-0.536339	0.903383	9.18418	10.3374	9.15105	11.9678	12.8826	13.9089
AN5335	0.283691	0.993964	40.7419	46.8218	89.0809	24.3496	53.6029	56.8083
AN5338	-0.607682	0.993964	3.43621	70.2955	318.029	14.8198	260.034	288.2
AN5339	-1.59453	0.970962	16.8012	288.767	503.053	67.3463	596.154	1429.23
AN5036	-0.160346	0.993964	14.3651	9.7014	8.76322	15.7726	17.6848	4.75632
AN0850	-0.0265182	0.993964	28.1588	23.6494	18.7724	24.9928	30.3833	15.8821
AN0851	-0.0147507	0.995416	6.21248	4.12202	3.53237	5.34932	4.46844	3.47947
AN0852	-0.10461	0.993964	12.4788	14.6266	9.60553	16.0753	12.0966	10.2167
AN0853	0.759589	0.993964	16.446	10.3803	9.24673	0	11.4213	7.7831
AN0854	0.388325	0.973798	43.144	23.9253	45.2506	17.5003	35.7086	27.1134
AN0855	-0.0363341	0.993964	3.024	2.37451	3.57423	2.26706	3.22721	3.07264
AN4535	0.612248	0.403362	234.962	118.724	172.368	118.868	139.43	76.6622
AN0857	-0.245714	0.975876	3.94727	2.69435	3.00587	4.34833	3.71219	2.89093
AN0858	-0.186025	0.993964	48.9437	76.6903	188.37	35.6365	133.486	158.811
AN0859	0.914782	0.0742939	70.1033	34.5081	38.1832	29.2883	30.8168	14.2616
AN0676	-0.626113	0.959336	23.1832	40.3026	25.5504	30.7649	34.2705	57.5056
AN0677	0.160348	0.993964	571.443	463.582	755.108	410.105	603.116	507.622
AN0670	-0.28197	0.973798	42.3007	35.8087	31.5448	61.7316	50.3033	23.4741
AN0671	0.0727938	0.993964	17.8638	9.46367	13.2028	13.6988	16.5716	7.85219
AN0672	0.00469392	0.998508	14.0032	14.9837	10.6847	14.4719	12.9163	10.7038
AN0673	-0.000401881	0.999054	38.1156	26.9905	32.8563	33.0695	38.5986	23.9438
AN9093	0.270176	0.963839	28.1804	22.7721	20.6566	23.81	25.0636	11.1943
AN5488	-1.32242	0.715501	22.7063	33.6558	73.8936	27.7513	94.025	161.967
AN5489	0.0208161	0.995416	30.22	9.80804	18.9269	14.8576	21.4365	16.6702
AN1105	-0.190922	0.993964	186.474	186.231	246.245	193.773	244.662	230.042
AN1104	-0.093149	0.993964	16.6095	10.4432	18.2347	11.2962	19.8709	14.6386
AN1107	-0.265799	0.993964	20.944	13.4321	0	16.5764	17.8326	6.04743
AN1106	-0.417074	0.949175	4.80377	3.74825	2.13486	5.29005	5.77146	2.97123
AN1101	1.08637	0.0320163	24.4649	17.5846	27.9243	9.60457	14.8186	8.20652
AN5481	-0.661411	0.970962	17.8245	46.1129	71.6693	34.8607	65.1243	96.2586
AN5482	0.040116	0.993964	291.852	237.692	350.244	212.054	345.097	261.13
AN5483	-0.158155	0.993964	9.1192	7.79663	7.24516	5.60564	9.69278	9.34499
AN3598	0.437502	0.790565	453.203	341.729	377.45	381.633	324.612	165.21
AN0101	NA	NA	0	0	0	0	0	0
AN6683	0.196121	0.993964	20.2953	10.1537	10.6761	12.4679	14.8743	7.48063
AN6682	0.0218518	0.994202	3.7774	3.0031	2.84321	4.32195	3.3346	1.82727
AN6681	-0.0997874	0.993964	56.1883	41.4013	44.9449	60.8415	56.8965	33.1967
AN6680	0.0429825	0.993964	50.2447	15.0768	9.6181	35.6857	26.3334	8.46406
AN6687	-0.336359	0.903383	23.9922	18.2059	18.003	24.9196	28.6259	19.6492
AN6686	0.256644	0.993964	11.2866	7.24244	5.09315	8.63354	7.12566	3.66503
AN6685	-0.0608177	0.993964	46.8872	27.7658	41.3128	38.2856	60.0055	23.9989
AN6684	0.132305	0.993964	15.3023	9.06891	7.95671	12.5251	12.8563	4.4869
AN6689	-0.00137296	0.998939	104.938	74.6743	103.807	79.275	111.469	80.6752
AN6688	-0.085574	0.993964	146.781	78.424	116.342	118.657	162.355	77.3769
AN4825	0.917163	0.0036553	1098.08	731.401	893.258	486.568	602.706	329.601
AN4824	-0.00450172	0.998846	23.6233	19.2807	27.4431	15.687	33.1555	20.0307
AN4827	0.476823	0.963839	4.855	2.52503	1.84312	3.39459	2.20279	0.959064
AN4826	0.713014	0.646316	100.376	108.871	61.4802	81.8932	49.6452	33.1774
AN4821	0.182326	0.993964	7.65768	3.01796	4.18125	5.72562	6.24789	1.47855
AN4820	0.328556	0.963839	67.1614	41.3713	43.6063	53.109	51.5567	18.7428
AN4823	-0.769355	0.752199	0.682997	0.698253	0.461645	1.25237	1.24137	0.661073
AN4822	0.177133	0.993964	7.14179	4.42844	4.01165	5.71063	6.79665	1.78582
AN4829	-0.380886	0.993964	1.78931	1.65338	0.855244	2.68966	2.20579	0.836139
AN6469	-0.541913	0.961884	13.5607	18.4325	11.63	18.7716	14.5898	23.8529
AN6468	-0.801334	0.710043	4.59605	9.12135	5.85225	14.0146	9.73587	9.77273
AN6465	0.478418	0.963963	1.78975	2.99898	2.62383	1.97257	2.1398	1.29005
AN6464	NA	NA	0	0	0	0	0	0
AN6463	-0.288668	0.993964	1.92927	1.74649	0.878489	0.90507	1.51469	2.3341
AN6462	0.957217	0.203115	3.0255	2.48121	2.06271	1.18892	1.92666	0.800582
AN6461	-0.415057	0.993964	0.981553	0.787494	0.277217	0.62223	1.07981	0.815234
AN6460	1.21887	0.0429425	10.681	8.1205	5.82157	3.63181	5.62765	1.64895
AN11544	-0.760679	0.973798	4.02115	1.91124	0.73985	6.59959	2.30659	1.85025
AN11543	0.0911881	0.993964	334.755	336.783	317.188	317.312	351.147	240.879
AN11541	0.0237541	0.993964	133.057	153.559	175.838	165.181	151.464	127.397
AN0273	-0.142577	0.993964	38.3399	26.9566	28.9592	29.3049	52.311	22.5129
AN8508	NA	NA	0	0	0	0	0	0
AN8509	1.13274	0.961884	0.118087	0.311452	0.167786	0.055526	0.129295	0.082674
AN8506	0.112954	0.993964	4.47855	2.54325	2.64114	4.08294	3.65284	1.32344
AN8507	NA	NA	0	0	0	0	0	0
AN8504	5.00415	NA	0.106162	0	0	0	0	0
AN8505	0.108873	0.993964	51.3991	38.0862	30.6683	50.7105	47.104	16.5555
AN8502	0.436607	0.970962	22.7106	12.6047	10.4982	14.2628	17.4922	3.56952
AN8503	-0.171007	0.993964	156.923	222.452	206.945	150.407	161.316	275.234
AN8500	0.00365033	0.998508	88.3605	77.5321	75.2364	101.87	87.5983	50.813
AN8501	0.229411	0.993964	16.6853	8.75023	6.95583	11.8278	14.1132	2.79499
AN3848	-2.71051	NA	106.11	783.825	279.145	338.17	465.562	5091.4
AN3597	0.282179	0.993964	44.1427	19.3649	22.152	26.7738	36.6812	8.84733
AN6113	-0.185419	0.993964	32.9686	28.606	32.8166	37.06	45.4572	24.7316
AN11136	-0.705567	0.922746	142.172	235.106	162.715	219.058	190.409	370.294
AN11137	-0.104692	0.993964	183.597	213.989	165.877	236.863	159.508	178.482
AN11135	-0.383888	0.961884	34.5643	33.1005	20.9012	41.623	34.428	32.7733
AN11132	-0.593562	0.843514	115.087	86.5478	62.7174	212.964	114.497	68.9084
AN11133	-0.00380974	0.998939	121.763	156.62	74.6235	156.447	84.9189	96.4788
AN11130	-0.511155	0.963839	30.7263	24.9019	35.7756	23.1924	42.4624	50.8647
AN11131	-0.232971	0.993964	143.371	141.042	122.051	193	134.224	129.821
AN11138	0.218872	0.993868	49.6041	27.4556	28.6388	32.1029	41.9185	16.6171
AN7228	1.02833	0.676993	375.747	156.6	132.303	192.651	114.286	25.5857
AN7229	0.618146	0.721011	25.4982	11.5202	16.6055	9.962	18.4744	6.53904
AN7222	0.344366	0.970962	105.892	60.9867	96.6859	67.3085	114.051	34.2001
AN7223	0.637078	0.79637	11.226	5.41778	5.40395	4.36916	7.57934	2.32007
AN7220	0.207365	0.993964	7.48885	4.81423	3.66901	6.79235	4.69752	2.27209
AN7221	-0.477718	0.933143	21.555	17.9854	10.5573	20.797	21.8756	21.3878
AN7227	1.07126	0.174734	91.1709	55.9063	47.1981	47.7656	33.7567	12.4175
AN7225	0.65042	0.550191	57.3092	37.8215	42.2883	40.7757	34.8688	13.7355
AN1411	-0.389168	0.975723	78.4706	99.1965	51.1517	137.68	63.6744	83.038
AN1607	-0.308701	0.993964	38.0188	38.9309	58.3079	19.0117	39.1553	82.2786
AN11153	-0.500264	0.970962	7.755	10.9663	11.5535	8.54956	13.6586	16.9416
AN_tE(UUC)1	NA	NA	0	0	0	0	0	0
AN_tE(UUC)2	0.818672	NA	0	0.12494	0	0	0	0
AN_tE(UUC)3	NA	NA	0	0	0	0	0	0
AN0451	-0.328184	0.9402	23.0559	15.2443	19.5561	23.1971	28.979	18.2425
AN2768	-0.409719	0.961884	22.5347	25.0435	22.5486	29.0688	27.783	30.3083
AN2769	-0.0458419	0.993964	12.8267	6.79821	10.1828	6.46483	13.4296	9.01703
AN2764	-0.151959	0.993964	23.5688	23.0358	19.7944	22.7309	25.6968	21.7238
AN2765	-0.0224416	0.993964	329.699	264.332	369.448	304.474	420.095	244.277
AN2766	-0.238478	0.993964	17.3336	10.4824	14.8285	9.56433	21.6882	15.7277
AN2760	0.355096	0.924353	19.6178	12.1637	13.9802	10.2717	16.4963	8.29913
AN2761	-0.122771	0.993964	815.025	661.519	939.637	979.453	1086.96	581.858
AN2762	0.170578	0.993964	33.6581	24.5776	26.6946	34.6912	29.4671	12.7322
AN2763	0.117694	0.993964	14.482	8.51885	6.64415	12.885	10.5656	4.02307
AN3419	-0.199066	0.993964	45.1442	33.484	28.5046	62.4864	46.7767	17.1997
AN3418	0.460671	0.993964	3.95945	1.69348	1.07261	2.80557	1.89056	0.313255
AN3149	-0.346144	0.955029	9.4381	8.04284	10.3012	12.0461	13.9978	8.80066
AN3148	-0.79438	0.993964	22.5506	59.9301	152.292	19.9768	89.9398	232.367
AN3415	-0.0353571	0.994202	2.21222	2.44725	1.39937	2.50632	1.33211	1.925
AN3414	-0.295391	0.993964	0.278224	0.639447	0	0	0.83332	0.326135
AN3145	0.276601	0.990621	56.0891	24.3024	32.8199	31.269	47.4941	15.3547
AN3144	-0.112829	0.993964	33.5229	18.0562	17.8189	31.2004	34.6107	10.6504
AN3411	-0.108765	0.993964	75.9538	54.8688	60.976	75.8811	78.5309	48.1305
AN3142	0.275544	0.990621	64.878	32.9275	35.7261	39.4732	56.2239	16.6461
AN3141	0.446213	0.961884	18.5526	9.59176	18.6309	8.21562	18.1649	7.87817
AN3412	-0.11717	0.993964	13.814	22.503	15.7858	19.2356	17.9103	17.3818
AN4884	-0.173193	0.993964	24.1885	14.9037	18.4942	19.9118	24.9192	17.1314
AN4553	0.367238	0.905892	69.1655	55.6982	65.5344	44.4854	62.0344	37.9463
AN10553	0.284605	0.970962	220.407	168.935	255.647	187.459	237.037	112.642
AN10552	-0.0541516	0.993964	11.2629	14.4259	20.7435	10.2933	16.1515	18.3204
AN10551	-0.0623539	0.993964	8.11024	5.66586	6.21196	5.69175	7.98974	6.01572
AN10550	1.79497	0.184301	1.04371	0.355395	0.359323	0.270224	0.151258	0.062412
AN10557	0.177581	0.993964	6.77364	3.98867	4.51762	3.49163	6.46895	3.20583
AN10556	0.0116689	0.995416	43.7139	26.1759	31.1606	33.2698	39.2309	24.2056
AN10555	-0.628995	0.498184	7.38134	7.53102	6.41094	14.5501	12.5661	6.42089
AN10554	-0.0930561	0.993964	15.4481	13.8571	9.03919	14.9329	18.5926	7.83561
AN2020	0.0250094	0.995205	55.9802	70.1374	88.8361	46.2111	102.892	61.3252
AN10559	-0.922949	0.878874	14.0572	21.6739	21.9684	13.1257	28.3306	52.5444
AN10558	0.244992	0.990896	14.2156	7.75142	8.55238	9.35741	12.359	4.30644
AN3441	-0.438297	0.993964	41.1531	50.3305	116.75	19.5238	94.1867	134.925
AN_tR(UCG)1	NA	NA	0	0	0	0	0	0
AN_tR(UCG)2	NA	NA	0	0	0	0	0	0
AN3446	-0.204264	0.993964	7.66533	9.27613	6.09485	8.43092	7.13115	8.96192
AN3447	-0.013586	0.996747	39.5309	35.3036	50.3926	33.498	45.081	40.8332
AN11156	0.18027	0.993964	31.3843	32.002	26.0838	33.3964	31.7917	15.2733
AN3445	0.0826367	0.993964	30.5813	17.5185	19.4995	20.8213	29.9514	12.6928
AN4882	0.292939	0.987644	12.2023	8.0162	12.9152	6.90076	14.0742	6.20235
AN0991	-0.509846	0.961884	6.90115	4.78393	3.43191	5.74391	5.28278	7.73892
AN0990	-0.294207	0.961884	25.9522	22.1533	20.129	26.8663	29.7659	23.2173
AN0993	-0.0297742	0.993964	7.53052	5.04182	4.10935	8.06686	5.51464	3.18347
AN0992	-0.27378	0.993964	13.5397	15.4322	7.20682	16.1484	15.5683	10.9158
AN0995	-0.0245591	0.993964	7.12453	4.138	3.4121	5.57569	6.44927	2.74591
AN0997	-0.0160034	0.994202	20.7817	15.3722	19.1115	19.152	22.3046	13.4455
AN0996	-0.168435	0.993964	38.044	28.6641	30.0163	37.7423	39.0339	27.9128
AN0999	0.0163911	0.995416	23.6835	15.6316	24.7833	16.9779	26.339	17.6911
AN0998	-0.518458	0.987486	8.11201	15.9852	22.9826	13.3462	15.491	31.0215
AN4311	-0.19225	0.993964	12.5423	6.35208	5.20147	8.2251	10.4118	6.99876
AN4646	-3.56111	0.883353	0.30242	7.08154	0	8.88611	0.872629	58.3711
AN_tW(UCA)1mt	-0.864942	NA	0	0.418562	0	0	0	0.579123
AN4640	6.51942	0.27278	0.184181	0.338085	0	0	0	0
AN4643	0.163383	0.993964	0.889027	0.820261	0.175431	0.345015	0.70864	0.514085
AN4314	-0.180464	0.993964	14.7755	7.50706	11.1065	9.67203	18.5754	8.79476
AN2902-uORF	-0.143595	NA	0.000133	0.000201	0.000247	0.000155	0.000213	0.000217
AN6532	0.0591066	0.993964	21.0873	22.1047	21.0866	21.682	26.1164	14.234
AN_tG(GCC)11	2.16438	NA	0.95792	0	0	0	0	0.153811
AN4464	0.408685	0.843514	27.9103	19.9349	24.9508	19.4254	26.0021	10.4535
AN4880	-0.295083	0.993964	17.3642	19.3803	35.4438	13.9692	39.6977	31.2454
AN1022	-0.952849	0.940657	38.7244	106.662	113.907	45.8172	105.59	271.935
AN5016	-0.0552915	0.993964	1.86056	2.17113	2.47088	1.20017	2.13955	2.74489
AN0191	0.184531	0.993964	37.0111	32.9328	25.4706	35.1381	27.5373	19.3684
AN0190	0.0641213	0.993964	80.0244	49.2519	40.0625	79.0091	55.5999	26.536
AN0193	0.0928215	0.993964	31.1463	25.0231	16.6186	34.3074	24.504	10.5084
AN0192	0.0433573	0.993964	82.826	83.047	63.2694	87.2461	65.9757	59.8208
AN0195	0.221841	0.993964	152.487	130.18	148.009	105.468	97.2532	131.021
AN0194	0.584603	0.869157	4.32112	3.8286	2.52259	2.40041	1.97067	2.18934
AN0197	-0.384515	0.8505	9.77667	5.93863	6.70238	10.0654	11.0503	7.06172
AN0196	0.293833	0.993964	0.218245	0.358924	0.188311	0.171308	0.291765	0.16571
AN5817	-0.406923	0.8505	15.2066	13.7233	10.5797	19.9143	18.3563	12.7238
AN1823	-0.167915	0.993964	6.88776	3.63756	2.88856	8.27246	5.13834	1.80146
AN5815	-0.205397	0.993964	25.2231	25.0488	19.0208	39.0443	33.8854	11.0468
AN1021	-0.547119	0.974018	12.5422	14.6917	29.4254	11.0201	28.4762	35.4912
AN5813	-0.372643	0.990621	16.1742	17.3063	19.4111	13.4374	22.4067	26.3121
AN0148	-0.0726512	0.993964	38.1433	24.0102	23.2781	42.242	38.9612	11.6469
AN5811	-0.375303	0.847306	14.9727	11.709	11.7194	18.86	21.3719	9.9252
AN5810	0.420359	0.961884	120.238	63.9895	52.541	80.3461	71.4775	25.6633
AN5013	0.0501778	0.993964	12.3368	6.1184	5.51588	9.98525	8.12783	4.33613
AN1828	1.22948	0.232872	20.1903	22.5683	18.0156	6.30062	6.63559	10.0989
AN1829	0.902824	0.993964	0.573154	0	0.213077	0	0.446672	0.009735
AN5819	-0.315451	0.923287	57.7287	40.401	39.9763	69.302	61.366	37.5818
AN5818	0.326331	0.963839	34.9571	28.5576	22.7189	29.5542	20.9224	16.0621
AN5011	0.088457	0.993964	117.144	58.122	75.5806	93.597	118.465	31.6154
AN5010	0.115401	0.993964	41.3385	30.4226	14.9573	40.0593	25.8145	13.368
AN0443	-0.0453927	0.993964	48.1597	62.5791	71.9746	58.0542	77.1402	52.2309
AN0442	-0.384503	0.963839	28.2903	31.7917	19.54	33.2994	32.4262	31.9152
AN0441	0.34017	0.971124	17.8455	19.538	17.0532	12.606	14.3801	13.5946
AN0440	0.0223138	0.993964	18.1502	12.5963	10.8945	15.7115	15.9259	8.64929
AN0331	-0.399516	0.970962	11.1774	15.9699	7.08834	17.9339	17.539	10.0422
AN0446	-0.103057	0.993964	53.3695	49.273	56.4055	45.6959	90.4469	38.1351
AN0333	0.47941	0.847306	6.83556	3.96808	4.10948	3.91588	5.06565	1.81932
AN0332	0.0814566	0.993964	0.584776	0.34949	0.584084	0.469679	0.76464	0.241008
AN4469	-0.501868	0.803136	5.51525	2.8153	2.92265	5.59837	6.40597	3.41596
AN0449	0.149611	0.993964	41.2105	26.5046	25.099	31.6665	33.6875	17.1064
AN0448	0.00401574	0.998846	28.175	24.9507	14.7637	29.9538	23.748	13.4541
AN0339	0.491435	0.91333	25.7902	11.7607	11.9511	15.0941	14.322	5.52298
AN0338	0.0350548	0.993964	102.605	77.7328	92.0367	101.752	119.506	49.9171
AN0143	-0.746087	0.918412	20.5696	18.5922	5.16553	42.085	20.7209	11.389
AN4113	-0.863522	0.993964	15.9654	133.863	498.669	15.7107	371.392	653.307
AN11738	-0.0320684	0.993964	2.56445	3.11332	3.75372	2.51214	4.49388	2.64322
AN11739	0.563501	0.993964	0.129894	0.035565	0.172932	0.252635	0	0
AN8698	-0.175705	0.993964	72.0998	60.8336	75.2783	77.018	91.1571	61.5521
AN8696	-0.932981	0.715501	8.07225	11.1147	7.85227	10.2768	13.8915	21.4927
AN8697	-0.848475	0.345707	2.72509	1.84174	2.49999	3.14746	5.81691	3.38892
AN8694	0.145952	0.993964	34.6	23.1931	44.043	20.8436	48.3875	22.9652
AN8695	-1.12168	0.676993	29.2992	43.6026	23.5919	32.0245	47.4052	98.3537
AN8692	0.00320994	0.998796	54.3816	51.4713	56.6535	54.7823	70.5531	37.5042
AN11731	0.187576	0.993964	15.0357	9.73383	8.19144	12.1278	8.63282	6.79073
AN11732	-0.167625	0.993964	16.4473	13.8783	7.49752	15.4448	12.9851	11.441
AN8691	0.0369841	0.993964	9.48086	4.52995	4.53321	6.89036	6.15706	4.06424
AN8095	-1.33303	0.963839	0	0.294303	0.191556	0.658856	0.277348	0.343427
AN12049	0.116618	0.993964	108.726	55.8708	66.7074	85.9295	100.14	31.5025
AN12048	1.71976	0.00788641	98.8985	139.497	86.458	31.6539	24.6326	34.5001
AN2251	0.158281	0.993964	248.826	156.902	264.534	226.576	259.486	121.019
AN12042	-0.520447	0.970962	4.24397	6.03282	7.6658	4.77341	8.95642	10.0788
AN12041	0.677065	NA	0	0.513147	0.286517	0.630615	0	0
AN12040	NA	NA	0	0	0	0	0	0
AN12047	1.19627	NA	0	0	0.116075	0	0	0.036084
AN12046	-2.11172	0.174734	0.278357	0.19151	0.35621	1.48734	2.19451	0.328856
AN12045	-0.471175	0.656336	44.6547	36.2382	33.8109	65.7671	62.941	31.1688
AN12044	-0.342812	0.973798	46.6936	33.5455	24.1557	69.0876	41.8466	21.4743
AN8334	-0.186797	0.993964	16.1723	12.5335	8.40162	22.8624	18.6296	3.52774
AN2708	-0.905728	0.961884	0.318131	0.320442	0.093525	0.252698	0.866582	0.292926
AN2709	-0.420725	0.993964	0.298898	0	0	0	0.415993	0
AN2258	-0.27672	0.993964	1.26702	0.972037	1.20316	0.829744	2.03713	1.17712
AN2707	-0.731117	0.993964	0	0	0.250827	0.121054	0.421537	0
AN8332	NA	NA	0	0	0	0	0	0
AN7411	6.38169	0.0843943	0.615603	0.215484	0.067537	0	0	0
AN7410	NA	NA	0	0	0	0	0	0
AN7413	0.845611	0.525699	3.68317	2.05429	2.6476	2.03798	1.3604	1.07381
AN7412	-4.102	NA	0	0	0	0.374165	0	0
AN7415	1.47364	0.993964	0	0.330385	0.094235	0	0.035508	0.08808
AN7414	-0.482444	0.993964	0.364954	0	0.183646	0.552882	0.132514	0.045088
AN7417	NA	NA	0	0	0	0	0	0
AN7416	-0.518226	0.973798	1.31007	1.49915	0.893435	1.72248	3.09695	0.816669
AN7419	-0.490153	0.993964	0.550105	0.319597	0.10883	0.41227	0.871754	0.14701
AN7418	0.372563	0.975723	2.19002	1.64917	1.5182	2.17744	1.45263	0.604954
AN5673	0.284277	0.993964	14.1262	6.60236	4.60445	8.8815	9.64161	2.50776
AN5672	0.668021	0.538265	12.764	6.49382	7.46964	7.10827	6.52954	2.9985
AN1312	-0.176108	0.993964	0.152613	0	0.166974	0.093048	0.205801	0.065486
AN5670	-0.0748107	0.993964	187.973	207.988	167.617	193.442	220.135	163.04
AN1314	0.481515	0.923287	2.56323	3.39585	2.52858	2.1968	2.15888	1.628
AN5676	-0.173568	0.993964	5.15398	3.93824	1.91345	5.26547	5.22599	2.01345
AN1316	0.753701	0.373718	10.323	7.79181	9.13419	7.01942	5.91186	3.23184
AN5674	-0.128164	0.993964	15.347	9.5894	9.92952	10.4753	16.4752	9.66033
AN1318	-0.196021	0.993964	0.710577	0.574469	0.961837	1.06492	1.04583	0.521246
AN1319	0.0375198	0.993964	144.582	94.761	113.553	119.129	159.399	67.6494
AN5679	-0.937557	0.527558	95.827	117.047	70.2346	202.419	113.505	180.705
AN5678	0.206036	0.993964	42.8555	21.1877	21.1088	29.9857	30.5449	12.5739
AN5849	0.392461	0.963839	37.0493	14.7778	16.4698	18.1977	25.1635	8.32733
AN9129	1.27902	0.0022876	3.00413	2.44715	2.54582	1.32891	1.44398	0.591101
AN9128	0.865016	0.440709	36.9036	43.4769	25.2256	21.0838	15.7458	17.5773
AN9127	-0.709929	0.923331	1.10974	1.47982	1.17324	1.64069	1.63823	2.33421
AN9126	0.0439409	0.993964	25.3205	12.5014	10.3456	17.1279	19.7411	8.7128
AN9125	-0.101842	0.993964	8.81731	8.48904	5.40427	10.6835	9.00761	4.7689
AN9124	0.0480847	0.993964	59.9457	41.6834	56.8117	42.0567	73.1605	36.7274
AN9123	-0.877243	0.993964	10.9255	21.8612	52.0818	6.71009	20.1932	96.4719
AN9122	-0.417535	0.975723	2.80258	3.33262	2.04614	5.85632	4.26621	1.4226
AN9121	0.165486	0.993964	6170.96	3551.54	4683.66	4640.47	6204.01	2228.95
AN9120	0.297933	0.953903	39.7747	26.4476	32.9307	27.7475	37.6617	15.9651
AN5844	0.477344	0.838436	10.234	7.20547	8.80734	6.98734	6.3027	4.83533
AN6898	-1.20371	0.583763	64.5483	91.8402	74.1791	93.0248	100.494	253.872
AN6899	-0.157683	0.993964	13.8671	8.74252	7.41829	11.9596	11.8377	8.10425
AN6896	-0.699816	0.238189	6.41572	5.40712	4.69002	11.7094	9.78359	5.34048
AN6897	-0.0824488	0.993964	19.6723	15.9873	25.8901	11.9758	25.3865	23.1216
AN6894	-0.754687	0.898075	21.7157	20.7074	22.6593	18.6883	27.4673	48.0737
AN6895	-0.0312483	0.993964	5.32609	5.1886	4.04182	4.75405	6.35673	3.59866
AN6892	-0.22708	0.993964	36.0759	30.671	38.7008	29.5283	47.023	39.6314
AN1811	0.15462	0.993964	67.5263	46.1837	54.6567	57.4135	66.6183	28.799
AN6890	-0.0391944	0.993964	28.23	17.4564	17.7214	23.6795	24.9039	14.6492
AN6891	-0.0233074	0.993964	69.7804	56.1231	52.9372	73.9322	68.2042	38.4309
AN8999	-0.0910579	0.993964	0.292662	0.544086	0.119307	0.30014	0.503488	0.237086
AN8998	-0.488	0.993964	0.70865	0.383176	0.379352	0.479944	0.780302	0.625208
AN1810	-0.0556838	0.993964	108.558	128.335	189.94	108.636	200.412	130.535
AN8991	NA	NA	0	0	0	0	0	0
AN8990	-0.317825	0.993964	25.6652	42.9188	70.9785	25.4327	102.191	51.1017
AN8992	-0.0752608	0.993964	0.762613	0.392043	0.478645	0.419949	0.999248	0.32625
AN8995	0.132087	0.993964	1.46476	1.04533	0.907348	1.69967	1.67227	0.089108
[truncated: 9,391 more rows]
