# Supplementary material for: Homeobox transcription factor HbxA influences expression of over one thousand genes in the model fungus Aspergillus nidulans
Source: PLoS One. 2023 Jul 21;18(7):e0286271. doi: 10.1371/journal.pone.0286271 (PMC10361519; doi:10.1371/journal.pone.0286271)
Supplement: S2 Table — (XLSX) [file pone.0286271.s004.xlsx]

## Sheet: NO up TF
Geneid	Name	Domain	gpdA(p)::hbxA	Wild type	LFC	Description
AN0363	velB	Velvet factor	58.897	10.3692	2.50589	Component of the velvet complex composed of VelB, VeA, and LaeA that coordinates development and secondary metabolism in response to light; velB
AN2020	HbxB-ahpA	Homeobox KN domain	363.342	54.7392	2.73068	Has domain(s) with predicted DNA binding, sequence-specific DNA binding, transcription factor activity, sequence-specific DNA binding activity and role in regulation of transcription, DNA-templated; ahpA; hbxB; the expression of this gene is down-regulated in sclB mutant in comparison to wild type; expression induced under nitrogen starvation; upregulated in a null mtfA background
AN1298	glcD	bHLH TF	2006.67	296.592	2.75825	Has domain(s) with predicted protein dimerization activity; glcD; induced by nitrogen starvation
AN2421	flbC	C2H2-type Zn finger domain	486.368	70.4384	2.78762	Putative C2H2 zinc finger transcription factor; flbC, involved in regulation of conidiophore development; required for light-dependent activation of brlA transcription; the expression of this gene is down-regulated in sclB mutant in comparison to wild type; induced under nitrogen starvation; upregulated in a null mtfA background
AN1997		C2H2-type Zn finger domain	188.329	26.8507	2.81023	Has domain(s) with predicted nucleic acid binding, zinc ion binding activity
AN5966	rfeC	C2H2-type Zn finger domain	55.2256	7.42971	2.89396	Putative zinc-finger DNA binding protein; rfeC; locus contains the conserved upstream open reading frame (uORF) AN5966-uORF; induced under nitrogen starvation compared to AMM (either with ammonium or nitrate) but not compared to complete medium
AN5849		Fungal_sp; Zn2Cys6	84.3719	11.1636	2.91796	Has domain(s) with predicted RNA polymerase II transcription factor activity, sequence-specific DNA binding, zinc ion binding activity, role in regulation of transcription, DNA-templated and nucleus localization; induced under nitrogen starvation; upregulated in a null mtfA background
AN1736		Zn2Cys6	5.94827	0.739114	3.0086	Has domain(s) with predicted RNA polymerase II transcription factor activity, sequence-specific DNA binding, zinc ion binding activity, role in regulation of transcription, DNA-templated and nucleus localization
AN6578	osaA	WOPR domain	238.993	28.6721	3.05925	Protein with WOPR domain involved in regulation of sexual development; osaA; upregulated under nitrogen starvation?
AN6832		Fungal_sp; Zn2Cys6	9.56486	1.12475	3.08814	Has domain(s) with predicted DNA binding, RNA polymerase II transcription factor activity, sequence-specific DNA binding, zinc ion binding activity and role in regulation of transcription, DNA-templated, transcription, DNA-templated; downregulated in a null veA background
AN6195	creA	C2H2-type Zn finger domain	334.078	38.2564	3.12641	Carbon catabolite repressor A; creA; stronlgy induced under nitrogen starvation; downregulated in a null veA background
AN0585	sclB	Zn2Cys6	33.9959	3.66746	3.21251	Sclerotia-like; sclB
AN8391		Fungal_sp; Zn2Cys6	25.1141	2.70203	3.21638	Putative Zn(II)2Cys6 transcription factor; member of a secondary metabolite gene cluster?; induced under nitrogen starvation?
AN3075	oefC	Fungal_sp; Zn2Cys6	419.069	42.584	3.2988	Zinc finger protein of unknown function; oefC, overexpression confers the "fluffy" phenotype
AN7508		Fungal_sp; Zn2Cys6	34.9021	3.39734	3.36084	Has domain(s) with predicted DNA binding, RNA polymerase II transcription factor activity, sequence-specific DNA binding, zinc ion binding activity and role in regulation of transcription, DNA-templated, transcription, DNA-templated; downregulated under carbon starvation;
AN12489		C2H2-type Zn finger domain; Fungal_sp	307.109	29.6335	3.37345	Has domain(s) with predicted DNA binding, nucleic acid binding, zinc ion binding activity, role in transcription, DNA-templated and nucleus localization; expression induced under nitrogen starvation
AN8858	mcnB	Forkhead domain	16.7009	1.51903	3.45871	Forkhead-like transcription factor; mcnB, multi-copy suppressor of nimA1
AN4394	urdA	bHLH TF	33.2174	2.98651	3.4754	Ortholog(s) have role in asexual sporulation resulting in formation of a cellular spore, positive regulation of asexual sporulation resulting in formation of a cellular spore, regulation of transcription, DNA-templated; UrdA; ortholog of Aspergillus oryzae ecdR; strongly induced under nitrogen starvation; induced in a null mtfA background
AN0422	abaA	TEA/ATTS	16.2635	1.43538	3.50213	Conidiophore development regulator abaA
AN5659		C2H2-type Zn finger domain	7.19759	0.569829	3.65891	Has domain(s) with predicted nucleic acid binding, zinc ion binding activity; induced under nitrogen starvation
AN7170		bHLH TF	75.9633	5.22365	3.86217	protein of unknown function; strongly downregulated under nitrogen starvation (72h); downregualted under carbon starvation;
AN10550	galR	Fungal_sp; Zn2Cys6	1.12967	0.0712233	3.98741	Putative transcriptional regulator with homology to XlnR and AraR; galR, Zn(2)Cys(6) binuclear cluster domain transcription factor involved in regulation of genes of galactose conversion pathway
AN2677		Fungal_sp; Zn2Cys6	3.56962	0.221325	4.01153	Has domain(s) with predicted DNA binding, RNA polymerase II transcription factor activity, sequence-specific DNA binding, zinc ion binding activity and role in regulation of transcription, DNA-templated, transcription, DNA-templated
AN0928		Fungal_sp; Zn2Cys6	81.1383	4.6673	4.11972	Ortholog(s) have role in conidiophore development; ortholog of N. crassa tah-3; the expression of this gene is down-regulated in sclB mutant in comparison to wild type
AN8741	mtfA	C2H2-type Zn finger domain	42.5555	2.39644	4.15038	Putative C2H2 transcription factor involved in regulation of secondary metabolism and morphogenesis; mtfA; strongly induced in complete medium compared to minimal media or under nitrogen starvation; downregulated in a null veA background
AN0973	brlA	C2H2-type Zn finger domain	141.942	7.9907	4.15084	C2H2 zinc finger transcription factor, fphA- and lreB-dependent light induced regulator of conidiophore development; brlA
AN10897		Zn2Cys6	0.645352	0.0356807	4.17687	Has domain(s) with predicted RNA polymerase II transcription factor activity, sequence-specific DNA binding, zinc ion binding activity, role in regulation of transcription, DNA-templated and nucleus localization
AN2672		Fungal_sp; Zn2Cys6	7.82645	0.410001	4.25466	Has domain(s) with predicted DNA binding, RNA polymerase II transcription factor activity, sequence-specific DNA binding, zinc ion binding activity and role in regulation of transcription, DNA-templated, transcription, DNA-templated
AN1217	hbxA	Homeobox KN domain	446.779	22.9718	4.28162	Putative LIM/homeobox transcription factor; hbxA, required for fungal differentiation and secondary metabolism; induced under nitrogen starvation
AN0279	flbD	Myb-like DNA-binding domain	209.542	10.7545	4.28423	Putative transcription factor involved in regulation of asexual and sexual development and in response to nitrogen starvation; flbD
AN2392		bHLH TF	2.35879	0.0398467	5.88745	bHLH transcription factor, putative; member of AN10297-containing gene cluster
AN5859	zcfA	Fungal_sp; Zn2Cys6	14.3086	0.232106	5.94595	Has domain(s) with predicted DNA binding, RNA polymerase II transcription factor activity, sequence-specific DNA binding, zinc ion binding activity and role in regulation of transcription, DNA-templated, transcription, DNA-templated; zcfA
AN6788		Fungal_sp; Zn2Cys6	3.23625	0.0445867	6.18157	Putative Zn(II)2Cys6 transcription factor; member of xptA-containing secondary metabolite biosynthetic gene cluster; upregulated in a null sltA background under NaCl (1M) stress; induced under nitrogen starvation; upregulated in a null mtfA background; upregualted in a null veA background
AN5464		Fungal_sp; Zn2Cys6	3.66571	0.0370153	6.62983	Protein of unknown function
AN8666		Zn2Cys6	3.06973	0	#DIV/0!	Has domain(s) with predicted RNA polymerase II transcription factor activity, sequence-specific DNA binding, zinc ion binding activity, role in regulation of transcription, DNA-templated and nucleus localization; the expression of this gene is down-regulated in sclB mutant in comparison to wild type

## Sheet: NO down TF
Genid	Name	Domain	gpdA(p)::hbxA	Wild type	Lfc	Description
AN8377		Myb-like DNA-binding domain	0.0279963	13.6124	-8.92547	Myb-like transcription factor, putative; involved in the control of secondary metabolism (member of the cluster defined by AusA); Induced under nitrogen starvation; downregulated in a null mtfA mutant
AN7343		Zn2Cys6; Fungal_sp	0.954627	246.573	-8.01286	Putative Zn(II)2Cys6-domain containing transcription factor
AN0148	mdpE	Zn2Cys6	0.194103	16.8694	-6.44144	Putative C6 zinc finger transcription factor; mdpE, monodictyphenone gene cluster; downregulatd in a null mtfA background; upregulated under nitrogen starvation
AN7346		Zn2Cys6; Fungal_sp	3.58708	217.848	-5.92437	Ortholog(s) have role in maltose catabolic process, positive regulation of cell adhesion involved in single-species biofilm formation and regulation of transcription from RNA polymerase II promoter; ortholog of C. albicans suc1 and N. crassa col-26
AN2755	mat1	MATalpha_HMGbox	0.101932	2.47522	-4.60187	Alpha-domain mating-type protein; mat1
AN7867		Zn2Cys6; Fungal_sp	0.795585	14.3459	-4.17248	Has domain(s) with predicted RNA polymerase II transcription factor activity, sequence-specific DNA binding, zinc ion binding activity, role in regulation of transcription, DNA-templated and nucleus localization
AN8645		Zn2Cys6; Aflatoxin regulatory protein	3.26009	43.9574	-3.75312	Ortholog(s) have role in positive regulation of secondary metabolite biosynthetic process, secondary metabolite biosynthetic process; the expression of this gene is up-regulated in sclB mutant in comparison to wild type; strongly upregulated under nitrogen starvation
AN11093		Zn2Cys6; Fungal_sp	0.431024	4.39644	-3.35049	Has domain(s) with predicted DNA binding, RNA polymerase II transcription factor activity, sequence-specific DNA binding, transcription factor activity, sequence-specific DNA binding, zinc ion binding activity; induced under nitrogen starvation
AN8441		Zn2Cys6; Fungal_sp	0.00940567	0.0957977	-3.34839	Has domain(s) with predicted DNA binding, RNA polymerase II transcription factor activity, sequence-specific DNA binding, zinc ion binding activity and role in regulation of transcription, DNA-templated, transcription, DNA-templated; induced under nitrogen starvation?; Downregulated in a null sltA background at pH 8
AN0396		bHLH TF	0.689786	6.42367	-3.21918	Has domain(s) with predicted protein dimerization activity
AN6667		Zn2Cys6; Fungal_sp	2.29509	15.6485	-2.7694	Has domain(s) with predicted DNA binding, RNA polymerase II transcription factor activity, sequence-specific DNA binding, zinc ion binding activity and role in regulation of transcription, DNA-templated, transcription, DNA-templated
AN4521	fhpA	Forkhead domain	2.96139	18.7331	-2.66124	Forkhead domain protein with a possible role in sexual development; FhpA; induced under nitrogen starvation
AN3385		Zn2Cys6; Fungal_sp	2.56448	15.5505	-2.60023	Putative Zn(II)2Cys6 transcription factor; member of pki secondary metabolite biosynthetic gene cluster; ortholog of N. crassa ada-6; induced under nitrogen starvation; upregulated in null mtfA and downregulated in null veA backgrounds
AN9043		Zn2Cys6; Fungal_sp_2	0.531309	2.86513	-2.43098	Has domain(s) with predicted DNA binding, RNA polymerase II transcription factor activity, sequence-specific DNA binding, zinc ion binding activity and role in regulation of transcription, DNA-templated, transcription, DNA-templated
AN8918		Zn2Cys6; Fungal_sp	0.309948	1.65015	-2.4125	putative transcription factor; predicted role in secondary metabolite production
AN3356		Zn2Cys6; Fungal_sp	7.16473	37.2142	-2.37687	Has domain(s) with predicted DNA binding, RNA polymerase II transcription factor activity, sequence-specific DNA binding, zinc ion binding activity and role in regulation of transcription, DNA-templated, transcription, DNA-templated; induced under nitrogen starvation
AN2718		C2H2-type Zn finger domain	1.37166	5.92863	-2.11177	Has domain(s) with predicted nucleic acid binding, zinc ion binding activity; induced under nitrogen starvation? downregulated in a null sltaA background
AN0026		Zn2Cys6; Fungal_sp	0.201819	0.871343	-2.11018	Putative Zn(II)2Cys6 transcription factor; transcript induced in response to calcium dichloride in a CrzA-dependent manner; member of AN0016-containing gene cluster
AN5218	metZ	bZIP TF	15.3403	63.7016	-2.054	Putative bZIP transcription factor involved in regulation of sulfur metabolism; metZ
AN6315		Fungal_sp	2.69644	11.004	-2.0289	Ortholog of A. nidulans FGSC A4 : AN9346, A. niger CBS 513.88 : An13g01700, An08g05310, A. oryzae RIB40 : AO090020000178 and Aspergillus sydowii : Aspsy1_0072048, Aspsy1_0132512, Aspsy1_1153861; downregulated in a null sltA background (NaCl); upregulated under N starvation; upregulated in a null osaA background?
AN2839		Zn2Cys6; Fungal_sp	1.02036	4.1508	-2.02431	Has domain(s) with predicted DNA binding, RNA polymerase II transcription factor activity, sequence-specific DNA binding, zinc ion binding activity and role in regulation of transcription, DNA-templated, transcription, DNA-templated
AN7584		Zn2Cys6; Fungal_sp	0.309633	1.23482	-1.99567	Has domain(s) with predicted DNA binding, zinc ion binding activity, role in transcription, DNA-templated and nucleus localization
AN3433		Zn2Cys6	44.9842	163.257	-1.85965	Has domain(s) with predicted RNA polymerase II transcription factor activity, sequence-specific DNA binding, zinc ion binding activity, role in regulation of transcription, DNA-templated and nucleus localization; induced in complete medium and under nitrogen starvation compared to minimal media supplemented with either ammonium or nitrate; downregulated in no carbon; downregulated in a null clrB …
AN7592		Zn2Cys6	2.12573	7.46701	-1.81257	Has domain(s) with predicted RNA polymerase II transcription factor activity, sequence-specific DNA binding, transcription factor activity, sequence-specific DNA binding, zinc ion binding activity; downregulated in a null sltA background; strongly upregulated under nitrogen starvation; strongly downregulated in a null veA background
AN5259		Zn2Cys6; Fungal_sp	0.823923	2.7869	-1.75808	Has domain(s) with predicted RNA polymerase II transcription factor activity, sequence-specific DNA binding, zinc ion binding activity, role in regulation of transcription, DNA-templated and nucleus localization
AN7942		Zn2Cys6; Fungal_sp	0.919672	2.78214	-1.597	Has domain(s) with predicted RNA polymerase II transcription factor activity, sequence-specific DNA binding, zinc ion binding activity, role in regulation of transcription, DNA-templated and nucleus localization
AN0718		Zn2Cys6; Fungal_sp	0.474694	1.40154	-1.56194	Has domain(s) with predicted DNA binding, RNA polymerase II transcription factor activity, sequence-specific DNA binding, zinc ion binding activity and role in regulation of transcription, DNA-templated, transcription, DNA-templated; lower expression levels in DsltA background and in a WT background at pH8
AN8772	zipB	bZIP TF	5.8896	15.9393	-1.43634	Putative bZIP transcription factor; zipB; induced under nitrogen starvation
AN2826		Zn2Cys6	4.39496	11.6051	-1.40084	Transcript induced in response to calcium dichloride in a CrzA-dependent manner; induced under nitrogen starvation? Downregulated in a null veA background; low FPKM values
AN4527		Myb-like DNA-binding domain	83.4272	215.57	-1.36956	Has domain(s) with predicted DNA binding, chromatin binding activity; induced under nitrogen starvation; downregulated in a null mtfA background; downregulated in a null veA background
AN1641		Fungal_sp	1.67621	3.90013	-1.21832	Ortholog(s) have role in sporocarp development involved in sexual reproduction; ortholog of N. crassa sub-2 (submerged protoperithecia-2)
AN11195		C2H2-type Zn finger domain; Zn2Cys6; Fungal_sp	1.16001	2.69403	-1.21562	Has domain(s) with predicted DNA binding, RNA polymerase II transcription factor activity, sequence-specific DNA binding, nucleic acid binding, zinc ion binding activity; induced under nitrogen starvation?
AN8596		Zn2Cys6; Fungal_sp	1.69128	3.92767	-1.21556	Ortholog(s) have sequence-specific DNA binding activity; downregulated in a null sltA background in AMM and under NaCl (1M) stress
AN6446	cicD	Myb-like DNA-binding domain	0	1.58006	#NUM!	Myb-like transcription factor, putative; cicD, coregulated with the NRPS/AN6444; encoded within the cichorine gene cluster; possible transcriptional regulator of cluster; member of pkb secondary metabolite biosynthetic gene cluster
AN0223		Zn2Cys6	0	9.16156	#NUM!	Has domain(s) with predicted RNA polymerase II transcription factor activity, sequence-specific DNA binding, transcription factor activity, sequence-specific DNA binding, zinc ion binding activity; induced under nitrogen starvation?

## Sheet: ND up TF
Genid	Name	Domain	ΔhbxA	Wild type	Lfc	Description
AN0422	abaA	TEA/ATTS	7.94625	1.43538	2.46884	Conidiophore development regulator abaA
AN4394	urdA	bHLH TF	26.8836	2.98651	3.17019	Ortholog(s) have role in asexual sporulation resulting in formation of a cellular spore, positive regulation of asexual sporulation resulting in formation of a cellular spore, regulation of transcription, DNA-templated; UrdA; ortholog of Aspergillus oryzae ecdR; strongly induced under nitrogen starvation; induced in a null mtfA background
AN0973	brlA	C2H2-type Zn finger domain	81.7448	7.9907	3.35473	C2H2 zinc finger transcription factor, fphA- and lreB-dependent light induced regulator of conidiophore development; brlA
AN0928		Fungal_sp; Zn2Cys6	53.5255	4.6673	3.51957	Ortholog(s) have role in conidiophore development; ortholog of N. crassa tah-3; the expression of this gene is down-regulated in sclB mutant in comparison to wild type
AN8666		Zn2Cys6	0.879396	0	#DIV/0!	Has domain(s) with predicted RNA polymerase II transcription factor activity, sequence-specific DNA binding, zinc ion binding activity, role in regulation of transcription, DNA-templated and nucleus localization; the expression of this gene is down-regulated in sclB mutant in comparison to wild type

## Sheet: ND down TF
Genid	Name	Domain	ΔhbxA	Wild type	Lfc	Description
AN0223		Zn2Cys6	0.0370557	9.16156	-7.94976	Has domain(s) with predicted RNA polymerase II transcription factor activity, sequence-specific DNA binding, transcription factor activity, sequence-specific DNA binding, zinc ion binding activity; induced under nitrogen starvation?
AN0148	mdpE	Zn2Cys6	0.540561	16.8694	-4.9638	Putative C6 zinc finger transcription factor; mdpE, monodictyphenone gene cluster; downregulatd in a null mtfA background; upregulated under nitrogen starvation
AN2755	mat1	MATalpha_HMGbox	0.171878	2.47522	-3.8481	Alpha-domain mating-type protein; mat1
AN3385		Zn2Cys6; Fungal_sp	1.34715	15.5505	-3.52898	Putative Zn(II)2Cys6 transcription factor; member of pki secondary metabolite biosynthetic gene cluster; ortholog of N. crassa ada-6; induced under nitrogen starvation; upregulated in null mtfA and downregulated in null veA backgrounds
AN0396		bHLH TF	0.565369	6.42367	-3.50613	Has domain(s) with predicted protein dimerization activity
AN8645		Zn2Cys6; Aflatoxin regulatory protein	4.38733	43.9574	-3.32469	Ortholog(s) have role in positive regulation of secondary metabolite biosynthetic process, secondary metabolite biosynthetic process; the expression of this gene is up-regulated in sclB mutant in comparison to wild type; strongly upregulated under nitrogen starvation
AN7592		Zn2Cys6	1.41749	7.46701	-2.39719	Has domain(s) with predicted RNA polymerase II transcription factor activity, sequence-specific DNA binding, transcription factor activity, sequence-specific DNA binding, zinc ion binding activity; downregulated in a null sltA background; strongly upregulated under nitrogen starvation; strongly downregulated in a null veA background
AN8918		Zn2Cys6; Fungal_sp	0.368777	1.65015	-2.16177	putative transcription factor; predicted role in secondary metabolite production
AN4933		Zn2Cys6	5.15456	21.1789	-2.0387	Ortholog(s) have role in positive regulation of secondary metabolite biosynthetic process, secondary metabolite biosynthetic process; downregulated in a null mtfA background; downregulated in a null veA background
AN7596		Zn2Cys6; Fungal_sp	2.67915	10.1063	-1.91541	Has domain(s) with predicted RNA polymerase II transcription factor activity, sequence-specific DNA binding, zinc ion binding activity, role in regulation of transcription, DNA-templated and nucleus localization; induced under nitrogen starvation?; downregulated in a null veA background
AN5405		APSES domain containing TF	1.54172	5.29826	-1.78098	Annotated as a putative bZIP-containing transcription factor, but Interpro analysis predicts the presence of an APSES-type TF domain; transcript is induced by nitrate
AN11093		Zn2Cys6; Fungal_sp	1.28581	4.39644	-1.77366	Has domain(s) with predicted DNA binding, RNA polymerase II transcription factor activity, sequence-specific DNA binding, transcription factor activity, sequence-specific DNA binding, zinc ion binding activity; induced under nitrogen starvation
AN8377		Myb-like DNA-binding domain	4.60504	13.6124	-1.56364	Myb-like transcription factor, putative; involved in the control of secondary metabolism (member of the cluster defined by AusA); Induced under nitrogen starvation; downregulated in a null mtfA mutant
AN7867		Zn2Cys6; Fungal_sp	5.30194	14.3459	-1.43605	Has domain(s) with predicted RNA polymerase II transcription factor activity, sequence-specific DNA binding, zinc ion binding activity, role in regulation of transcription, DNA-templated and nucleus localization
AN8774		Zn2Cys6; Fungal_sp	4.06198	10.9886	-1.43576	Transcript induced in response to calcium dichloride in a CrzA-dependent manner; the expression of this gene is down-regulated in sclB mutant in comparison to wild type; upregulated under nitrogen starvation; downregulated in a null flbB background; downregulated in a null vosA background
AN5218	metZ	bZIP TF	24.1571	63.7016	-1.39888	Putative bZIP transcription factor involved in regulation of sulfur metabolism; metZ
AN6315		Fungal_sp	4.42238	11.004	-1.31513	Ortholog of A. nidulans FGSC A4 : AN9346, A. niger CBS 513.88 : An13g01700, An08g05310, A. oryzae RIB40 : AO090020000178 and Aspergillus sydowii : Aspsy1_0072048, Aspsy1_0132512, Aspsy1_1153861; downregulated in a null sltA background (NaCl); upregulated under N starvation; upregulated in a null osaA background?
AN1217	hbxA	Homeobox KN domain	0	22.9718	#NUM!	Putative LIM/homeobox transcription factor; hbxA, required for fungal differentiation and secondary metabolism; induced under nitrogen starvation
